# Supplementary material for: Unified mass imaging maps the lipidome of vertebrate development
Source: Nat Methods. 2025 Sep 3;22(9):1981–94. doi: 10.1038/s41592-025-02771-7 (PMC12446072; doi:10.1038/s41592-025-02771-7)
Supplement: Supplementary file 4 — Contains the set of all annotatable m/z detections retrieved from MALDI-MSI data (in rows) with metadata in columns including, but not limited to, lipid quantities, potential isobars, sum compositions and specific lipid species identified from LC–MS/MS. [file 41592_2025_2771_MOESM4_ESM.xlsx]

## Sheet: Imaged_lipid_annotation
Estimated_mz	Named_lipid	Lipid_sum_composition_amount	Adduct	Theoretical_mz_with_selected_adduct	Delta_mz	Formula	Neutral_mass	Lipid_specie_from_lcms	Lipids_species	Retentio_time (min)	RT_window (min)	Precursor (mz)	Product (mz)	Collision_energy (V)	RF Lens (V)	Ionisation	Formula_metaspace_compound	Adduct_metaspace	Ion_metaspace	Theoretical_mz_metaspace	Fdr_metaspace	Sum_composition_metaspace_compound	Molecule_names_metaspace	Molecule_Id_metaspace	Database	Confirm_lipid_identity
480.336	LPC O-16:1 &/or LPC P-16:0	LPC O-16:1 &/or LPC P-16:0 (28.883; 100.0%)	[M+H]+	480.345	0.0088	C24H50NO6P	479.338	LPC O-16:1 &/or LPC P-16:0 (28.883; 100.0%)	LPC O-16:1 &/or LPC P-16:0	2.33	1	480.3	104.1	24	86	positive	C24H50NO6P; C25H47NO6	M+H; M+Na	C24H50NO6P+H+; C25H47NO6+Na+	480.3449; 480.3296	0.2	PC O-16:1; PC P-16:0	PC(O-16:1(11Z)/0:0), PC(O-16:1(9E)/0:0), PC(O-16:1(9Z)/0:0), PC(O-16:1(1E)/0:0), PC(P-16:0/0:0); O-(17-carboxyheptadecanoyl)carnitine	LMGP01060028, LMGP01060029, LMGP01060031, LMGP01070004, LMGP01070006; LMFA07070085	SwissLipids	yes
494.324	LPC 16:1	LPC 16:1 (236.921; 100.0%)*	[M+H]+	494.324	0.0001	C24H48NO7P	493.317	LPC 16:1 (236.921; 100.0%)*	LPC 16:1	2.3	0.8	552.3	253.2	30	73	negative	C24H48NO7P; C29H45NO4	M+H; M+Na	C24H48NO7P+H+; C29H45NO4+Na+	494.324	0.2	PC 16:1; PE 19:1	PC(16:1(9Z)/0:0), PC(16:1(9E)/0:0), PE(19:1(9Z)/0:0); Cervonyl carnitine	LMGP01050022, LMGP01050021, LMGP02050019; LMFA07070055	SwissLipids	yes
502.329	LPC 18:2	LPC 18:2 (846.81; 96.7%); LPC O-16:1 &/or LPC P-16:0 (28.883; 3.3%)	[M+H-H2O]+; [M+Na]+	502.3286; 502.3268	0.0004; 0.0022	C26H50NO7P; C24H50NO6P	519.3325; 479.3376	LPC 18:2 (846.81; 96.7%); LPC O-16:1 &/or LPC P-16:0 (28.883; 3.3%)	LPC 18:2; LPC O-16:1 &/or LPC P-16:0	2.3; 2.33	0.8; 1.0	578.3; 480.3	279.2; 104.1	30.0; 24.0	73.0; 86.0	negative; positive	C24H50NO6P	M+Na	C24H50NO6P+Na+	502.327	0.5	PC O-16:1; PC P-16:0	PC(O-16:1(11Z)/0:0), PC(O-16:1(9E)/0:0), PC(O-16:1(9Z)/0:0), PC(O-16:1(1E)/0:0), PC(P-16:0/0:0)	LMGP01060028, LMGP01060029, LMGP01060031, LMGP01070004, LMGP01070006	SwissLipids	yes (only LPC P-16:0)
504.345	LPC 18:1	LPC 18:1 (3139.091; 89.43%); LPC O-16:0 (371.179; 10.57%)*	[M+H-H2O]+; [M+Na]+	504.3443; 504.3424	0.0007; 0.0026	C26H52NO7P; C24H52NO6P	521.3481; 481.3532	LPC 18:1 (3139.091; 89.43%); LPC O-16:0 (371.179; 10.57%)*	LPC 18:1; LPC O-16:0	2.3; 2.33	0.8; 1.0	580.4; 482.4	281.2; 104.1	30.0; 24.0	73.0; 86.0	negative; positive	C24H52NO6P	M+Na	C24H52NO6P+Na+	504.342	0.2	PC O-16:0	PC(O-16:0/0:0)	LMGP01060010	SwissLipids	yes (only LPC O-16:0)
506.36	LPC 18:0	LPC 18:0 (1420.187; 98.81%); LPC O-18:2 &/or LPC P-18:1 (17.073; 1.19%)	[M+H-H2O]+; [M+H]+	506.3599; 506.3605	0.0001; 0.0005	C26H54NO7P; C26H52NO6P	523.3638; 505.3532	LPC 18:0 (1420.187; 98.81%); LPC O-18:2 &/or LPC P-18:1 (17.073; 1.19%)	LPC 18:0; LPC O-18:2 &/or LPC P-18:1	2.3; 2.33	0.8; 1.0	582.4; 506.3	283.2; 104.1	30.0; 24.0	73.0; 86.0	negative; positive	C26H52NO6P	M+H	C26H52NO6P+H+	506.361	0.2	CerP 26:1; PC P-18:1	PC(P-18:1(9Z)/0:0), CerP(d18:1/8:0)	LMGP01070012, LMSP02050012	SwissLipids	yes (only LPC P-18:1)
508.34	LPE 20:1	LPE 20:1 (54.608; 100.0%)	[M+H]+	508.34	0.0002	C25H50NO7P	507.332	LPE 20:1 (54.608; 100.0%)	LPE 20:1	2.5	0.8	506.3	309.3	25	124	negative	C25H50NO7P	M+H	C25H50NO7P+H+	508.34	0.5	LPE 20:1; PC 17:1; PE 20:1	PC(17:1(9Z)/0:0), PE(20:1(11Z)/0:0), LysoPE(0:0/20:1(11Z)), PC(17:1(10Z)/0:0)	LMGP01050126, LMGP02050020, LMGP02050046, LMGP01050002	SwissLipids	yes
510.355	LPC 17:0	LPC 17:0 (262.593; 88.51%)*; LPE 20:0 (34.076; 11.49%)	[M+H]+; [M+H]+	510.3554; 510.3554	0.0004; 0.0004	C25H52NO7P; C25H52NO7P	509.3481; 509.3481	LPC 17:0 (262.593; 88.51%)*; LPE 20:0 (34.076; 11.49%)	LPC 17:0; LPE 20:0	2.3; 2.5	0.8	568.4; 508.3	269.2; 311.3	30.0; 25.0	73.0; 124.0	negative	C25H52NO7P; C27H53NO5	M+H; M+K	C25H52NO7P+H+; C27H53NO5+K+	510.3554; 510.3555	0.5	LPE 20:0; PC 17:0; PC O-17:0; PE 20:0	PC(17:0/0:0), PC(O-15:0/2:0), PC(O-1:0/16:0), PC(O-16:0/1:0), PE(20:0/0:0), LysoPE(0:0/20:0); 3-hydroxyeicosanoylcarnitine	LMGP01050024, LMGP01020024, LMGP01020004, LMGP01020028, LMGP02050012, LMGP02050045; LMFA07070040	SwissLipids	yes
518.322	LPC 16:0	LPC 16:0 (9817.829; 99.64%); LPC 18:3 (18.901; 0.19%); LPE 19:0 (16.692; 0.17%)	[M+Na]+; [M+H]+; [M+Na]+	518.3217; 518.3241; 518.3217	0.0003; 0.0021; 0.0003	C24H50NO7P; C26H48NO7P; C24H50NO7P	495.3325; 517.3168; 495.3325	LPC 16:0 (9817.829; 99.64%); LPC 18:3 (18.901; 0.19%); LPE 19:0 (16.692; 0.17%)	LPC 16:0; LPC 18:3; LPE 19:0	2.3; 2.5	0.8	554.3; 576.3; 494.3	255.2; 277.2; 297.2	30.0; 25.0	73.0; 124.0	negative	C24H50NO7P; C26H48NO7P	M+Na; M+H	C24H50NO7P+Na+; C26H48NO7P+H+	518.3217; 518.3241	0.1; 0.5	PC 16:0; PC O-16:0; PE 19:0; PC 18:3	PC(0:0/16:0), PC(16:0/0:0)[rac], PC(O-14:0/2:0), PC(16:0/0:0), PE(19:0/0:0); PC(18:3(9Z,12Z,15Z)/0:0), PC(18:3(6Z,9Z,12Z)/0:0)	LMGP01050074, LMGP01050113, LMGP01020019, LMGP01050018, LMGP02050028; LMGP01050038, LMGP01050128	SwissLipids	yes
520.34	LPC 18:2	LPC 18:2 (846.81; 100.0%)	[M+H]+	520.34	0.0003	C26H50NO7P	519.332	LPC 18:2 (846.81; 100.0%)	LPC 18:2	2.3	0.8	578.3	279.2	30	73	negative	C26H50NO7P	M+H	C26H50NO7P+H+	520.34	0.2	PC 18:2	PC(18:2(9Z,12Z)/0:0), PC(18:2(2E,4E)/0:0)	LMGP01050035, LMGP01050034	SwissLipids	yes
522.355	LPC 18:1	LPC 18:1 (3139.091; 100.0%)	[M+H]+	522.355	0.0004	C26H52NO7P	521.348	LPC 18:1 (3139.091; 100.0%)	LPC 18:1	2.3	0.8	580.4	281.2	30	73	negative	C26H52NO7P	M+H	C26H52NO7P+H+	522.355	0.05	LPC 18:1; PC 18:1; PC O-18:1; PC P-18:0	PC(18:1(9E)/0:0), PC(0:0/18:1(6Z)), LysoPC(18:1(11Z)), PC(0:0/18:1(9Z)), PC(0:0/18:1(9E)), PC(18:1(6Z)/0:0), PC(18:1(9Z)/0:0)[rac], PC(18:1(9Z)/0:0), PC(O-16:1(11Z)/2:0), PC(P-16:0/2:0)	LMGP01050030, LMGP01050079, LMGP01050138, LMGP01050082, LMGP01050080, LMGP01050029, LMGP01050114, LMGP01050032, LMGP01020147, LMGP01030009	SwissLipids	yes
524.371	LPC 18:0	LPC 18:0 (1420.187; 100.0%)	[M+H]+	524.371	0	C26H54NO7P	523.364	LPC 18:0 (1420.187; 100.0%)	LPC 18:0	2.3	0.8	582.4	283.2	30	73	negative	C26H54NO7P	M+H	C26H54NO7P+H+	524.371	0.2	PC 18:0; PC O-18:0; PE 21:0	PC(0:0/18:0), PE(21:0/0:0), PC(18:0/0:0), PC(O-16:0/2:0)	LMGP01050076, LMGP02050026, LMGP01050026, LMGP01020046	SwissLipids	yes
536.371	LPE 22:1	LPE 22:1 (6.639; 100.0%)	[M+H]+	536.371	0	C27H54NO7P	535.364	LPE 22:1 (6.639; 100.0%)	LPE 22:1	2.5	0.8	534.4	337.3	25	124	negative	C27H54NO7P	M+H	C27H54NO7P+H+	536.371	0.2	LPE 22:1; PC 19:1; PC O-19:1; PE 22:1	PC(O-16:0/3:1(2E)), PC(19:1(9Z)/0:0), PE(22:1(11Z)/0:0), LysoPE(0:0/22:1(13Z)), LysoPE(22:1(13Z)/0:0)	LMGP01020070, LMGP01050130, LMGP02050023, LMGP02050055, LMGP02050068	SwissLipids	yes
538.516	Cer 34:1	Cer 34:1 (561.091; 100.0%)	[M+H]+	538.519	0.0033	C34H67NO3	537.512	Cer 18:1/16:0 (561.091; 100.0%)	Cer 18:1/16:0	0.4	0.8	538.6	264.4	24	54	positive	C34H67NO3	M+H	C34H67NO3+H+	538.519	0.2	Cer 34:1	Cer(d18:1/16:0), Cer(d14:1/20:0), Cer(d16:1/18:0)	LMSP02010004, LMSP02010036, LMSP02010046	SwissLipids	yes
544.337	LPC 18:1	LPC 18:1 (3139.091; 98.44%); LPC 20:4 (49.72; 1.56%)	[M+Na]+; [M+H]+	544.3373; 544.3398	0.0003; 0.0027	C26H52NO7P; C28H50NO7P	521.3481; 543.3325	LPC 18:1 (3139.091; 98.44%); LPC 20:4 (49.72; 1.56%)	LPC 18:1; LPC 20:4	2.3	0.8	580.4; 602.3	281.2; 303.3	30	73	negative	C26H52NO7P; C28H50NO7P	M+Na; M+H	C26H52NO7P+Na+; C28H50NO7P+H+	544.3374; 544.3398	0.05; 0.2	LPC 18:1; PC 18:1; PC O-18:1; PC P-18:0; LPC 20:4; PC 20:4	PC(18:1(9E)/0:0), PC(0:0/18:1(6Z)), LysoPC(18:1(11Z)), PC(0:0/18:1(9Z)), PC(0:0/18:1(9E)), PC(18:1(6Z)/0:0), PC(18:1(9Z)/0:0)[rac], PC(18:1(9Z)/0:0), PC(O-16:1(11Z)/2:0), PC(P-16:0/2:0); PC(20:4(5Z,8Z,11Z,14Z)/0:0), PC(0:0/20:4(5Z,8Z,11Z,14Z)), LysoPC(20:4(8Z,11Z,14Z,17Z))	LMGP01050030, LMGP01050079, LMGP01050138, LMGP01050082, LMGP01050080, LMGP01050029, LMGP01050114, LMGP01050032, LMGP01020147, LMGP01030009; LMGP01050048, LMGP01050121, LMGP01050140	SwissLipids	yes
548.275	LPE 22:6	LPE 22:6 (26.598; 100.0%)	[M+Na]+	548.275	0.0003	C27H44NO7P	525.285	LPE 22:6 (26.598; 100.0%)	LPE 22:6	2.5	0.8	524.3	327.3	25	124	negative	C27H44NO7P; C24H48NO8P	M+Na; M+K	C27H44NO7P+Na+; C24H48NO8P+K+	548.2748; 548.2749	0.1; 0.5	LPE 22:6; PE 22:6; PC 16:0; PS P-18:0	LysoPE(0:0/22:6(4Z,7Z,10Z,13Z,16Z,19Z)), PE(22:6(4Z,7Z,10Z,13Z,16Z,19Z)/0:0); PS(P-18:0/0:0), PC(14:0/2:0), PC(8:0/8:0)	LMGP02050060, LMGP02050013; LMGP03070002, LMGP01010504, LMGP01011251	SwissLipids	yes
560.311	LPC 18:1	LPC 18:1 (3139.091; 100.0%)	[M+K]+	560.311	0.0003	C26H52NO7P	521.348	LPC 18:1 (3139.091; 100.0%)	LPC 18:1	2.3	0.8	580.4	281.2	30	73	negative	C26H52NO7P	M+K	C26H52NO7P+K+	560.311	0.05	LPC 18:1; PC 18:1; PC O-18:1; PC P-18:0	PC(18:1(9E)/0:0), PC(0:0/18:1(6Z)), LysoPC(18:1(11Z)), PC(0:0/18:1(9Z)), PC(0:0/18:1(9E)), PC(18:1(6Z)/0:0), PC(18:1(9Z)/0:0)[rac], PC(18:1(9Z)/0:0), PC(O-16:1(11Z)/2:0), PC(P-16:0/2:0)	LMGP01050030, LMGP01050079, LMGP01050138, LMGP01050082, LMGP01050080, LMGP01050029, LMGP01050114, LMGP01050032, LMGP01020147, LMGP01030009	SwissLipids	yes
564.306	LPC 20:5	LPC 20:5 (82.372; 100.0%)	[M+Na]+	564.306	0	C28H48NO7P	541.317	LPC 20:5 (82.372; 100.0%)	LPC 20:5	2.3	0.8	600.3	301.3	30	73	negative	C28H48NO7P	M+Na	C28H48NO7P+Na+	564.306	0.1	PC 20:5	PC(20:5(5Z,8Z,11Z,14Z,17Z)/0:0)	LMGP01050050	SwissLipids	yes
566.322	LPC 20:4	LPC 20:4 (49.72; 100.0%)	[M+Na]+	566.322	0.0003	C28H50NO7P	543.332	LPC 20:4 (49.72; 100.0%)	LPC 20:4	2.3	0.8	602.3	303.3	30	73	negative	C28H50NO7P	M+Na	C28H50NO7P+Na+	566.322	0.2	LPC 20:4; PC 20:4	PC(20:4(5Z,8Z,11Z,14Z)/0:0), PC(0:0/20:4(5Z,8Z,11Z,14Z)), LysoPC(20:4(8Z,11Z,14Z,17Z))	LMGP01050048, LMGP01050121, LMGP01050140	SwissLipids	yes
568.34	LPC 22:6	LPC 22:6 (528.705; 90.1%); LPC 20:3 (58.119; 9.9%)	[M+H]+; [M+Na]+	568.3398; 568.3373	0.0003; 0.0027	C30H50NO7P; C28H52NO7P	567.3325; 545.3481	LPC 22:6 (528.705; 90.1%); LPC 20:3 (58.119; 9.9%)	LPC 22:6; LPC 20:3	2.3	0.8	626.3; 604.4	327.3; 305.3	30	73	negative	C28H52NO7P; C30H50NO7P	M+Na; M+H	C28H52NO7P+Na+; C30H50NO7P+H+	568.3374; 568.3398	0.2; 0.05	LPC 20:3; PC 20:3; PC 22:6	PC(20:3(8Z,11Z,14Z)/0:0), LysoPC(20:3(5Z,8Z,11Z)); PC(22:6(4Z,7Z,10Z,13Z,16Z,19Z)/0:0)	LMGP01050133, LMGP01050139; LMGP01050056	SwissLipids	yes
570.355	LPC 22:5 (61.85%); LPC 20:2 (38.15%)	LPC 22:5 (201.338; 61.85%); LPC 20:2 (124.198; 38.15%)	[M+H]+; [M+Na]+	570.3554; 570.3530	0.0004; 0.0020	C30H52NO7P; C28H54NO7P	569.3481; 547.3638	LPC 22:5 (201.338; 61.85%); LPC 20:2 (124.198; 38.15%)	LPC 22:5; LPC 20:2	2.3	0.8	628.4; 606.4	329.3; 307.3	30	73	negative	C30H52NO7P; C28H54NO7P	M+H; M+Na	C30H52NO7P+H+; C28H54NO7P+Na+	570.3554; 570.3530	0.2	LPC 22:5; PC 20:2; PC O-20:2	LysoPC(22:5(4Z,7Z,10Z,13Z,16Z)), LysoPC(22:5(7Z,10Z,13Z,16Z,19Z)); PC(20:2(11Z,14Z)/0:0), PC(O-18:2(9Z,12Z)/2:0)	LMGP01050142, LMGP01050143; LMGP01050132, LMGP01020158	SwissLipids	yes
590.321	LPC 22:6	LPC 22:6 (528.705; 93.35%); LPI 16:0 (37.692; 6.65%)	[M+Na]+; [M+NH4]+	590.3217; 590.3300	0.0007; 0.0090	C30H50NO7P; C25H49O12P	567.3325; 572.2962	LPC 22:6 (528.705; 93.35%); LPI 16:0 (37.692; 6.65%)	LPC 22:6; LPI 16:0	2.3; 3.26	0.8	626.3; 571.3	327.3; 255.2	30.0; 35.0	73.0; 130.0	negative	C27H54NO8P; C30H50NO7P	M+K; M+Na	C27H54NO8P+K+; C30H50NO7P+Na+	590.3219; 590.3217	0.2; 0.05	PC 19:0; PC 22:6	PC(16:0/3:0), PC(17:0/2:0); PC(22:6(4Z,7Z,10Z,13Z,16Z,19Z)/0:0)	LMGP01010666, LMGP01010714; LMGP01050056	SwissLipids	yes
592.337	LPC 22:5	LPC 22:5 (201.338; 100.0%)	[M+Na]+	592.337	0.0003	C30H52NO7P	569.348	LPC 22:5 (201.338; 100.0%)	LPC 22:5	2.3	0.8	628.4	329.3	30	73	negative	C30H52NO7P	M+Na	C30H52NO7P+Na+	592.337	0.2	LPC 22:5	LysoPC(22:5(4Z,7Z,10Z,13Z,16Z)), LysoPC(22:5(7Z,10Z,13Z,16Z,19Z))	LMGP01050142, LMGP01050143	SwissLipids	yes
609.299	LPI 17:0	LPI 17:0 (3.188; 100.0%)	[M+Na]+	609.301	0.002	C26H51O12P	586.312	LPI 17:0 (3.188; 100.0%)	LPI 17:0	3.26	0.8	585.3	269.2	35	130	negative	C26H51O12P; C30H52O7P2	M+Na	C26H51O12P+Na+; C30H52O7P2+Na+	609.301; 609.308	0.5; 0.05	PI 17:0	PI(17:0/0:0); all-trans-hexaprenyl diphosphate, Presqualene diphosphate	LMGP06050029; LMPR03030005, LMPR0106010003	SwissLipids	yes
615.346	LPI 19:0	LPI 19:0 (0.976; 100.0%)	[M+H]+	615.35	0.0044	C28H55O12P	614.343	LPI 19:0 (0.976; 100.0%)	LPI 19:0	3.26	0.8	613.3	297.2	35	130	negative	C30H57O8P; C28H55O12P; C33H52O9; C40H48O4	M+K; M+H; M+Na	C30H57O8P+K+; C28H55O12P+H+; C33H52O9+Na+; C40H48O4+Na+	615.3423; 615.3504; 615.3445	0.5; 0.2	PA 27:1; PI 19:0	PA(12:0/15:1(9Z)), PA(13:0/14:1(9Z)), PA(14:1(9Z)/13:0), PA(15:1(9Z)/12:0); PI(19:0/0:0); agavoside A, nuatigenin 3-beta-D-glucopyranoside; 7,8,7',8'-Tetradehydroastaxanthin	LMGP10010046, LMGP10010068, LMGP10010108, LMGP10010159; LMGP06050027; LMST01080006, LMST01090002; LMPR01070052	SwissLipids	yes
616.374	LPC 22:1	LPC 22:1 (133.618; 100.0%)	[M+K]+	616.374	0.0001	C30H60NO7P	577.411	LPC 22:1 (133.618; 100.0%)	LPC 22:1	2.3	0.8	636.4	337.3	30	73	negative	C30H60NO7P	M+K	C30H60NO7P+K+	616.374	0.5	LPC 22:1; PC 22:1	LysoPC(22:1(13Z)), PC(22:1(11Z)/0:0)	LMGP01050141, LMGP01050134	SwissLipids	yes
617.511	DG 34:1 (71.62%); DG 36:4 (28.38%)	DG 34:1 (5868.652; 71.62%); DG 36:4 (2325.282; 28.38%)	[M+Na]+; [M+H]+	617.5115; 617.5139	0.0005; 0.0029	C37H70O5; C39H68O5	594.5223; 616.5066	DG 16:0_18:1 (5868.652; 71.62%); DG 18:2_18:2 (2325.282; 28.38%)	DG 16:0_18:1; DG 18:2_18:2	0.4	0.8	612.6; 634.5	313.3; 337.3	20	76	positive	C37H70O5; C39H68O5	M+Na; M+H	C37H70O5+Na+; C39H68O5+H+	617.5115; 617.5140	0.2; 0.5	DG 34:1; DG 36:4	DG(17:0/17:1(9Z)/0:0)[iso2], DG(16:0/18:1(11Z)/0:0), DG(14:0/20:1(11Z)/0:0)[iso2], DG(15:1(9Z)/19:0/0:0)[iso2], DG(18:1(9Z)/16:0/0:0), DG(16:0/18:1(9Z)/0:0), DG(16:1(9Z)/18:0/0:0)[iso2], DG(18:1(11E)/16:0/0:0), DG(12:0/22:1(11Z)/0:0)[iso2], DG(14:1(9Z)/20:0/0:0)[iso2]; DG(16:1(9Z)/20:3(8Z,11Z,14Z)/0:0)[iso2], DG(16:0/20:4(5Z,8Z,11Z,14Z)/0:0)[iso2], DG(14:0/22:4(7Z,10Z,13Z,16Z)/0:0)[iso2], DG(14:1…	LMGL02010018, LMGL02010307, LMGL02010389, LMGL02010459, LMGL02010005, LMGL02010006, LMGL02010023, LMGL02010004, LMGL02010348, LMGL02010412; LMGL02010069, LMGL02010070, LMGL02010399, LMGL02010422, LMGL02010480, LMGL02010063, LMGL02010064, LMGL02010320, LMGL02010503	SwissLipids	yes
629.364	LPI 20:0	LPI 20:0 (0.91; 100.0%)	[M+H]+	629.366	0.002	C29H57O12P	628.359	LPI 20:0 (0.91; 100.0%)	LPI 20:0	3.26	0.8	627.4	311.3	35	130	negative	C29H57O12P	M+H	C29H57O12P+H+	629.366	0.05	PI 20:0	PI(20:0/0:0)	LMGP06050011	SwissLipids	yes
644.406	LPC 24:1	LPC 24:1 (63.311; 100.0%)	[M+K]+	644.405	0.0008	C32H64NO7P	605.442	LPC 24:1 (63.311; 100.0%)	LPC 24:1	2.3	0.8	664.5	365.3	30	73	negative	C32H64NO7P	M+K	C32H64NO7P+K+	644.405	0.5	LPC 24:1	LysoPC(24:1(15Z))	LMGP01050144	SwissLipids	yes
649.519	DG 40:7	DG 40:7 (6221.274; 83.95%); DG 35:0 (1189.588; 16.05%)	[M+H-H2O]+; [M+K]+	649.5184; 649.5168	0.0005; 0.0022	C43H70O5; C38H74O5	666.5223; 610.5536	DG 18:1_22:6 (5543.123; 74.8%); DG 16:0_19:0 (1189.588; 16.05%); DG 18:2_22:5 (678.151; 9.15%)	DG 18:1_22:6; DG 16:0_19:0; DG 18:2_22:5	0.4	0.8	684.6; 628.6	339.3; 313.3; 337.3	20	76	positive	C38H74O5; C36H73O7P; C43H68O4	M+K; M+H	C38H74O5+K+; C36H73O7P+H+; C43H68O4+H+	649.5168; 649.5167; 649.5190	0.5; 0.2	DG 35:0; PA O-33:0	DG(14:0/21:0/0:0)[iso2], DG(17:0/18:0/0:0)[iso2], DG(16:0/19:0/0:0)[iso2], DG(13:0/22:0/0:0)[iso2], DG(15:0/20:0/0:0)[iso2]; PA(O-20:0/13:0), PA(O-18:0/15:0), PA(O-16:0/17:0); 1-(8-[5]-ladderane-octanoyl)-2-(8-[3]-ladderane-octanyl)-sn-glycerol	LMGL02010394, LMGL02010025, LMGL02010036, LMGL02010371, LMGL02010436; LMGP10020043, LMGP10020023, LMGP10020083; LMGL02070008	SwissLipids	yes (only DG 35:0)
663.496	DG 38:6 (68.33%); DG 40:9 (31.67%)	DG 38:6 (733.858; 68.33%); DG 40:9 (340.184; 31.67%)	[M+Na]+; [M+H]+	663.4959; 663.4983	0.0001; 0.0023	C41H68O5; C43H66O5	640.5066; 662.4910	DG 16:1_22:5 (733.858; 68.33%); DG 18:3_22:6 (340.184; 31.67%)	DG 16:1_22:5; DG 18:3_22:6	0.4	0.8	658.5; 680.5	311.3; 335.3	20	76	positive	C41H68O5; C43H66O5; C36H71O8P	M+Na; M+H	C41H68O5+Na+; C43H66O5+H+; C36H71O8P+H+	663.4959; 663.4983	0.2; 0.5	DG 38:6; DG 40:9; PA 33:0	DG(18:3(9Z,12Z,15Z)/20:3(8Z,11Z,14Z)/0:0)[iso2], DG(18:1(9Z)/20:5(5Z,8Z,11Z,14Z,17Z)/0:0)[iso2], DG(16:0/22:6(4Z,7Z,10Z,13Z,16Z,19Z)/0:0)[iso2], DG(18:3(6Z,9Z,12Z)/20:3(8Z,11Z,14Z)/0:0)[iso2], DG(18:2(9Z,12Z)/20:4(5Z,8Z,11Z,14Z)/0:0)[iso2], DG(16:1(9Z)/22:5(7Z,10Z,13Z,16Z,19Z)/0:0)[iso2], DG(18:4(6Z,9Z,12Z,15Z)/20:2(11Z,14Z)/0:0)[iso2]; DG(20:4(5Z,8Z,11Z,14Z)/20:5(5Z,8Z,11Z,14Z,17Z)/0:0)[iso2], D…	LMGL02010130, LMGL02010132, LMGL02010162, LMGL02010487, LMGL02010131, LMGL02010161, LMGL02010510; LMGL02010217, LMGL02010242, LMGL02010497, LMGL02010520; LMGP10010098, LMGP10010910, LMGP10010062, LMGP10010308, LMGP10010865, LMGP10010854, LMGP10010870, LMGP10010916, LMGP10010227, LMGP10010935	SwissLipids	yes
692.522	PE 32:0	PE 32:0 (574.037; 100.0%)	[M+H]+	692.523	0.0005	C37H74NO8P	691.515	PE 16:0_16:0 (574.037; 100.0%)	PE 16:0_16:0	1.75	0.8	690.5	255.2	30	124	negative	C37H74NO8P	M+H	C37H74NO8P+H+	692.523	0.5	PC 29:0; PE 32:0	PE(13:0/19:0), PC(20:0/9:0), PC(12:0/17:0), PC(15:0/14:0), PE(16:0/16:0), PE(20:0/12:0), PE(14:0/18:0), PE(19:0/13:0), PE(12:0/20:0), PC(16:0/13:0), PC(14:0/15:0), PC(8:0/21:0), PC(9:0/20:0), PC(10:0/19:0), PC(19:0/10:0), PC(17:0/12:0), PE(18:0/14:0), PE(17:0/15:0), PE(15:0/17:0), PC(13:0/16:0)	LMGP02011254, LMGP01011035, LMGP01011320, LMGP01011410, LMGP02010037, LMGP02011182, LMGP02011248, LMGP02011187, LMGP02011259, LMGP01011462, LMGP01010479, LMGP01011246, LMGP01011264, LMGP01010394, LMGP01010968, LMGP01011498, LMGP02011206, LMGP02011214, LMGP02011234, LMGP01011342	SwissLipids	yes
698.481	PC 28:1	PC 28:1 (540.942; 100.0%)	[M+Na]+	698.473	0.0079	C36H70NO8P	675.484	PC 12:0_16:1 (540.942; 100.0%)	PC 12:0_16:1	1.63	0.8	734.5	253.2	35	140	negative	C36H70NO8P	M+Na	C36H70NO8P+Na+	698.473	0.5	PC 28:1; PE 30:0; PE 31:1	PE(15:0/16:1(9Z)), PC(12:0/16:1(9Z)), PC(13:0/15:1(9Z)), PC(15:1(9Z)/13:0), PC(16:1(9Z)/12:0), PE(17:0/14:1(9Z)), PE(16:1(5Z)/15:0), PE(13:0/18:1(9Z)), PE(14:0/17:1(9Z)), PE(14:1(9Z)/17:0), PE(16:0/15:1(9Z)), PE(16:1(9Z)/15:0), PC(10:0/18:1(9Z)), PE(15:1(9Z)/16:0), PE(17:1(9Z)/14:0), PE(18:1(9Z)/13:0), PE(14:0/16:0(9Cp)), PC(14:0/14:1(9Z)), PC(14:1(9Z)/14:0), PE(16:1(11Z)/15:0), PE(12:0/19:1(9Z))…	LMGP02011235, LMGP01011319, LMGP01011341, LMGP01011432, LMGP01011473, LMGP02010005, LMGP02010355, LMGP02010390, LMGP02010410, LMGP02010429, LMGP02010507, LMGP02010518, LMGP01010392, LMGP02010480, LMGP02010563, LMGP02010636, LMGP02011267, LMGP01011364, LMGP01011381, LMGP02010353, LMGP02010371, LMGP02010793	SwissLipids	yes
703.574	SM 34:1	SM 34:1 (9159.758; 100.0%)	[M+H]+	703.575	0.0008	C39H79N2O6P	702.567	SM 34:1 (9159.758; 100.0%)	SM 34:1	2.05	1	703.6	184.2	24	86	positive	C39H79N2O6P	M+H	C39H79N2O6P+H+	703.575	0.05	PE-Cer 37:1; SM 34:1	SM(d16:1/18:0), SM(d17:1/17:0), PE-Cer(d14:1(4E)/23:0), PE-Cer(d16:1(4E)/21:0), SM(d18:1/16:0), PE-Cer(d15:1(4E)/22:0)	LMSP03010042, LMSP03010043, LMSP03020010, LMSP03020023, LMSP03010003, LMSP03020017	SwissLipids	yes
704.522	DG 42:11 (61.13%); PC 30:1 (37.52%)	DG 42:11 (1163.709; 61.13%); PC 30:1 (714.202; 37.52%); PE 33:1 (25.676; 1.35%)	[M+NH4]+; [M+H]+; [M+H]+	704.5248; 704.5225; 704.5225	0.0028; 0.0005; 0.0005	C45H66O5; C38H74NO8P;C38H74NO8P	686.4910; 703.5152; 703.5152	DG 20:5_22:6 (1163.709; 61.13%); PC 14:0_16:1 (631.053; 33.15%); PC 14:1_16:0 (83.149; 4.37%); PE 15:0_18:1 (25.676; 1.35%)*	DG 20:5_22:6; PC 14:0_16:1; PC 14:1_16:0; PE 15:0_18:1	0.4; 1.63; 1.75	0.8	704.5; 762.5; 702.5	359.3; 253.2; 255.2; 281.2	20.0; 35.0; 30.0	76.0; 140.0; 124.0	positive; negative	C38H74NO8P	M+H	C38H74NO8P+H+	704.523	0.2	PC 30:1; PE 32:0; PE 33:1	PC(12:0/18:1(9Z)), PC(17:1(9Z)/13:0), PC(16:0/14:1(9Z)), PC(14:0/16:1(9Z)), PC(13:0/17:1(9Z)), PC(15:0/15:1(9Z)), PC(18:1(9Z)/12:0), PE(14:0/19:1(9Z)), PE(15:1(9Z)/18:0), PE(16:1(9Z)/17:0), PE(17:0/16:1(9Z)), PE(17:1(9Z)/16:0), PE(18:0/15:1(9Z)), PE(19:0/14:1(9Z)), PE(16:0/17:1(9Z)), PE(16:0/16:0(9Cp)), PC(16:1(9Z)/14:0), PE(15:0/18:1(9Z)), PE(18:1(9Z)/15:0), PE(20:1(11Z)/13:0), PC(14:1(9Z)/16:0)…	LMGP01010440, LMGP01011522, LMGP01011463, LMGP01010485, LMGP01011344, LMGP01011412, LMGP01011595, LMGP02010414, LMGP02010485, LMGP02010521, LMGP02010543, LMGP02010567, LMGP02010624, LMGP02010769, LMGP02011226, LMGP02011266, LMGP01011475, LMGP02010458, LMGP02010638, LMGP02010842, LMGP01011384, LMGP01011435, LMGP02010396, LMGP02010438, LMGP02010795	SwissLipids	yes (only PC 30:1 and PE 33:1)
705.581	SM 34:0	SM 34:0 (672.356; 100.0%)	[M+H]+	705.591	0.0095	C39H81N2O6P	704.583	SM 34:0 (672.356; 100.0%)	SM 34:0	2.05	1	705.6	184.1	24	86	positive	C42H82O5; C40H81O7P; C39H81N2O6P; C47H76O4	M+K; M+H	C42H82O5+K+; C40H81O7P+H+; C39H81N2O6P+H+; C47H76O4+H+	705.5794; 705.5793; 705.5905; 705.5816	0.5; 0.1	DG 39:0; PA O-37:0; SM 34:0	DG(19:0/20:0/0:0)[iso2], DG(18:0/21:0/0:0)[iso2], DG(17:0/22:0/0:0)[iso2]; PA(O-18:0/19:0), PA(O-16:0/21:0), PA(O-20:0/17:0); SM(d18:0/16:0); Cholesteryl 11-hydroperoxy-eicosatetraenoate	LMGL02010107, LMGL02010133, LMGL02010114; LMGP10020033, LMGP10020015, LMGP10020049; LMSP03010004; LMST01020029	SwissLipids	yes
705.59	SM 34:0	SM 34:0 (672.356; 100.0%)	[M+H]+	705.591	0.0005	C39H81N2O6P	704.583	SM 34:0 (672.356; 100.0%)	SM 34:0	2.05	1	705.6	184.1	24	86	positive	C39H81N2O6P; C47H76O4	M+H	C39H81N2O6P+H+; C47H76O4+H+	705.5905; 705.5816	0.1; 0.5	SM 34:0	SM(d18:0/16:0); Cholesteryl 11-hydroperoxy-eicosatetraenoate	LMSP03010004; LMST01020029	SwissLipids	yes
706.538	PC 30:0	PC 30:0 (26687.048; 97.64%); DG 42:10 (558.07; 2.04%); PE 33:0 (85.996; 0.31%)	[M+H]+; [M+NH4]+; [M+H]+	706.5381; 706.5405; 706.5381	0.0001; 0.0025; 0.0001	C38H76NO8P; C45H68O5; C38H76NO8P	705.5308; 688.5066; 705.5308	PC 12:0_18:0 (24040.833; 87.96%); PC 14:0_16:0 (2556.157; 9.35%); DG 20:4_22:6 (558.07; 2.04%); PC 15:0_15:0 (90.058; 0.33%); PE 15:0_18:0 (85.996; 0.31%)*	PC 12:0_18:0; PC 14:0_16:0; DG 20:4_22:6; PC 15:0_15:0; PE 15:0_18:0	1.63; 0.4; 1.75	0.8	764.5; 706.5; 704.5	283.2; 255.2; 361.3; 241.2	35.0; 20.0; 30.0	140.0; 76.0; 124.0	negative; positive	C38H76NO8P	M+H	C38H76NO8P+H+	706.538	0.05	PC 30:0; PE 33:0; PE-NMe 32:0	PE(17:0/16:0), PC(10:0/20:0), PC(14:0/16:0), PC(17:0/13:0), PC(18:0/12:0), PE-NMe(16:0/16:0), PE(12:0/21:0), PE(18:0/15:0), PE(16:0/17:0), PC(9:0/21:0), PC(12:0/18:0), PC(13:0/17:0), PC(11:0/19:0), PC(15:0/15:0), PC(16:0/14:0), PC(20:0/10:0), PC(19:0/11:0), PE(20:0/13:0), PE(21:0/12:0), PE(19:0/14:0), PE(15:0/18:0), PE(13:0/20:0), PE(14:0/19:0)	LMGP02010542, LMGP01010395, LMGP01010481, LMGP01010702, LMGP01010736, LMGP02010337, LMGP02010377, LMGP02010623, LMGP02011227, LMGP01011265, LMGP01010438, LMGP01010461, LMGP01010416, LMGP01010530, LMGP01010560, LMGP01010995, LMGP01010969, LMGP02011181, LMGP02011170, LMGP02011186, LMGP02011233, LMGP02011253, LMGP02010413	SwissLipids	yes
711.493	DG 42:10	DG 42:10 (558.07; 100.0%)	[M+Na]+	711.496	0.0029	C45H68O5	688.507	DG 20:4_22:6 (558.07; 100.0%)	DG 20:4_22:6	0.4	0.8	706.5	361.3	20	76	positive	C45H68O5; C38H73O8P; C40H71O8P	M+Na; M+H	C45H68O5+Na+; C38H73O8P+Na+; C40H71O8P+H+	711.4959; 711.4935	0.5; 0.2	DG 42:10; PA 35:1; PA 37:4	DG(20:5(5Z,8Z,11Z,14Z,17Z)/22:5(7Z,10Z,13Z,16Z,19Z)/0:0)[iso2], DG(20:4(5Z,8Z,11Z,14Z)/22:6(4Z,7Z,10Z,13Z,16Z,19Z)/0:0)[iso2]; PA(14:1(9Z)/21:0), PA(15:1(9Z)/20:0), PA(16:0/19:1(9Z)), PA(19:0/16:1(9Z)), PA(22:1(11Z)/13:0), PA(17:0/18:1(9Z)), PA(15:0/20:1(11Z)), PA(13:0/22:1(11Z)), PA(18:0/17:1(9Z)), PA(18:1(9Z)/17:0), PA(19:1(9Z)/16:0), PA(20:0/15:1(9Z)), PA(20:1(11Z)/15:0), PA(21:0/14:1(9Z)), PA…	LMGL02010280, LMGL02010281; LMGP10010131, LMGP10010178, LMGP10010194, LMGP10010456, LMGP10010725, LMGP10010894, LMGP10010149, LMGP10010087, LMGP10010311, LMGP10010325, LMGP10010484, LMGP10010511, LMGP10010530, LMGP10010676, LMGP10010212, LMGP10010256; LMGP10010003, LMGP10010157, LMGP10010267, LMGP10010382, LMGP10010410, LMGP10010440, LMGP10010493, LMGP10010625, LMGP10010464, LMGP10010492, LMGP100…	SwissLipids	yes
714.455	PC 28:1	PC 28:1 (540.942; 100.0%)	[M+K]+	714.447	0.008	C36H70NO8P	675.484	PC 12:0_16:1 (540.942; 100.0%)	PC 12:0_16:1	1.63	0.8	734.5	253.2	35	140	negative	C36H70NO8P	M+K	C36H70NO8P+K+	714.447	0.5	PC 28:1; PE 30:0; PE 31:1	PE(15:0/16:1(9Z)), PC(12:0/16:1(9Z)), PC(13:0/15:1(9Z)), PC(15:1(9Z)/13:0), PC(16:1(9Z)/12:0), PE(17:0/14:1(9Z)), PE(16:1(5Z)/15:0), PE(13:0/18:1(9Z)), PE(14:0/17:1(9Z)), PE(14:1(9Z)/17:0), PE(16:0/15:1(9Z)), PE(16:1(9Z)/15:0), PC(10:0/18:1(9Z)), PE(15:1(9Z)/16:0), PE(17:1(9Z)/14:0), PE(18:1(9Z)/13:0), PE(14:0/16:0(9Cp)), PC(14:0/14:1(9Z)), PC(14:1(9Z)/14:0), PE(16:1(11Z)/15:0), PE(12:0/19:1(9Z))…	LMGP02011235, LMGP01011319, LMGP01011341, LMGP01011432, LMGP01011473, LMGP02010005, LMGP02010355, LMGP02010390, LMGP02010410, LMGP02010429, LMGP02010507, LMGP02010518, LMGP01010392, LMGP02010480, LMGP02010563, LMGP02010636, LMGP02011267, LMGP01011364, LMGP01011381, LMGP02010353, LMGP02010371, LMGP02010793	SwissLipids	yes
716.463	PC 28:0	PC 28:0 (113.231; 85.83%); PE 31:0 (18.689; 14.17%)	[M+K]+; [M+K]+	716.4627; 716.4627	0.0003; 0.0003	C36H72NO8P; C36H72NO8P	677.4995; 677.4995	PC 14:0_14:0 (113.231; 85.83%); PE 15:0_16:0 (18.689; 14.17%)*	PC 14:0_14:0; PE 15:0_16:0	1.63; 1.75	0.8	736.5; 676.5	227.2; 255.2	35.0; 30.0	140.0; 124.0	negative	C36H72NO8P	M+K	C36H72NO8P+K+	716.463	0.5	PC 28:0; PE 31:0	PE(12:0/19:0), PE(15:0/16:0), PC(11:0/17:0), PC(18:0/10:0), PE(13:0/18:0), PE(14:0/17:0), PE(17:0/14:0), PE(18:0/13:0), PE(19:0/12:0), PC(12:0/16:0), PC(14:0/14:0), PC(8:0/20:0), PC(9:0/19:0), PC(13:0/15:0), PC(10:0/18:0), PC(15:0/13:0), PC(16:0/12:0), PC(17:0/11:0), PC(19:0/9:0), PC(7:0/21:0), PE(16:0/15:0)	LMGP02010370, LMGP02011236, LMGP01010414, LMGP01010732, LMGP02010389, LMGP02010409, LMGP02010540, LMGP02010621, LMGP02011188, LMGP01010435, LMGP01010477, LMGP01011245, LMGP01011263, LMGP01010459, LMGP01010390, LMGP01010528, LMGP01010557, LMGP01010701, LMGP01010986, LMGP01011237, LMGP02011229	SwissLipids	yes
718.538	PC 31:1 (68.37%); PE 34:1 (31.63%)	PC 31:1 (4109.669; 68.37%); PE 34:1 (1901.333; 31.63%)	[M+H]+; [M+H]+	718.5381; 718.5381	0.0001; 0.0001	C39H76NO8P; C39H76NO8P	717.5308; 717.5308	PC 14:1_17:0 (3609.73; 60.05%); PE 16:0_18:1 (1887.83; 31.41%); PC 15:0_16:1 (499.938; 8.32%); PE 16:1_18:0 (13.504; 0.22%)	PC 14:1_17:0; PE 16:0_18:1; PC 15:0_16:1; PE 16:1_18:0	1.63; 1.75	0.8	776.5; 716.5	269.2; 281.2; 253.2; 283.2	35.0; 30.0	140.0; 124.0	negative	C39H76NO8P	M+H	C39H76NO8P+H+	718.538	0.2	PC 31:1; PE 34:1	PC(16:0/15:1(14)), PC(16:0/15:1(9Z)), PC(14:0/17:1(9Z)), PC(14:1(9Z)/17:0), PC(15:1(9Z)/16:0), PE(18:1(9Z)/16:0), PE(16:0/18:1(7Z)), PE(14:1(9Z)/20:0), PE(15:0/19:1(9Z)), PE(15:1(9Z)/19:0), PE(16:1(9Z)/18:0), PE(17:0/17:1(9Z)), PE(17:1(9Z)/17:0), PE(19:0/15:1(9Z)), PE(19:1(9Z)/15:0), PE(20:1(11Z)/14:0), PC(17:0/14:1(9Z)), PC(15:0/16:1(9Z)), PC(16:1(9Z)/15:0), PC(17:1(9Z)/14:0), PC(18:1(9Z)/13:0),…	LMGP01010002, LMGP01011464, LMGP01011367, LMGP01011386, LMGP01011437, LMGP02010099, LMGP02010311, LMGP02010440, LMGP02010462, LMGP02010491, LMGP02010524, LMGP02010544, LMGP02010569, LMGP02010770, LMGP02010797, LMGP02010843, LMGP01010008, LMGP01010535, LMGP01011477, LMGP01011523, LMGP01011596, LMGP02010009, LMGP02010010, LMGP02011040, LMGP02011204, LMGP01011328, LMGP01011347, LMGP01011756, LMGP020…	SwissLipids	yes
720.553	PC 31:0	PC 31:0 (3504.495; 97.46%); PE 34:0 (91.329; 2.54%)	[M+H]+; [M+H]+	720.5538; 720.5538	0.0008; 0.0008	C39H78NO8P; C39H78NO8P	719.5465; 719.5465	PC 15:0_16:0 (2718.359; 75.6%)*; PC 14:0_17:0 (786.136; 21.86%); PE 16:0_18:0 (91.329; 2.54%)	PC 15:0_16:0; PC 14:0_17:0; PE 16:0_18:0	1.63;1.63; 1.75	0.8; 0.8; 0.8	778.6; 778.6; 718.5	255.2; 269.2; 283.2	35.0; 35.0; 30.0	140.0; 140.0; 124.0	negative	C39H78NO8P	M+H	C39H78NO8P+H+	720.554	0.05	PC 31:0; PE 34:0; PE-NMe2 32:0	PE(13:0/21:0), PC(15:0/16:0), PC(16:0/15:0), PC(19:0/12:0), PC(12:0/19:0), PC(17:0/14:0), PE-NMe2(16:0/16:0), PE(14:0/20:0), PE(15:0/19:0), PC(11:0/20:0), PC(13:0/18:0), PC(9:0/22:0), PC(10:0/21:0), PC(20:0/11:0), PC(21:0/10:0), PC(18:0/13:0), PE(22:0/12:0), PE(21:0/13:0), PE(20:0/14:0), PE(19:0/15:0), PE(18:0/16:0), PE(17:0/17:0), PE(16:0/18:0), PE(12:0/22:0), PC(14:0/17:0)	LMGP02011252, LMGP01010532, LMGP01010562, LMGP01010967, LMGP01011327, LMGP01011499, LMGP02010325, LMGP02011243, LMGP02011231, LMGP01010417, LMGP01011346, LMGP01011266, LMGP01010396, LMGP01010996, LMGP01011061, LMGP01011581, LMGP02011165, LMGP02011169, LMGP02011180, LMGP02011185, LMGP02011205, LMGP02011213, LMGP02011225, LMGP02011258, LMGP01011366	SwissLipids	yes
722.554	Hex1Cer 34:1	Hex1Cer 34:1 (416.498; 87.62%); PC O-34:4 &/or PC P-34:3 (58.822; 12.38%)	[M+Na]+; [M+H-H2O]+	722.5541; 722.5477	0.0001; 0.0063	C40H77NO8; C42H78NO7P	699.5649; 739.5516	Hex1Cer 18:1/16:0 (416.498; 87.62%); PC O-16:1_18:3 &/or PC P-16:0_18:3 (58.822; 12.38%)	Hex1Cer 18:1/16:0; PC O-16:1_18:3 &/or PC P-16:0_18:3	1.05; 1.63	1.0; 0.8	682.6; 798.6	264.4; 277.2	30.0; 35.0	125.0; 140.0	positive; negative	C40H77NO8	M+Na	C40H77NO8+Na+	722.554	0.1	GalCer 34:1; GlcCer 34:1	GlcCer(d14:1/20:0), GlcCer(d18:1/16:0), GlcCer(d16:1/18:0), GalCer(d18:1/16:0)	LMSP0501AA42, LMSP0501AA03, LMSP0501AA49, LMSP0501AC01	SwissLipids	yes
725.556	SM 34:1	SM 34:1 (9159.758; 100.0%)	[M+Na]+	725.557	0.0008	C39H79N2O6P	702.567	SM 34:1 (9159.758; 100.0%)	SM 34:1	2.05	1	703.6	184.2	24	86	positive	C39H79N2O6P	M+Na	C39H79N2O6P+Na+	725.557	0.05	PE-Cer 37:1; SM 34:1	SM(d16:1/18:0), SM(d17:1/17:0), PE-Cer(d14:1(4E)/23:0), PE-Cer(d16:1(4E)/21:0), SM(d18:1/16:0), PE-Cer(d15:1(4E)/22:0)	LMSP03010042, LMSP03010043, LMSP03020010, LMSP03020023, LMSP03010003, LMSP03020017	SwissLipids	yes
727.572	SM 34:0	SM 34:0 (672.356; 84.39%); SM 36:3 (124.343; 15.61%)	[M+Na]+; [M+H]+	727.5724; 727.5748	0.0004; 0.0028	C39H81N2O6P; C41H79N2O6P	704.5832; 726.5675	SM 34:0 (672.356; 84.39%); SM 36:3 (124.343; 15.61%)	SM 34:0; SM 36:3	2.05	1	705.6; 727.6	184.1	24	86	positive	C44H80O5; C39H81N2O6P; C41H79N2O6P; C49H74O4; C47H76O4	M+K; M+Na; M+H	C44H80O5+K+; C39H81N2O6P+Na+; C41H79N2O6P+H+; C49H74O4+H+; C47H76O4+Na+	727.5637; 727.5724; 727.5749; 727.566; 727.5636	0.5; 0.2	DG 41:3; SM 34:0; SM 36:3	DG(19:0/22:3(10Z,13Z,16Z)/0:0)[iso2], DG(20:3(8Z,11Z,14Z)/21:0/0:0)[iso2], DG(19:1(9Z)/22:2(13Z,16Z)/0:0)[iso2]; SM(d18:0/16:0); SM(d18:2/18:1); Coenzyme Q8; Cholesteryl 11-hydroperoxy-eicosatetraenoate	LMGL02010212, LMGL02010218, LMGL02010541; LMSP03010004; LMSP03010047; LMPR02010005; LMST01020029	SwissLipids	yes
728.52	PC 30:0	PC 30:0 (26687.048; 99.28%); PC 32:3 (106.271; 0.4%); PE 33:0 (85.996; 0.32%)	[M+Na]+; [M+H]+; [M+Na]+	728.5200; 728.5225; 728.5200	0.0000; 0.0025; 0.0000	C38H76NO8P; C40H74NO8P; C38H76NO8P	705.5308; 727.5152; 705.5308	PC 12:0_18:0 (24040.833; 89.44%); PC 14:0_16:0 (2556.157; 9.51%); PC 14:0_18:3 (106.271; 0.4%); PC 15:0_15:0 (90.058; 0.34%); PE 15:0_18:0 (85.996; 0.32%)*	PC 12:0_18:0; PC 14:0_16:0; PC 14:0_18:3; PC 15:0_15:0; PE 15:0_18:0	1.63; 1.75	0.8	764.5; 786.5; 704.5	283.2; 255.2; 277.2; 241.2	35.0; 30.0	140.0; 124.0	negative	C38H76NO8P; C40H74NO8P	M+Na; M+H	C38H76NO8P+Na+; C40H74NO8P+H+	728.5201; 728.5225	0.1; 0.2	PC 30:0; PE 33:0; PE-NMe 32:0; PC 32:3; PE 35:3	PE(17:0/16:0), PC(10:0/20:0), PC(14:0/16:0), PC(17:0/13:0), PC(18:0/12:0), PE-NMe(16:0/16:0), PE(12:0/21:0), PE(18:0/15:0), PE(16:0/17:0), PC(9:0/21:0), PC(12:0/18:0), PC(13:0/17:0), PC(11:0/19:0), PC(15:0/15:0), PC(16:0/14:0), PC(20:0/10:0), PC(19:0/11:0), PE(20:0/13:0), PE(21:0/12:0), PE(19:0/14:0), PE(15:0/18:0), PE(13:0/20:0), PE(14:0/19:0); PC(14:1(9Z)/18:2(9Z,12Z)), PC(17:2(9Z,12Z)/15:1(9Z)…	LMGP02010542, LMGP01010395, LMGP01010481, LMGP01010702, LMGP01010736, LMGP02010337, LMGP02010377, LMGP02010623, LMGP02011227, LMGP01011265, LMGP01010438, LMGP01010461, LMGP01010416, LMGP01010530, LMGP01010560, LMGP01010995, LMGP01010969, LMGP02011181, LMGP02011170, LMGP02011186, LMGP02011233, LMGP02011253, LMGP02010413; LMGP01011391, LMGP01011556, LMGP01011617, LMGP01011642, LMGP01011673, LMGP010…	SwissLipids	yes
730.538	PC 32:2	PC 32:2 (5245.033; 52.07%); DG 44:12 (4801.21; 47.66%); PE 35:2 (27.228; 0.27%)	[M+H]+; [M+NH4]+; [M+H]+	730.5381; 730.5405; 730.5381	0.0001; 0.0025; 0.0001	C40H76NO8P; C47H68O5; C40H76NO8P	729.5308; 712.5066; 729.5308	DG 22:6_22:6 (4801.21; 47.66%); PC 14:0_18:2 (3781.667; 37.54%); PC 16:1_16:1 (1463.367; 14.53%); PE 15:0_20:2 (18.765; 0.19%)*; PE 17:0_18:2 (8.463; 0.08%)*	DG 22:6_22:6; PC 14:0_18:2; PC 16:1_16:1; PE 15:0_20:2; PE 17:0_18:2	0.4; 1.63; 1.75	0.8	730.5; 788.5; 788.6; 728.5	385.3; 279.2; 253.2; 307.3	20.0; 35.0; 30.0	76.0; 140.0; 124.0	positive; negative	C40H76NO8P	M+H	C40H76NO8P+H+	730.538	0.2	PC 32:2; PE 35:2	PC(16:1(9Z)/16:1(9Z)), PC(14:0/18:2(9Z,12Z)), PC(12:0/20:2(11Z,14Z)), PC(14:1(9Z)/18:1(9Z)), PC(17:1(9Z)/15:1(9Z)), PC(17:2(9Z,12Z)/15:0), PC(18:1(9Z)/14:1(9Z)), PC(18:2(9Z,12Z)/14:0), PE(13:0/22:2(13Z,16Z)), PE(15:0/20:2(11Z,14Z)), PE(15:1(9Z)/20:1(11Z)), PE(16:1(9Z)/19:1(9Z)), PE(18:0/17:2(9Z,12Z)), PE(18:2(9Z,12Z)/17:0), PE(20:1(11Z)/15:1(9Z)), PE(20:2(11Z,14Z)/15:0), PC(14:0/18:2(11Z,14Z)), P…	LMGP01010684, LMGP01010496, LMGP01011330, LMGP01011390, LMGP01011526, LMGP01011555, LMGP01011597, LMGP01011616, LMGP02010403, LMGP02010465, LMGP02010494, LMGP02010528, LMGP02010627, LMGP02010660, LMGP02010846, LMGP02010875, LMGP01010494, LMGP01010682, LMGP01011835, LMGP02010546, LMGP02010572, LMGP02010601, LMGP02010641, LMGP02011072, LMGP01011414, LMGP01011440, LMGP02010800	SwissLipids	yes
732.553	PC 32:1	PC 32:1 (18009.763; 94.42%); DG 44:11 (961.656; 5.04%); PE 35:1 (103.525; 0.54%)	[M+H]+; [M+NH4]+; [M+H]+	732.5538; 732.5561; 732.5538	0.0008; 0.0031; 0.0008	C40H78NO8P; C47H70O5; C40H78NO8P	731.5465; 714.5223; 731.5465	PC 16:0_16:1 (10361.506; 54.32%); PC 14:0_18:1 (7648.256; 40.1%); DG 22:5_22:6 (961.656; 5.04%); PE 17:0_18:1 (70.331; 0.37%)*; PE 15:0_20:1 (33.194; 0.17%)*	PC 16:0_16:1; PC 14:0_18:1; DG 22:5_22:6; PE 15:0_20:1; PE 17:0_18:1	1.63; 0.4; 1.75	0.8	790.6; 732.6; 730.5	253.2; 281.2; 387.3; 309.3	35.0; 20.0; 30.0	140.0; 76.0; 124.0	negative; positive	C40H78NO8P	M+H	C40H78NO8P+H+	732.554	0.05	PC 32:1; PE 34:0; PE 35:1; PE-NMe 34:1	PC(12:0/20:1(11Z)), PC(17:1(9Z)/15:0), PC(14:0/18:1(9Z)), PC(16:0/16:1(9Z)), PC(13:0/19:1(9Z)), PC(14:1(9Z)/18:0), PC(15:1(9Z)/17:0), PC(18:0/14:1(9Z)), PC(18:1(11Z)/14:0), PC(19:1(9Z)/13:0), PC(20:1(11Z)/12:0), PE(13:0/22:1(11Z)), PE(16:0/19:1(9Z)), PE(17:1(9Z)/18:0), PE(18:0/17:1(9Z)), PE(20:1(11Z)/15:0), PE(17:0/18:1(9Z)), PC(14:0/18:1(11Z)), PC(18:1(9Z)/14:0), PC(16:1(9Z)/16:0), PC(17:0/15:1(…	LMGP01011329, LMGP01011525, LMGP01010492, LMGP01010566, LMGP01011352, LMGP01011389, LMGP01011439, LMGP01011582, LMGP01012145, LMGP01011757, LMGP01011805, LMGP02010402, LMGP02010509, LMGP02010571, LMGP02010626, LMGP02010845, LMGP02011211, LMGP01010490, LMGP01010882, LMGP01011479, LMGP01011500, LMGP02010446, LMGP02010464, LMGP02010493, LMGP02010527, LMGP02010640, LMGP02010771, LMGP02010991, LMGP020…	SwissLipids	yes
734.569	PC 32:0	PC 32:0 (57835.79; 99.95%); PE 35:0 (26.798; 0.05%)	[M+H]+; [M+H]+	734.5694; 734.5694	0.0004; 0.0004	C40H80NO8P; C40H80NO8P	733.5621; 733.5621	PC 16:0_16:0 (57596.679; 99.54%); PC 14:0_18:0 (239.112; 0.41%); PE 17:0_18:0 (19.562; 0.03%)*; PE 15:0_20:0 (7.237; 0.01%)	PC 16:0_16:0; PC 14:0_18:0; PE 17:0_18:0; PE 15:0_20:0	1.63; 1.75	0.8	792.6; 732.6	255.2; 283.2; 311.3	35.0; 30.0	140.0; 124.0	negative	C40H80NO8P	M+H	C40H80NO8P+H+	734.569	0.05	PC 32:0; PE 18:0; PE 35:0	PC(11:0/21:0), PC(13:0/19:0), PC(14:0/18:0), PC(17:0/15:0), PC(20:0/12:0), PC(19:0/13:0), PC(21:0/11:0), PC(22:0/10:0), PE(18:0(10(R)Me)/16:0), PE(13:0/22:0), PE(14:0/21:0), PE(15:0/20:0), PE(18:0/17:0), PE(22:0/13:0), PE(17:0/18:0), PC(10:0/22:0), PC(12:0/20:0), PC(15:0/17:0), PC(16:0/16:0), PC(18:0/14:0), PE(19:0/16:0), PE(16:0/19:0), PE(21:0/14:0), PC(9:0/23:0), PE(20:0/15:0)	LMGP01010418, LMGP01010463, LMGP01010488, LMGP01010704, LMGP01010997, LMGP01010970, LMGP01011062, LMGP01011080, LMGP02010357, LMGP02010401, LMGP02010418, LMGP02010463, LMGP02010625, LMGP02011164, LMGP02011212, LMGP01010397, LMGP01010444, LMGP01010537, LMGP01010564, LMGP01010739, LMGP02010171, LMGP02010173, LMGP02011168, LMGP01011267, LMGP02010825	SwissLipids	yes
735.486	DG 44:12	DG 44:12 (4801.21; 100.0%)	[M+Na]+	735.496	0.0099	C47H68O5	712.507	DG 22:6_22:6 (4801.21; 100.0%)	DG 22:6_22:6	0.4	0.8	730.5	385.3	20	76	positive	C47H68O5; C40H73O8P; C42H71O8P	M+Na; M+H	C47H68O5+Na+; C40H73O8P+Na+; C42H71O8P+H+	735.4959; 735.4935	0.5	DG 44:12; PA 37:3; PA 39:6	DG(22:6(4Z,7Z,10Z,13Z,16Z,19Z)/22:6(4Z,7Z,10Z,13Z,16Z,19Z)/0:0); PA(17:1(9Z)/20:2(11Z,14Z)), PA(17:2(9Z,12Z)/20:1(11Z)), PA(18:2(9Z,12Z)/19:1(9Z)), PA(18:3(6Z,9Z,12Z)/19:0), PA(19:1(9Z)/18:2(9Z,12Z)), PA(20:1(11Z)/17:2(9Z,12Z)), PA(20:3(8Z,11Z,14Z)/17:0), PA(18:3(9Z,12Z,15Z)/19:0), PA(19:0/18:3(6Z,9Z,12Z)), PA(19:0/18:3(9Z,12Z,15Z)), PA(20:2(11Z,14Z)/17:1(9Z)), PA(22:2(13Z,16Z)/15:1(9Z)), PA(15:1…	LMGL02010306; LMGP10010266, LMGP10010295, LMGP10010353, LMGP10010381, LMGP10010491, LMGP10010536, LMGP10010595, LMGP10010409, LMGP10010462, LMGP10010463, LMGP10010565, LMGP10010760, LMGP10010187, LMGP10010239; LMGP10010304, LMGP10010502, LMGP10010796, LMGP10010893, LMGP10010664, LMGP10010823	SwissLipids	yes
736.489	PE 34:3	PE 34:3 (20.36; 100.0%)	[M+Na]+	736.489	0.0003	C39H72NO8P	713.5	PE 16:0_18:3 (20.36; 100.0%)	PE 16:0_18:3	1.75	0.8	712.5	277.2	30	124	negative	C39H72NO8P; C41H70NO8P	M+Na; M+H	C39H72NO8P+Na+; C41H70NO8P+H+	736.4888; 736.4912	0.2; 0.5	PC 31:3; PE 34:3; PE 36:6	PC(17:2(9Z,12Z)/14:1(9Z)), PE(14:0/20:3(8Z,11Z,14Z)), PE(17:1(9Z)/17:2(9Z,12Z)), PE(17:2(9Z,12Z)/17:1(9Z)), PE(18:2(9Z,12Z)/16:1(9Z)), PE(18:3(6Z,9Z,12Z)/16:0), PE(20:2(11Z,14Z)/14:1(9Z)), PE(20:3(8Z,11Z,14Z)/14:0), PE(16:1(9Z)/18:2(9Z,12Z)), PC(18:3(6Z,9Z,12Z)/13:0), PC(18:3(9Z,12Z,15Z)/13:0), PE(16:0/18:3(9Z,12Z,15Z)), PE(18:3(9Z,12Z,15Z)/16:0), PE(16:0/18:3(6Z,9Z,12Z)), PC(13:0/18:3(6Z,9Z,12Z)…	LMGP01011554, LMGP02010417, LMGP02010570, LMGP02010600, LMGP02010659, LMGP02010685, LMGP02010874, LMGP02010904, LMGP02011219, LMGP01011641, LMGP01011672, LMGP02010041, LMGP02010047, LMGP02011224, LMGP01011349, LMGP01011350, LMGP01011388, LMGP02010442; LMGP02010533, LMGP02010693, LMGP02010751, LMGP02011134, LMGP02011189, LMGP02010666, LMGP02010694, LMGP02010722, LMGP02010969, LMGP02011239	SwissLipids	yes
740.52	PC 31:1 (61.18%); PE 34:1 (28.31%)	PC 31:1 (4109.669; 61.18%); PE 34:1 (1901.333; 28.31%); PE 36:4 (705.803; 10.51%)	[M+Na]+; [M+Na]+; [M+H]+	740.5200; 740.5200; 740.5225	0.0000; 0.0000; 0.0025	C39H76NO8P; C39H76NO8P; C41H74NO8P	717.5308; 717.5308; 739.5152	PC 14:1_17:0 (3609.73; 53.74%); PE 16:0_18:1 (1887.83; 28.11%); PE 16:0_20:4 (527.835; 7.86%); PC 15:0_16:1 (499.938; 7.44%); PE 18:2_18:2 (157.771; 2.35%); PE 18:1_18:3 (20.197; 0.3%); PE 16:1_18:0 (13.504; 0.2%)	PC 14:1_17:0; PE 16:0_18:1; PE 16:0_20:4; PC 15:0_16:1; PE 18:2_18:2; PE 18:1_18:3; PE 16:1_18:0	1.63; 1.75	0.8	776.5; 716.5; 738.5	269.2; 281.2; 303.3; 253.2; 279.2; 277.2; 283.2	35.0; 30.0	140.0; 124.0	negative	C39H76NO8P; C41H74NO8P	M+Na; M+H	C39H76NO8P+Na+; C41H74NO8P+H+	740.5201; 740.5225	0.2; 0.5	PC 31:1; PE 34:1; PC 33:4; PE 36:4; PE P-36:4	PC(16:0/15:1(14)), PC(16:0/15:1(9Z)), PC(14:0/17:1(9Z)), PC(14:1(9Z)/17:0), PC(15:1(9Z)/16:0), PE(18:1(9Z)/16:0), PE(16:0/18:1(7Z)), PE(14:1(9Z)/20:0), PE(15:0/19:1(9Z)), PE(15:1(9Z)/19:0), PE(16:1(9Z)/18:0), PE(17:0/17:1(9Z)), PE(17:1(9Z)/17:0), PE(19:0/15:1(9Z)), PE(19:1(9Z)/15:0), PE(20:1(11Z)/14:0), PC(17:0/14:1(9Z)), PC(15:0/16:1(9Z)), PC(16:1(9Z)/15:0), PC(17:1(9Z)/14:0), PC(18:1(9Z)/13:0),…	LMGP01010002, LMGP01011464, LMGP01011367, LMGP01011386, LMGP01011437, LMGP02010099, LMGP02010311, LMGP02010440, LMGP02010462, LMGP02010491, LMGP02010524, LMGP02010544, LMGP02010569, LMGP02010770, LMGP02010797, LMGP02010843, LMGP01010008, LMGP01010535, LMGP01011477, LMGP01011523, LMGP01011596, LMGP02010009, LMGP02010010, LMGP02011040, LMGP02011204, LMGP01011328, LMGP01011347, LMGP01011756, LMGP020…	SwissLipids	yes
742.535	PC 31:0	PC 31:0 (3504.495; 88.38%); PE 36:3 (369.37; 9.32%); PE 34:0 (91.329; 2.3%)	[M+Na]+; [M+H]+;[M+Na]+	742.5357; 742.5381; 742.5357	0.0007; 0.0031; 0.0007	C39H78NO8P; C41H76NO8P; C39H78NO8P	719.5465; 741.5308; 719.5465	PC 15:0_16:0 (2718.359; 68.56%)*; PC 14:0_17:0 (786.136; 19.83%); PE 18:1_18:2 (235.534; 5.94%); PE 16:0_20:3 (112.035; 2.83%); PE 16:0_18:0 (91.329; 2.03%); PE 18:0_18:3 (21.802; 0.55%)	PC 15:0_16:0; PC 14:0_17:0; PE 18:1_18:2; PE 16:0_20:3; PE 16:0_18:0; PE 18:0_18:3	1.63; 1.75	0.8	778.6; 740.5; 718.5	255.2; 269.2; 279.2; 305.3; 283.2; 277.2	35.0; 30.0	140.0; 124.0	negative	C39H78NO8P; C41H76NO8P	M+Na; M+H	C39H78NO8P+Na+; C41H76NO8P+H+	742.5357; 742.5381	0.1; 0.2	PC 31:0; PE 34:0; PE-NMe2 32:0; PC 33:3; PE 36:3	PE(13:0/21:0), PC(15:0/16:0), PC(16:0/15:0), PC(19:0/12:0), PC(12:0/19:0), PC(17:0/14:0), PE-NMe2(16:0/16:0), PE(14:0/20:0), PE(15:0/19:0), PC(11:0/20:0), PC(13:0/18:0), PC(9:0/22:0), PC(10:0/21:0), PC(20:0/11:0), PC(21:0/10:0), PC(18:0/13:0), PE(22:0/12:0), PE(21:0/13:0), PE(20:0/14:0), PE(19:0/15:0), PE(18:0/16:0), PE(17:0/17:0), PE(16:0/18:0), PE(12:0/22:0), PC(14:0/17:0); PC(13:0/20:3(8Z,11Z,…	LMGP02011252, LMGP01010532, LMGP01010562, LMGP01010967, LMGP01011327, LMGP01011499, LMGP02010325, LMGP02011243, LMGP02011231, LMGP01010417, LMGP01011346, LMGP01011266, LMGP01010396, LMGP01010996, LMGP01011061, LMGP01011581, LMGP02011165, LMGP02011169, LMGP02011180, LMGP02011185, LMGP02011205, LMGP02011213, LMGP02011225, LMGP02011258, LMGP01011366; LMGP01011355, LMGP01011417, LMGP01011558, LMGP010…	SwissLipids	yes
744.553	PE 36:2 (64.20%); PC 33:2 (35.80%)	PE 36:2 (1032.186; 64.20%); PC 33:2 (575.619; 35.80%)	[M+H]+; [M+H]+	744.5538; 744.5538	0.0008; 0.0008	C41H78NO8P; C41H78NO8P	743.5465; 743.5465	PC 15:0_18:2 (575.619; 35.80%); PE 18:0_18:2 (437.103; 27.19%)*; PE 18:1_18:1 (402.262; 25.02%); PE 16:0_20:2 (192.821; 11.99%)	PC 15:0_18:2; PE 18:0_18:2; PE 18:1_18:1; PE 16:0_20:2	1.63; 1.75	0.8	802.6; 742.5	279.2; 281.2; 307.3	35.0; 30.0	140.0; 124.0	negative	C41H78NO8P	M+H	C41H78NO8P+H+	744.554	0.1	PC 33:2; PE 18:0; PE 36:2	PC(15:0/18:2(9Z,12Z)), PC(13:0/20:2(11Z,14Z)), PC(14:1(9Z)/19:1(9Z)), PC(16:0/17:2(9Z,12Z)), PC(17:1(9Z)/16:1(9Z)), PC(17:2(9Z,12Z)/16:0), PC(19:1(9Z)/14:1(9Z)), PE(18:1(9E)/18:1(9E)), PE(18:1(9Z)/18:1(9Z)), PE(18:1(6Z)/18:1(6Z)), PE(14:0/22:2(13Z,16Z)), PE(16:1(9Z)/20:1(11Z)), PE(17:1(9Z)/19:1(9Z)), PE(17:2(9Z,12Z)/19:0), PE(19:0/17:2(9Z,12Z)), PE(20:1(11Z)/16:1(9Z)), PE(22:1(11Z)/14:1(9Z)), PC(…	LMGP01010543, LMGP01011354, LMGP01011396, LMGP01011465, LMGP01011528, LMGP01011557, LMGP01011759, LMGP02010039, LMGP02010052, LMGP02010109, LMGP02010420, LMGP02010530, LMGP02010578, LMGP02010607, LMGP02010774, LMGP02010848, LMGP02011043, LMGP01011481, LMGP01011599, LMGP01011618, LMGP01011836, LMGP02010044, LMGP02010448, LMGP02010510, LMGP02010877, LMGP02011073, LMGP02011193, LMGP02011270, LMGP010…	SwissLipids	yes
745.507	PG 32:0	PG 32:0 (12.852; 100.0%)	[M+Na]+	745.499	0.008	C38H75O10P	722.51	PG 16:0_16:0 (12.852; 100.0%)	PG 16:0_16:0	1.37	0.8	721.5	255.2	37	131	negative	C38H75O10P	M+Na	C38H75O10P+Na+	745.499	0.5	PG 32:0	PG(19:0/13:0), PG(17:0/15:0), PG(14:0/18:0), PG(12:0/20:0), PG(16:0/16:0), PG(18:0/14:0), PG(20:0/12:0), PG(15:0/17:0), PG(13:0/19:0)	LMGP04010872, LMGP04010896, LMGP04010929, LMGP04010940, LMGP04010986, LMGP04010027, LMGP04010867, LMGP04010916, LMGP04010935	SwissLipids	yes
746.569	PC 33:1 (59.45%); PE 36:1 (40.55%)	PC 33:1 (2066.268; 59.45%); PE 36:1 (1409.162; 40.55%)	[M+H]+; [M+H]+	746.5694; 746.5694	0.0004; 0.0004	C41H80NO8P; C41H80NO8P	745.5621; 745.5621	PC 16:1_17:0 (1243.366; 35.78%); PE 18:0_18:1 (1115.61; 32.1%); PC 15:0_18:1 (822.902; 23.68%); PE 16:0_20:1 (293.553; 8.45%)	PC 16:1_17:0; PE 18:0_18:1; PC 15:0_18:1; PE 16:0_20:1	1.63; 1.75	0.8	804.6; 744.6	269.2; 281.2; 309.3	35.0; 30.0	140.0; 124.0	negative	C41H80NO8P	M+H	C41H80NO8P+H+	746.569	0.05	PC 33:1; PE 36:1; PE-NMe2 34:1	PC(16:0/17:1(9Z)), PC(15:1(9Z)/18:0), PC(17:1(9Z)/16:0), PC(18:1(9Z)/15:0), PC(19:1(9Z)/14:0), PE(18:0/18:1(9Z)), PE(18:1(9Z)/18:0), PE(16:0/20:1(11Z)), PE-NMe2(16:0/18:1(9Z)), PE-NMe2(18:1(9Z)/16:0), PE(14:0/22:1(11Z)), PE(16:1(9Z)/20:0), PE(17:1(9Z)/19:0), PE(19:0/17:1(9Z)), PE(22:1(11Z)/14:0), PC(15:0/18:1(11Z)), PC(16:1(9Z)/17:0), PC(17:0/16:1(9Z)), PC(18:0/15:1(9Z)), PC(20:1(11Z)/13:0), PE(1…	LMGP01010571, LMGP01011442, LMGP01011527, LMGP01011598, LMGP01011758, LMGP02010036, LMGP02010050, LMGP02010312, LMGP02010322, LMGP02010330, LMGP02010419, LMGP02010529, LMGP02010577, LMGP02010773, LMGP02011042, LMGP01010541, LMGP01011480, LMGP01011502, LMGP01011584, LMGP01011806, LMGP02010301, LMGP02010447, LMGP02010499, LMGP02010551, LMGP02010847, LMGP02010993, LMGP02011016, LMGP01011353, LMGP010…	SwissLipids	yes
746.598	PC O-34:1 &/or PC P-34:0	PC O-34:1 &/or PC P-34:0 (1960.241; 100.0%)	[M+H]+	746.606	0.0078	C42H84NO7P	745.598	PC O-16:1_18:0 &/or PC P-16:0_18:0 (1960.241; 100.0%)	PC O-16:1_18:0 &/or PC P-16:0_18:0	1.63	0.8	804.6	283.3	35	140	negative	C42H84NO7P	M+H	C42H84NO7P+H+	746.606	0.5	PC O-34:1; PC P-34:0; PE O-37:1; PE P-37:0	PC(O-16:0/18:1(9Z)), PC(O-20:0/14:1(9Z)), PC(O-16:1(9Z)/18:0), PC(O-18:1(11Z)/16:0), PC(P-16:0/18:0), PE(O-18:0/19:1(9Z)), PE(O-20:0/17:1(9Z)), PC(O-18:1(9Z)/16:0), PC(O-18:0/16:1(9Z)), PC(P-20:0/14:0), PE(P-16:0/21:0), PE(P-18:0/19:0), PE(P-20:0/17:0), PC(P-18:0/16:0)	LMGP01020003, LMGP01020219, LMGP01020256, LMGP01020261, LMGP01030030, LMGP02020053, LMGP02020069, LMGP01020152, LMGP01020089, LMGP01030076, LMGP02030029, LMGP02030050, LMGP02030070, LMGP01030052	SwissLipids	yes
748.584	PC 33:0	PC 33:0 (1091.113; 98.73%); PE 36:0 (13.983; 1.27%)	[M+H]+; [M+H]+	748.5850; 748.5850	0.0011; 0.0011	C41H82NO8P; C41H82NO8P	747.5778; 747.5778	PC 16:0_17:0 (680.471; 61.58%); PC 14:0_19:0 (282.043; 25.52%); PC 15:0_18:0 (128.599; 11.64%); PE 16:0_20:0 (13.983; 1.27%)	PC 16:0_17:0; PC 14:0_19:0; PC 15:0_18:0; PE 16:0_20:0	1.63; 1.75	0.8	806.5; 806.6; 746.6	269.2; 297.2; 283.2; 311.3	35.0; 30.0	140.0; 124.0	negative	C41H82NO8P	M+H	C41H82NO8P+H+	748.585	0.05	PC 33:0; PE 36:0	PC(11:0/22:0), PE(14:0/22:0), PC(15:0/18:0), PC(21:0/12:0), PC(22:0/11:0), PC(12:0/21:0), PC(17:0/16:0), PE(18:0/18:0), PE(19:0/17:0), PE(15:0/21:0), PE(22:0/14:0), PC(10:0/23:0), PC(16:0/17:0), PC(13:0/20:0), PC(20:0/13:0), PC(19:0/14:0), PC(18:0/15:0), PE(16:0/20:0), PE(17:0/19:0), PE(21:0/15:0), PE(20:0/16:0), PC(14:0/19:0)	LMGP01010419, LMGP02011240, LMGP01010539, LMGP01011063, LMGP01011081, LMGP01011334, LMGP01011501, LMGP02010097, LMGP02010772, LMGP02011230, LMGP02011163, LMGP01010399, LMGP01010569, LMGP01010465, LMGP01010999, LMGP01010971, LMGP01011583, LMGP02010270, LMGP02010550, LMGP02010992, LMGP02011179, LMGP01011370	SwissLipids	yes
754.535	PC 32:1	PC 32:1 (18009.763; 93.72%); PC 34:4 (1016.62; 5.29%); PE 35:1 (103.525; 0.54%); PE 37:4 (86.177; 0.45%)	[M+Na]+; [M+H]+; [M+Na]+;[M+H]+	754.5357; 754.5381; 754.5357; 754.5381	0.0007; 0.0031; 0.0007; 0.0031	C40H78NO8P; C42H76NO8P; C40H78NO8P; C42H76NO8P	731.5465; 753.5308; 731.5465; 753.5308	PC 16:0_16:1 (10361.506; 53.92%); PC 14:0_18:1 (7648.256; 39.80%); PC 14:0_20:4 (653.056; 3.40%); PC 12:0_22:4 (186.172; 0.97%); PC 16:1_18:3 (177.392; 0.92%); PE 17:0_18:1 (70.331; 0.37%)*; PE 15:0_22:4 (54.455; 0.28%)*; PE 15:0_20:1 (33.194; 0.17%)*; PE 17:0_20:4 (31.722; 0.17%)*	PC 16:0_16:1; PC 14:0_18:1; PC 14:0_20:4; PC 12:0_22:4; PC 16:1_18:3; PE 15:0_20:1; PE 17:0_20:4; PE 17:0_18:1; PE 15:0_22:4	1.63; 1.75	0.8	790.6; 812.5; 730.5; 752.5	253.2; 281.2; 303.3; 331.3; 277.2; 309.3	35.0; 30.0	140.0; 124.0	negative	C40H78NO8P; C42H76NO8P	M+Na; M+H	C40H78NO8P+Na+; C42H76NO8P+H+	754.5357; 754.5381	0.1	PC 32:1; PE 34:0; PE 35:1; PE-NMe 34:1; PC 34:4; PE 37:4	PC(12:0/20:1(11Z)), PC(17:1(9Z)/15:0), PC(14:0/18:1(9Z)), PC(16:0/16:1(9Z)), PC(13:0/19:1(9Z)), PC(14:1(9Z)/18:0), PC(15:1(9Z)/17:0), PC(18:0/14:1(9Z)), PC(18:1(11Z)/14:0), PC(19:1(9Z)/13:0), PC(20:1(11Z)/12:0), PE(13:0/22:1(11Z)), PE(16:0/19:1(9Z)), PE(17:1(9Z)/18:0), PE(18:0/17:1(9Z)), PE(20:1(11Z)/15:0), PE(17:0/18:1(9Z)), PC(14:0/18:1(11Z)), PC(18:1(9Z)/14:0), PC(16:1(9Z)/16:0), PC(17:0/15:1(…	LMGP01011329, LMGP01011525, LMGP01010492, LMGP01010566, LMGP01011352, LMGP01011389, LMGP01011439, LMGP01011582, LMGP01012145, LMGP01011757, LMGP01011805, LMGP02010402, LMGP02010509, LMGP02010571, LMGP02010626, LMGP02010845, LMGP02011211, LMGP01010490, LMGP01010882, LMGP01011479, LMGP01011500, LMGP02010446, LMGP02010464, LMGP02010493, LMGP02010527, LMGP02010640, LMGP02010771, LMGP02010991, LMGP020…	SwissLipids	yes
756.48	PS 32:1	PS 32:1 (26.353; 100.0%)	[M+Na]+	756.479	0.0014	C38H72NO10P	733.489	PS 16:0_16:1 (26.353; 100.0%)	PS 16:0_16:1	2.6	0.8	732.5	253.2	38	116	negative	C38H72NO10P; C40H70NO10P	M+Na; M+H	C38H72NO10P+Na+; C40H70NO10P+H+	756.4786; 756.481	0.5	PS 32:1; PS 34:4	PS(13:0/19:1(9Z)), PS(15:1(9Z)/17:0), PS(16:1(9Z)/16:0), PS(17:1(9Z)/15:0), PS(18:0/14:1(9Z)), PS(20:1(11Z)/12:0), PS(18:1(9Z)/14:0), PS(16:0/16:1(9Z)), PS(14:0/18:1(9Z)), PS(12:0/20:1(11Z)), PS(14:1(9Z)/18:0), PS(15:0/17:1(9Z)), PS(17:0/15:1(9Z)), PS(19:1(9Z)/13:0); PS(18:3(6Z,9Z,12Z)/16:1(9Z)), PS(18:3(9Z,12Z,15Z)/16:1(9Z)), PS(18:4(6Z,9Z,12Z,15Z)/16:0), PS(20:4(5Z,8Z,11Z,14Z)/14:0), PS(12:0/22…	LMGP03010082, LMGP03010169, LMGP03010207, LMGP03010252, LMGP03010309, LMGP03010528, LMGP03010882, LMGP03010909, LMGP03010977, LMGP03010059, LMGP03010119, LMGP03010143, LMGP03010228, LMGP03010481; LMGP03010373, LMGP03010403, LMGP03010431, LMGP03010622, LMGP03010067, LMGP03010130, LMGP03010212, LMGP03010213, LMGP03010592, LMGP03010787, LMGP03010890, LMGP03010904, LMGP03010923	SwissLipids	yes
756.551	PC 32:0	PC 32:0 (57835.79; 93.85%); PC 34:3 (3763.492; 6.11%); PE 35:0 (26.798; 0.04%)	[M+Na]+; [M+H]+; [M+Na]+	756.5514; 756.5538; 756.5514	0.0003; 0.0027; 0.0003	C40H80NO8P; C42H78NO8P; C40H80NO8P	733.5621; 755.5465; 733.5621	PC 16:0_16:0 (57596.679; 93.46%); PC 16:0_18:3 (2078.335; 3.37%); PC 16:1_18:2 (1270.851; 2.06%); PC 14:0_20:3 (414.305; 0.67%); PC 14:0_18:0 (239.112; 0.39%); PE 17:0_18:0 (19.562; 0.03%)*; PE 15:0_20:0 (7.237; 0.01%)	PC 16:0_16:0; PC 16:0_18:3; PC 16:1_18:2; PC 14:0_20:3; PC 14:0_18:0; PE 17:0_18:0; PE 15:0_20:0	1.63; 1.75	0.8	792.6; 814.6; 732.6	255.2; 277.2; 279.2; 305.3; 283.2; 311.3	35.0; 30.0	140.0; 124.0	negative	C40H80NO8P; C42H78NO8P	M+Na; M+H	C40H80NO8P+Na+; C42H78NO8P+H+	756.5514; 756.5538	0.05; 0.1	PC 32:0; PE 18:0; PE 35:0; PC 34:3; PE 37:3	PC(11:0/21:0), PC(13:0/19:0), PC(14:0/18:0), PC(17:0/15:0), PC(20:0/12:0), PC(19:0/13:0), PC(21:0/11:0), PC(22:0/10:0), PE(18:0(10(R)Me)/16:0), PE(13:0/22:0), PE(14:0/21:0), PE(15:0/20:0), PE(18:0/17:0), PE(22:0/13:0), PE(17:0/18:0), PC(10:0/22:0), PC(12:0/20:0), PC(15:0/17:0), PC(16:0/16:0), PC(18:0/14:0), PE(19:0/16:0), PE(16:0/19:0), PE(21:0/14:0), PC(9:0/23:0), PE(20:0/15:0); PC(16:0/18:3(6Z,…	LMGP01010418, LMGP01010463, LMGP01010488, LMGP01010704, LMGP01010997, LMGP01010970, LMGP01011062, LMGP01011080, LMGP02010357, LMGP02010401, LMGP02010418, LMGP02010463, LMGP02010625, LMGP02011164, LMGP02011212, LMGP01010397, LMGP01010444, LMGP01010537, LMGP01010564, LMGP01010739, LMGP02010171, LMGP02010173, LMGP02011168, LMGP01011267, LMGP02010825; LMGP01010598, LMGP01010690, LMGP01011374, LMGP010…	SwissLipids	yes
758.569	PC 34:2	PC 34:2 (80646.858; 99.97%); PE 37:2 (25.968; 0.03%)	[M+H]+; [M+H]+	758.5694; 758.5694	0.0004; 0.0004	C42H80NO8P; C42H80NO8P	757.5621; 757.5621	PC 16:0_18:2 (49727.37; 61.64%); PC 16:1_18:1 (30039.835; 37.24%); PC 14:0_20:2 (879.653; 1.09%); PE 17:0_20:2 (25.968; 0.03%)*	PC 16:0_18:2; PC 16:1_18:1; PC 14:0_20:2; PE 17:0_20:2	1.63; 1.75	0.8	816.6; 756.6	279.2; 281.2; 307.3	35.0; 30.0	140.0; 124.0	negative	C42H80NO8P	M+H	C42H80NO8P+H+	758.569	0.05	PC 34:2; PE 37:2; PE-NMe 36:2	PC(16:1(9Z)/18:1(9Z)), PC(18:1(9Z)/16:1(9Z)), PC(16:0/18:2(11Z,13Z)), PC(16:0/18:2(9E,12E)), PC(16:0/18:2(9E,11E)), PC(16:0/18:2(9E,11Z)), PC(16:1(2Z)/18:1(9Z)), PC(17:1(9Z)/17:1(9Z)), PC(18:0/16:2(2E,4E)), PC(18:2(2E,4E)/16:0), PC(18:2(6Z,9Z)/16:0), PC(12:0/22:2(13Z,16Z)), PC(14:1(9Z)/20:1(11Z)), PC(17:0/17:2(9Z,12Z)), PC(17:2(9Z,12Z)/17:0), PC(20:1(11Z)/14:1(9Z)), PC(20:2(11Z,14Z)/14:0), PC(18:…	LMGP01010688, LMGP01010887, LMGP01010586, LMGP01010592, LMGP01010590, LMGP01010591, LMGP01010678, LMGP01010728, LMGP01010745, LMGP01010920, LMGP01010926, LMGP01011336, LMGP01011398, LMGP01011504, LMGP01011559, LMGP01011808, LMGP01011837, LMGP01012147, LMGP02010471, LMGP02010553, LMGP02010805, LMGP02010850, LMGP02010879, LMGP02011045, LMGP02011075, LMGP01010585, LMGP01010587, LMGP01010588, LMGP010…	SwissLipids	yes
759.637	SM 38:1	SM 38:1 (587.645; 100.0%)	[M+H]+	759.637	0.0004	C43H87N2O6P	758.63	SM 38:1 (587.645; 100.0%)	SM 38:1	2.05	1	759.6	184.1	24	86	positive	C43H87N2O6P	M+H	C43H87N2O6P+H+	759.638	0.2	SM 38:1	SM(d18:1/20:0), SM(d16:1/22:0)	LMSP03010005, LMSP03010061	SwissLipids	yes
760.489	PE 36:5	PE 36:5 (730.589; 100.0%)	[M+Na]+	760.489	0.0003	C41H72NO8P	737.5	PE 16:0_20:5 (718.606; 98.36%); PE 18:2_18:3 (11.984; 1.64%)	PE 16:0_20:5; PE 18:2_18:3	1.75	0.8	736.5	301.3; 277.2	30	124	negative	C41H72NO8P; C43H70NO8P; C38H76NO9P	M+Na; M+H; M+K	C41H72NO8P+Na+; C43H70NO8P+H+; C38H76NO9P+K+	760.4888; 760.4912; 760.4889	0.2; 0.5	PC 33:5; PE 36:5; PE 38:8; PS O-32:0	PC(13:0/20:5(5Z,8Z,11Z,14Z,17Z)), PC(15:1(9Z)/18:4(6Z,9Z,12Z,15Z)), PC(18:4(6Z,9Z,12Z,15Z)/15:1(9Z)), PC(20:5(5Z,8Z,11Z,14Z,17Z)/13:0), PE(14:1(9Z)/22:4(7Z,10Z,13Z,16Z)), PE(18:2(9Z,12Z)/18:3(6Z,9Z,12Z)), PE(18:4(6Z,9Z,12Z,15Z)/18:1(9Z)), PE(22:4(7Z,10Z,13Z,16Z)/14:1(9Z)), PE(18:1(9Z)/18:4(6Z,9Z,12Z,15Z)), PE(18:2(9Z,12Z)/18:3(9Z,12Z,15Z)), PE(18:3(6Z,9Z,12Z)/18:2(9Z,12Z)), PE(18:3(9Z,12Z,15Z)/18…	LMGP01011357, LMGP01011447, LMGP01011705, LMGP01011927, LMGP02010450, LMGP02010664, LMGP02010750, LMGP02011105, LMGP02010644, LMGP02010665, LMGP02010692, LMGP02010721, LMGP02010939, LMGP02010968, LMGP02011217, LMGP02011221; LMGP02010761, LMGP02010976, LMGP02010703, LMGP02010731, LMGP02010948, LMGP02010975; LMGP03020020, LMGP03020082, LMGP03020041	SwissLipids	yes
760.584	PC 34:1	PC 34:1 (172145.91; 99.95%); PE 37:1 (93.908; 0.05%)	[M+H]+; [M+H]+	760.5850; 760.5850	0.0011; 0.0011	C42H82NO8P; C42H82NO8P	759.5778; 759.5778	PC 16:0_18:1 (169126.684; 98.19%); PC 14:0_20:1 (2480.356; 1.44%); PC 16:1_18:0 (538.87; 0.31%); PE 17:0_20:1 (93.908; 0.05%)*	PC 16:0_18:1; PC 14:0_20:1; PC 16:1_18:0; PE 17:0_20:1	1.63; 1.75	0.8	818.6; 758.6	281.2; 309.3; 283.2	35.0; 30.0	140.0; 124.0	negative	C42H82NO8P	M+H	C42H82NO8P+H+	760.585	0.05	PC 34:1; PE 37:1	PC(16:0/18:1(6Z)), PC(16:0/18:1(9E)), PC(16:0/18:1(6E)), PC(16:0/18:1(11Z)), PC(12:0/22:1(11Z)), PC(15:0/19:1(9Z)), PC(20:0/14:1(9Z)), PC(22:1(11Z)/12:0), PE(17:0/20:1(11Z)), PE(18:1(9Z)/19:0), PE(19:0/18:1(9Z)), PE(19:1(9Z)/18:0), PE(20:0/17:1(9Z)), PE(20:1(11Z)/17:0), PE(21:0/16:1(9Z)), PE(22:0/15:1(9Z)), PC(16:0/18:1(11E)), PC(16:0/18:1(9Z)), PC(18:0/16:1(9Z)), PC(18:1(9Z)/16:0), PC(15:1(9Z)/1…	LMGP01010579, LMGP01010581, LMGP01010578, LMGP01010576, LMGP01011335, LMGP01011419, LMGP01011787, LMGP01012004, LMGP02010552, LMGP02010645, LMGP02010775, LMGP02010804, LMGP02010829, LMGP02010849, LMGP02010995, LMGP02011018, LMGP01010575, LMGP01010005, LMGP01010744, LMGP01010884, LMGP01011448, LMGP01011483, LMGP01011503, LMGP01011529, LMGP01011807, LMGP01012146, LMGP02010470, LMGP02010500, LMGP020…	SwissLipids	yes
762.6	PC 34:0	PC 34:0 (6181.985; 91.49%); PE 37:0 (574.75; 8.51%)	[M+H]+; [M+H]+	762.6007; 762.6007	0.0007; 0.0007	C42H84NO8P; C42H84NO8P	761.5934; 761.5934	PC 16:0_18:0 (5568.176; 82.41%); PC 17:0_17:0 (613.809; 9.08%); PE 17:0_20:0 (574.75; 8.51%)	PC 16:0_18:0; PC 17:0_17:0; PE 17:0_20:0	1.63; 1.75	0.8	820.6; 760.6	283.2; 269.2; 311.3	35.0; 30.0	140.0; 124.0	negative	C42H84NO8P	M+H	C42H84NO8P+H+	762.601	0.1	PC 34:0; PE 37:0; PE-NMe 36:0	PC(11:0/23:0), PC(12:0/22:0), PC(19:0/15:0), PC(17:0/17:0), PC(18:0/16:0), PE(16:0/21:0), PE(22:0/15:0), PC(13:0/21:0), PC(10:0/24:0), PC(14:0/20:0), PC(16:0/18:0), PC(20:0/14:0), PC(22:0/12:0), PC(15:0/19:0), PC(21:0/13:0), PE(17:0/20:0), PE(15:0/22:0), PE(18:0/19:0), PE(21:0/16:0), PE(19:0/18:0), PE-NMe(18:0/18:0), PE(20:0/17:0)	LMGP01010420, LMGP01010446, LMGP01010972, LMGP01010707, LMGP01010742, LMGP02010511, LMGP02011017, LMGP01010466, LMGP01010400, LMGP01010505, LMGP01010573, LMGP01011000, LMGP01011082, LMGP01010545, LMGP01011064, LMGP02010067, LMGP02010469, LMGP02010630, LMGP02010994, LMGP02011184, LMGP02010344, LMGP02010828	SwissLipids	yes
764.521	PE 38:6	PE 38:6 (5099.339; 93.25%); PE 36:3 (369.37; 6.75%)	[M+H]+; [M+Na]+	764.5225; 764.5200	0.0015; 0.0009	C43H74NO8P; C41H76NO8P	763.5152; 741.5308	PE 16:0_22:6 (4732.011; 86.53%); PE 18:1_20:5 (319.906; 5.85%); PE 18:1_18:2 (235.534; 4.31%); PE 16:0_20:3 (112.035; 2.05%); PE 18:2_20:4 (47.422; 0.87%); PE 18:0_18:3 (21.802; 0.4%)	PE 16:0_22:6; PE 18:1_20:5; PE 18:1_18:2; PE 16:0_20:3; PE 18:2_20:4; PE 18:0_18:3	1.75	0.8	762.5; 740.5	327.3; 301.3; 279.2; 305.3; 303.3; 277.2	30	124	negative	C41H76NO8P; C43H74NO8P	M+Na; M+H	C41H76NO8P+Na+; C43H74NO8P+H+	764.5201; 764.5225	0.1	PC 33:3; PE 36:3; PC 35:6; PE 38:6; PE P-38:6	PC(13:0/20:3(8Z,11Z,14Z)), PC(15:0/18:3(9Z,12Z,15Z)), PC(17:2(9Z,12Z)/16:1(9Z)), PC(18:3(6Z,9Z,12Z)/15:0), PC(20:3(8Z,11Z,14Z)/13:0), PE(16:1(9Z)/20:2(11Z,14Z)), PE(18:0/18:3(6Z,9Z,12Z)), PE(18:0/18:3(9Z,12Z,15Z)), PE(18:2(9Z,12Z)/18:1(9Z)), PE(18:3(9Z,12Z,15Z)/18:0), PE(20:2(11Z,14Z)/16:1(9Z)), PE(20:3(8Z,11Z,14Z)/16:0), PE(22:2(13Z,16Z)/14:1(9Z)), PE(16:0/20:3(8Z,11Z,14Z)), PC(16:1(9Z)/17:2(9Z,…	LMGP01011355, LMGP01011417, LMGP01011558, LMGP01011644, LMGP01011867, LMGP02010531, LMGP02010628, LMGP02010629, LMGP02010663, LMGP02010720, LMGP02010878, LMGP02010908, LMGP02011074, LMGP02011222, LMGP01011482, LMGP01011619, LMGP01011675, LMGP02010048, LMGP02010449, LMGP02010608, LMGP02010690, LMGP01011416, LMGP01011444, LMGP02010803; LMGP01011362, LMGP02010095, LMGP02010729, LMGP02010916, LMGP020…	SwissLipids	yes
766.536	PE 38:5 (63.52%)	PE 38:5 (2989.875; 63.52%); PE 36:2 (1032.186; 21.93%); PC 33:2 (575.619; 12.23%); PC 35:5 (109.36; 2.32%)	[M+H]+; [M+Na]+;[M+Na]+;[M+H]+	766.5381; 766.5357; 766.5357; 766.5381	0.0021; 0.0003; 0.0003; 0.0021	C43H76NO8P; C41H78NO8P; C41H78NO8P; C43H76NO8P	765.5308; 743.5465; 743.5465;765.5308	PE 18:0_20:5 (1727.08; 36.69%); PE 16:0_22:5 (1080.713; 22.96%); PC 15:0_18:2 (575.619; 12.23%); PE 18:0_18:2 (437.103; 9.29%)*; PE 18:1_18:1 (402.262; 8.55%); PE 16:0_20:2 (192.821; 4.1%); PE 18:1_20:4 (148.494; 3.15%); PC 15:0_20:5 (109.36; 2.32%); PE 18:2_20:3 (33.588; 0.71%)	PE 18:0_20:5; PE 16:0_22:5; PC 15:0_18:2; PE 18:0_18:2; PE 18:1_18:1; PE 16:0_20:2; PE 18:1_20:4; PC 15:0_20:5; PE 18:2_20:3	1.75; 1.63	0.8	764.5; 802.6; 742.5; 824.5	301.3; 329.3; 279.2; 281.2; 307.3; 303.3; 305.3	30.0; 35.0	124.0; 140.0	negative	C41H78NO8P; C43H76NO8P	M+Na; M+H	C41H78NO8P+Na+; C43H76NO8P+H+	766.5357; 766.5381	0.2	PC 33:2; PE 18:0; PE 36:2; PC 35:5; PE 38:5; PE P-38:5	PC(15:0/18:2(9Z,12Z)), PC(13:0/20:2(11Z,14Z)), PC(14:1(9Z)/19:1(9Z)), PC(16:0/17:2(9Z,12Z)), PC(17:1(9Z)/16:1(9Z)), PC(17:2(9Z,12Z)/16:0), PC(19:1(9Z)/14:1(9Z)), PE(18:1(9E)/18:1(9E)), PE(18:1(9Z)/18:1(9Z)), PE(18:1(6Z)/18:1(6Z)), PE(14:0/22:2(13Z,16Z)), PE(16:1(9Z)/20:1(11Z)), PE(17:1(9Z)/19:1(9Z)), PE(17:2(9Z,12Z)/19:0), PE(19:0/17:2(9Z,12Z)), PE(20:1(11Z)/16:1(9Z)), PE(22:1(11Z)/14:1(9Z)), PC(…	LMGP01010543, LMGP01011354, LMGP01011396, LMGP01011465, LMGP01011528, LMGP01011557, LMGP01011759, LMGP02010039, LMGP02010052, LMGP02010109, LMGP02010420, LMGP02010530, LMGP02010578, LMGP02010607, LMGP02010774, LMGP02010848, LMGP02011043, LMGP01011481, LMGP01011599, LMGP01011618, LMGP01011836, LMGP02010044, LMGP02010448, LMGP02010510, LMGP02010877, LMGP02011073, LMGP02011193, LMGP02011270, LMGP010…	SwissLipids	yes
768.551	PC 33:1 (46.79%); PE 36:1 (31.91%)	PC 33:1 (2066.268; 46.79%); PE 36:1 (1409.162; 31.91%); PE 38:4 (940.751; 21.3%)	[M+Na]+; [M+Na]+; [M+H]+	768.5514; 768.5514; 768.5538	0.0003; 0.0003; 0.0027	C41H80NO8P; C41H80NO8P; C43H78NO8P	745.5621; 745.5621; 767.5465	PC 16:1_17:0 (1243.366; 28.15%); PE 18:0_18:1 (1115.61; 25.26%); PC 15:0_18:1 (822.902; 18.63%); PE 18:0_20:4 (689.429; 15.61%); PE 16:0_20:1 (293.553; 6.65%); PE 16:0_22:4 (141.571; 3.21%); PE 18:1_20:3 (64.589; 1.46%); PE 18:2_20:2 (45.161; 1.02%)	PC 16:1_17:0; PE 18:0_18:1; PC 15:0_18:1; PE 18:0_20:4; PE 16:0_20:1; PE 16:0_22:4; PE 18:1_20:3; PE 18:2_20:2	1.63; 1.75	0.8	804.6; 744.6; 766.5	269.2; 281.2; 303.3; 309.3; 331.3; 305.3; 307.3	35.0; 30.0	140.0; 124.0	negative	C41H80NO8P; C43H78NO8P	M+Na; M+H	C41H80NO8P+Na+; C43H78NO8P+H+	768.5514; 768.5538	0.1	PC 33:1; PE 36:1; PE-NMe2 34:1; PC 35:4; PE 38:4; PE P-38:4	PC(16:0/17:1(9Z)), PC(15:1(9Z)/18:0), PC(17:1(9Z)/16:0), PC(18:1(9Z)/15:0), PC(19:1(9Z)/14:0), PE(18:0/18:1(9Z)), PE(18:1(9Z)/18:0), PE(16:0/20:1(11Z)), PE-NMe2(16:0/18:1(9Z)), PE-NMe2(18:1(9Z)/16:0), PE(14:0/22:1(11Z)), PE(16:1(9Z)/20:0), PE(17:1(9Z)/19:0), PE(19:0/17:1(9Z)), PE(22:1(11Z)/14:0), PC(15:0/18:1(11Z)), PC(16:1(9Z)/17:0), PC(17:0/16:1(9Z)), PC(18:0/15:1(9Z)), PC(20:1(11Z)/13:0), PE(1…	LMGP01010571, LMGP01011442, LMGP01011527, LMGP01011598, LMGP01011758, LMGP02010036, LMGP02010050, LMGP02010312, LMGP02010322, LMGP02010330, LMGP02010419, LMGP02010529, LMGP02010577, LMGP02010773, LMGP02011042, LMGP01010541, LMGP01011480, LMGP01011502, LMGP01011584, LMGP01011806, LMGP02010301, LMGP02010447, LMGP02010499, LMGP02010551, LMGP02010847, LMGP02010993, LMGP02011016, LMGP01011353, LMGP010…	SwissLipids	yes
770.509	PC 32:1	PC 32:1 (18009.763; 79.19%); PE O-38:7 &/or PE P-38:6 (4099.868; 18.03%); PE 40:8 (530.719; 2.33%); PE 35:1 (103.525; 0.46%)	[M+K]+; [M+Na]+; [M+H-H2O]+;[M+K]+	770.5096; 770.5095; 770.5113; 770.5096	0.0006; 0.0005; 0.0023; 0.0006	C40H78NO8P; C43H74NO7P; C45H74NO8P; C40H78NO8P	731.5465; 747.5203; 787.5152; 731.5465	PC 16:0_16:1 (10361.506; 45.56%); PC 14:0_18:1 (7648.256; 33.63%); PE O-16:1_22:6 &\or PE P-16:0_22:6 (4099.868; 18.03%); PE 18:2_22:6 (521.778; 2.29%); PE 15:0_20:1 (33.194; 0.15%)*; PE 17:0_18:1 (70.331; 0.31%)*; PE 20:4_20:4 (8.941; 0.04%)	PC 16:0_16:1; PC 14:0_18:1; PE O-16:1_22:6 &/or PE P-16:0_22:6; PE 18:2_22:6; PE O-18:3_20:4 &/or PE P-16:0_20:4; PE 15:0_20:1; PE 17:0_18:1; PE 20:4_20:4	1.63; 1.75	0.8	790.6; 746.5; 786.5; 722.5; 730.5	253.2; 281.2; 327.2; 327.3; 303.2; 309.3; 303.3	35.0; 30.0	140.0; 124.0	negative	C40H78NO8P; C43H74NO7P	M+K; M+Na	C40H78NO8P+K+; C43H74NO7P+Na+	770.5097; 770.5095	0.2; 0.1	PC 32:1; PE 34:0; PE 35:1; PE-NMe 34:1; PE P-38:6	PC(12:0/20:1(11Z)), PC(17:1(9Z)/15:0), PC(14:0/18:1(9Z)), PC(16:0/16:1(9Z)), PC(13:0/19:1(9Z)), PC(14:1(9Z)/18:0), PC(15:1(9Z)/17:0), PC(18:0/14:1(9Z)), PC(18:1(11Z)/14:0), PC(19:1(9Z)/13:0), PC(20:1(11Z)/12:0), PE(13:0/22:1(11Z)), PE(16:0/19:1(9Z)), PE(17:1(9Z)/18:0), PE(18:0/17:1(9Z)), PE(20:1(11Z)/15:0), PE(17:0/18:1(9Z)), PC(14:0/18:1(11Z)), PC(18:1(9Z)/14:0), PC(16:1(9Z)/16:0), PC(17:0/15:1(…	LMGP01011329, LMGP01011525, LMGP01010492, LMGP01010566, LMGP01011352, LMGP01011389, LMGP01011439, LMGP01011582, LMGP01012145, LMGP01011757, LMGP01011805, LMGP02010402, LMGP02010509, LMGP02010571, LMGP02010626, LMGP02010845, LMGP02011211, LMGP01010490, LMGP01010882, LMGP01011479, LMGP01011500, LMGP02010446, LMGP02010464, LMGP02010493, LMGP02010527, LMGP02010640, LMGP02010771, LMGP02010991, LMGP020…	SwissLipids	yes
771.513	PG 34:1	PG 34:1 (359.405; 100.0%)	[M+Na]+	771.515	0.0016	C40H77O10P	748.525	PG 16:0_18:1 (358.574; 99.77%); PG 16:1_18:0 (0.831; 0.23%)	PG 16:0_18:1; PG 16:1_18:0	1.37	0.8	747.5	281.2; 283.2	37	131	negative	C40H77O10P	M+Na	C40H77O10P+Na+	771.515	0.5	PG 34:1	PG(12:0/22:1(11Z)), PG(14:1(9Z)/20:0), PG(15:0/19:1(9Z)), PG(19:1(9Z)/15:0), PG(20:1(11Z)/14:0), PG(22:1(11Z)/12:0), PG(18:0/16:1(9Z)), PG(16:0/18:1(9Z)), PG(16:0/18:1(9Z)), PG(16:0/18:1(11Z)), PG(14:0/20:1(11Z)), PG(15:1(9Z)/19:0), PG(16:1(9Z)/18:0), PG(17:0/17:1(9Z)), PG(17:1(9Z)/17:0), PG(19:0/15:1(9Z)), PG(20:0/14:1(9Z)), PG(18:1(9Z)/16:0), LBPA(16:0/18:1(9Z))	LMGP04010065, LMGP04010127, LMGP04010149, LMGP04010484, LMGP04010530, LMGP04010725, LMGP04010887, LMGP04010987, LMGP04010002, LMGP04010008, LMGP04010102, LMGP04010178, LMGP04010211, LMGP04010231, LMGP04010256, LMGP04010457, LMGP04010511, LMGP04010962, LMGP04100002	SwissLipids	yes
772.496	PC 34:6	PC 34:6 (3048.559; 90.96%); PE 37:6 (302.827; 9.04%)	[M+Na]+; [M+Na]+	772.4888; 772.4888	0.0072; 0.0072	C42H72NO8P; C42H72NO8P	749.4995; 749.4995	PC 12:0_22:6 (3048.559; 90.96%); PE 15:0_22:6 (302.827; 9.04%)*	PC 12:0_22:6; PE 15:0_22:6	1.63; 1.75	0.8	808.5; 748.5	327.3; 327.2	35.0; 30.0	140.0; 124.0	negative	C42H72NO8P; C39H76NO9P	M+Na; M+K	C42H72NO8P+Na+; C39H76NO9P+K+	772.4888; 772.4889	0.5	PC 34:6; PE 37:6; PS O-33:1; PS P-33:0	PC(20:5(5Z,8Z,11Z,14Z,17Z)/14:1(9Z)), PE(15:0/22:6(4Z,7Z,10Z,13Z,16Z,19Z)), PE(17:2(9Z,12Z)/20:4(5Z,8Z,11Z,14Z)), PC(12:0/22:6(4Z,7Z,10Z,13Z,16Z,19Z)), PC(22:6(4Z,7Z,10Z,13Z,16Z,19Z)/12:0), PE(17:1(9Z)/20:5(5Z,8Z,11Z,14Z,17Z)), PE(20:4(5Z,8Z,11Z,14Z)/17:2(9Z,12Z)), PE(20:5(5Z,8Z,11Z,14Z,17Z)/17:1(9Z)), PE(22:6(4Z,7Z,10Z,13Z,16Z,19Z)/15:0), PC(14:1(9Z)/20:5(5Z,8Z,11Z,14Z,17Z)); PS(O-18:0/15:1(9Z))…	LMGP01011929, LMGP02010473, LMGP02010613, LMGP01010447, LMGP01012097, LMGP02010584, LMGP02010942, LMGP02010971, LMGP02011136, LMGP01011402; LMGP03020023, LMGP03030057, LMGP03020008, LMGP03030009, LMGP03030032	SwissLipids	yes
772.525	PC 32:0	PC 32:0 (57835.79; 94.85%); PE O-38:6 &/or PE P-38:5 (2887.436; 4.74%); PE 40:7 (180.878; 0.3%); PE P-40:8 (45.918; 0.08%); PE 35:0 (26.798; 0.04%)	[M+K]+; [M+Na]+; [M+H-H2O]+; [M+H]+; [M+K]+	772.5253; 772.5251; 772.5270; 772.5275; 772.5253	0.0003; 0.0001; 0.0020; 0.0025; 0.0003	C40H80NO8P; C43H76NO7P; C45H76NO8P; C45H74NO7P; C40H80NO8P	733.5621; 749.5359; 749.5359; 789.5308; 771.5203; 733.5621	PC 16:0_16:0 (57596.679; 96.26%); PE O-16:1_22:5 &/or PE P-16:0_22:5 (1398.98; 2.34%); PE O-16:0_22:6 (302.827; 0.50%)*; PC 14:0_18:0 (239.112; 0.40%); PE 18:2_22:5 (150.661; 0.25%); PE P-18:2_22:6 (45.918; 0.08%); PE O-18:1_20:5 &/or PE P-18:0_20:5 (36.527; 0.06%); PE 20:2_20:5 (22.118; 0.04%); PE 17:0_18:0 (19.562; 0.03%)*; PE O-18:2_20:4 &/or PE P-18:1_20:4 (8.211; 0.01%); PE 20:3_20:4 (8.098;…	PC 16:0_16:0; PE O-16:1_22:5 &/or PE P-16:0_22:5; PE O-16:0_22:6; PC 14:0_18:0; PE 18:2_22:5; PE P-18:2_22:6; PE O-18:1_20:5 &/or PE P-18:0_20:5; PE 20:2_20:5; PE 17:0_18:0; PE O-18:2_20:4 &/or PE P-18:1_20:4; PE 20:3_20:4; PE 15:0_20:0	1.63; 1.75	0.8	792.6; 748.5; 788.5; 770.5; 732.6	255.2; 329.2; 327.2; 283.2; 329.3; 301.2; 301.3; 303.2; 303.3; 311.3	35.0; 30.0	140.0; 124.0	negative	C40H80NO8P; C43H76NO7P; C45H74NO7P	M+K; M+Na; M+H	C40H80NO8P+K+; C43H76NO7P+Na+; C45H74NO7P+H+	772.5253; 772.5252; 772.5276	0.05; 0.1	PC 32:0; PE 18:0; PE 35:0; PE O-38:6; PE P-38:5	PC(11:0/21:0), PC(13:0/19:0), PC(14:0/18:0), PC(17:0/15:0), PC(20:0/12:0), PC(19:0/13:0), PC(21:0/11:0), PC(22:0/10:0), PE(18:0(10(R)Me)/16:0), PE(13:0/22:0), PE(14:0/21:0), PE(15:0/20:0), PE(18:0/17:0), PE(22:0/13:0), PE(17:0/18:0), PC(10:0/22:0), PC(12:0/20:0), PC(15:0/17:0), PC(16:0/16:0), PC(18:0/14:0), PE(19:0/16:0), PE(16:0/19:0), PE(21:0/14:0), PC(9:0/23:0), PE(20:0/15:0); PE(O-16:0/22:6(4…	LMGP01010418, LMGP01010463, LMGP01010488, LMGP01010704, LMGP01010997, LMGP01010970, LMGP01011062, LMGP01011080, LMGP02010357, LMGP02010401, LMGP02010418, LMGP02010463, LMGP02010625, LMGP02011164, LMGP02011212, LMGP01010397, LMGP01010444, LMGP01010537, LMGP01010564, LMGP01010739, LMGP02010171, LMGP02010173, LMGP02011168, LMGP01011267, LMGP02010825; LMGP02020020, LMGP02030056; LMGP02080002	SwissLipids	yes
772.584	PE 38:2	PE 38:2 (207.69; 100.0%)	[M+H]+	772.585	0.0011	C43H82NO8P	771.578	PE 18:1_20:1 (103.417; 49.79%); PE 18:0_20:2 (89.591; 43.14%); PE 18:2_20:0 (14.682; 7.07%)	PE 18:1_20:1; PE 18:0_20:2; PE 18:2_20:0	1.75	0.8	770.6	309.3; 307.3; 311.3	30	124	negative	C43H82NO8P	M+H	C43H82NO8P+H+	772.585	0.1	PC 35:2; PE 38:2; PE-NMe2 36:2	PC(15:1(9Z)/20:1(11Z)), PC(18:0/17:2(9Z,12Z)), PC(19:1(9Z)/16:1(9Z)), PC(20:1(11Z)/15:1(9Z)), PC(20:2(11Z,14Z)/15:0), PE(20:2(5Z,8Z)/18:0), PE(20:0/18:2(9Z,12Z)), PE(18:1(9Z)/20:1(11Z)), PE-NMe2(18:1(9E)/18:1(9E)), PE(16:0/22:2(13Z,16Z)), PE(16:1(9Z)/22:1(11Z)), PE(18:2(9Z,12Z)/20:0), PE(19:1(9Z)/19:1(9Z)), PE(21:0/17:2(9Z,12Z)), PE(22:2(13Z,16Z)/16:0), PC(16:1(9Z)/19:1(9Z)), PC(17:0/18:2(9Z,12Z)…	LMGP01011451, LMGP01011587, LMGP01011763, LMGP01011810, LMGP01011839, LMGP02010122, LMGP02010125, LMGP02010126, LMGP02010329, LMGP02010513, LMGP02010536, LMGP02010669, LMGP02010811, LMGP02010998, LMGP02011077, LMGP01011487, LMGP01011505, LMGP01011532, LMGP01011561, LMGP01011601, LMGP01011621, LMGP01012036, LMGP02010124, LMGP02010615, LMGP02010853, LMGP02010882, LMGP02011047, LMGP01011360, LMGP010…	SwissLipids	yes
773.528	PG 36:3 (72.51%); PG 34:0 (27.49%)	PG 36:3 (37.169; 72.51%); PG 34:0 (14.09; 27.49%)	[M+H]+; [M+Na]+	773.5327; 773.5303	0.0047; 0.0023	C42H77O10P; C40H79O10P	772.5254; 750.5411	PG 16:0_20:3 (30.667; 59.83%); PG 16:0_18:0 (14.09; 27.49%); PG 18:1_18:2 (6.501; 12.68%)	PG 16:0_20:3; PG 16:0_18:0; PG 18:1_18:2	1.37	0.8	771.5; 749.5	305.3; 283.2; 279.2	37	131	negative	C40H79O10P; C45H72O10	M+Na; M+H	C40H79O10P+Na+; C45H72O10+H+	773.5303; 773.5198	0.2; 0.5	PG 34:0	PG(21:0/13:0), PG(22:0/12:0), PG(17:0/17:0), PG(20:0/14:0), PG(19:0/15:0), PG(18:0/16:0), PG(16:0/18:0), PG(15:0/19:0), PG(14:0/20:0), PG(13:0/21:0), PG(12:0/22:0); MGDG(18:3(9Z,12Z,15Z)/18:4(6Z,9Z,12Z,15Z))	LMGP04010854, LMGP04010850, LMGP04010895, LMGP04010865, LMGP04010870, LMGP04010888, LMGP04010907, LMGP04010913, LMGP04010925, LMGP04010933, LMGP04010939; LMGL05010014	SwissLipids	yes (only PG 34:0)
774.6	PC 35:1 (71.72%); PE 38:1 (28.28%)	PC 35:1 (457.199; 71.72%); PE 38:1 (180.282; 28.28%)	[M+H]+; [M+H]+	774.6007; 774.6007	0.0007; 0.0007	C43H84NO8P; C43H84NO8P	773.5934; 773.5934	PC 16:1_19:0 (457.199; 71.72%); PE 18:0_20:1 (137.422; 21.56%); PE 16:0_22:1 (27.138; 4.26%); PE 18:1_20:0 (15.722; 2.47%)	PC 16:1_19:0; PE 18:0_20:1; PE 16:0_22:1; PE 18:1_20:0	1.63; 1.75	0.8	832.6; 772.6	297.2; 309.3; 337.3; 311.3	35.0; 30.0	140.0; 124.0	negative	C43H84NO8P	M+H	C43H84NO8P+H+	774.601	0.05	PC 35:1; PE 38:1	PC(17:0/18:1(9Z)), PC(14:1(9Z)/21:0), PC(15:0/20:1(11Z)), PC(16:0/19:1(9Z)), PC(16:1(9Z)/19:0), PC(17:1(9Z)/18:0), PE(20:0/18:1(9Z)), PE(16:0/22:1(13Z)), PE(18:1(9Z)/20:0), PE(17:1(9Z)/21:0), PE(19:0/19:1(9Z)), PE(19:1(9Z)/19:0), PE(22:1(11Z)/16:0), PC(15:1(9Z)/20:0), PC(18:0/17:1(9Z)), PC(18:1(9Z)/17:0), PC(20:0/15:1(9Z)), PC(20:1(11Z)/15:0), PC(21:0/14:1(9Z)), PC(22:1(11Z)/13:0), PE(20:0/18:1(1…	LMGP01010711, LMGP01011403, LMGP01011421, LMGP01011467, LMGP01011486, LMGP01011531, LMGP02010135, LMGP02010136, LMGP02010143, LMGP02010585, LMGP02010780, LMGP02010810, LMGP02011046, LMGP01011450, LMGP01011586, LMGP01011600, LMGP01011789, LMGP01011809, LMGP01011955, LMGP01012005, LMGP02010137, LMGP02010138, LMGP02010139, LMGP02010141, LMGP02010512, LMGP02010535, LMGP02010852, LMGP02010997, LMGP020…	SwissLipids	yes
776.607	PC 35:0	PC 35:0 (171.585; 99.75%); Hex1Cer 38:2 (0.437; 0.25%)	[M+H]+; [M+Na]+	776.6164; 776.6011	0.0094; 0.0059	C43H86NO8P; C44H83NO8	775.6091; 753.6118	PC 15:0_20:0 (171.585; 99.75%); Hex1Cer 18:1/20:1 (0.437; 0.25%)	PC 15:0_20:0; Hex1Cer 18:1/20:1	1.63; 1.05	0.8; 1.0	834.6; 736.7	311.3; 264.4	35.0; 30.0	140.0; 125.0	negative; positive	C44H83NO8; C43H86NO8P	M+Na; M+H	C44H83NO8+Na+; C43H86NO8P+H+	776.6011; 776.6164	0.5	GalCer 38:2; GlcCer 38:2; PC 35:0; PE 38:0; PE-NMe2 36:0	GlcCer(d14:1/24:1), GlcCer(d14:2(4E,6E)/24:0), GalCer(d18:2/20:0), GlcCer(d18:2/20:0), GlcCer(d16:2(4E,6E)/22:0); PC(22:0/13:0), PC(17:0/18:0), PC(14:0/21:0), PC(16:0/19:0), PC(20:0/15:0), PE(16:0/22:0), PE(21:0/17:0), PC(11:0/24:0), PC(12:0/23:0), PC(10:0/25:0), PC(21:0/14:0), PC(18:0/17:0), PE(18:0/20:0), PE(20:0/18:0), PE(17:0/21:0), PE(22:0/16:0), PE(19:0/19:0), PC(13:0/22:0), PC(15:0/20:0), …	LMSP0501AA45, LMSP0501AA57, LMSP0501AC19, LMSP0501AA34, LMSP0501AA63; LMGP01011084, LMGP01010709, LMGP01011375, LMGP01011466, LMGP01011788, LMGP02010132, LMGP02010996, LMGP01010421, LMGP01010448, LMGP01010401, LMGP01011065, LMGP01011585, LMGP02010069, LMGP02010131, LMGP02010556, LMGP02011019, LMGP02011183, LMGP01011358, LMGP01011420, LMGP01011733, LMGP02010317	SwissLipids	yes
778.536	PC 36:6 (56.96%); PC 34:3 (38.68%)	PC 36:6 (5542.453; 56.96%); PC 34:3 (3763.492; 38.68%); PE 39:6 (424.813; 4.37%)	[M+H]+; [M+Na]+; [M+H]+	778.5381; 778.5357; 778.5381	0.0021; 0.0003; 0.0021	C44H76NO8P; C42H78NO8P; C44H76NO8P	777.5308; 755.5465; 777.5308	PC 14:0_22:6 (5043.677; 51.83%); PC 16:0_18:3 (2078.335; 21.36%); PC 16:1_18:2 (1270.851; 13.06%); PC 16:1_20:5 (498.775; 5.13%); PE 17:0_22:6 (424.813; 4.37%)*; PC 14:0_20:3 (414.305; 4.26%)	PC 14:0_22:6; PC 16:0_18:3; PC 16:1_18:2; PC 16:1_20:5; PE 17:0_22:6; PC 14:0_20:3	1.63; 1.75	0.8	836.5; 814.6; 776.5	327.3; 277.2; 279.2; 301.3; 305.3	35.0; 30.0	140.0; 124.0	negative	C42H78NO8P; C44H76NO8P	M+Na; M+H	C42H78NO8P+Na+; C44H76NO8P+H+	778.5357; 778.5381	0.2	PC 34:3; PE 37:3; PC 36:6; PE 39:6	PC(16:0/18:3(6Z,9Z,12Z)), PC(16:1(9Z)/18:2(9Z,12Z)), PC(14:0/20:3(8Z,11Z,14Z)), PC(14:1(9Z)/20:2(11Z,14Z)), PC(17:1(9Z)/17:2(9Z,12Z)), PC(18:2(9Z,12Z)/16:1(9Z)), PC(18:3(6Z,9Z,12Z)/16:0), PC(14:0/20:3(5Z,8Z,11Z)), PC(20:3(5Z,8Z,11Z)/14:0), PE(17:2(9Z,12Z)/20:1(11Z)), PE(18:2(9Z,12Z)/19:1(9Z)), PE(19:0/18:3(6Z,9Z,12Z)), PE(19:0/18:3(9Z,12Z,15Z)), PE(19:1(9Z)/18:2(9Z,12Z)), PE(20:2(11Z,14Z)/17:1(9Z…	LMGP01010598, LMGP01010690, LMGP01011374, LMGP01011399, LMGP01011530, LMGP01011620, LMGP01011646, LMGP01012127, LMGP01012192, LMGP02010610, LMGP02010668, LMGP02010777, LMGP02010778, LMGP02010806, LMGP02010880, LMGP02010910, LMGP02011076, LMGP01010601, LMGP01011560, LMGP01011677, LMGP01011838, LMGP01011868, LMGP02010502, LMGP02010554, LMGP02010581, LMGP02010696, LMGP02010724, LMGP02010851; LMGP010…	SwissLipids	yes
780.552	PC 34:2	PC 34:2 (80646.858; 76.48%); PC 36:5 (24669.258; 23.4%); PE 39:5 (103.698; 0.1%); PE 37:2 (25.968; 0.02%)	[M+Na]+; [M+H]+; [M+H]+; [M+Na]+	780.5514; 780.5538; 780.5538; 780.5514	0.0007; 0.0018; 0.0018; 0.0007	C42H80NO8P; C44H78NO8P; C44H78NO8P; C42H80NO8P	757.5621; 779.5465; 779.5465; 757.5621	PC 16:0_18:2 (49727.37; 47.16%); PC 16:1_18:1 (30039.835; 28.49%); PC 16:0_20:5 (22964.839; 21.78%); PC 14:0_22:5 (1308.921; 1.24%); PC 14:0_20:2 (879.653; 0.83%); PC 18:2_18:3 (213.533; 0.2%); PC 16:1_20:4 (181.965; 0.17%)*; PE 17:0_22:5 (93.032; 0.09%)*; PE 17:0_20:2 (25.968; 0.02%)*; PE 19:0_20:5 (10.666; 0.01%)	PC 16:0_18:2; PC 16:1_18:1; PC 16:0_20:5; PC 14:0_22:5; PC 14:0_20:2; PC 18:2_18:3; PC 16:1_20:4; PE 17:0_22:5; PE 17:0_20:2; PE 19:0_20:5	1.63; 1.75	0.8	816.6; 838.6; 778.5; 756.6	279.2; 281.2; 301.3; 329.3; 307.3; 277.2; 303.3	35.0; 30.0	140.0; 124.0	negative	C42H80NO8P; C44H78NO8P	M+Na; M+H	C42H80NO8P+Na+; C44H78NO8P+H+	780.5514; 780.5538	0.1	PC 34:2; PE 37:2; PE-NMe 36:2; PC 36:5; PE 39:5	PC(16:1(9Z)/18:1(9Z)), PC(18:1(9Z)/16:1(9Z)), PC(16:0/18:2(11Z,13Z)), PC(16:0/18:2(9E,12E)), PC(16:0/18:2(9E,11E)), PC(16:0/18:2(9E,11Z)), PC(16:1(2Z)/18:1(9Z)), PC(17:1(9Z)/17:1(9Z)), PC(18:0/16:2(2E,4E)), PC(18:2(2E,4E)/16:0), PC(18:2(6Z,9Z)/16:0), PC(12:0/22:2(13Z,16Z)), PC(14:1(9Z)/20:1(11Z)), PC(17:0/17:2(9Z,12Z)), PC(17:2(9Z,12Z)/17:0), PC(20:1(11Z)/14:1(9Z)), PC(20:2(11Z,14Z)/14:0), PC(18:…	LMGP01010688, LMGP01010887, LMGP01010586, LMGP01010592, LMGP01010590, LMGP01010591, LMGP01010678, LMGP01010728, LMGP01010745, LMGP01010920, LMGP01010926, LMGP01011336, LMGP01011398, LMGP01011504, LMGP01011559, LMGP01011808, LMGP01011837, LMGP01012147, LMGP02010471, LMGP02010553, LMGP02010805, LMGP02010850, LMGP02010879, LMGP02011045, LMGP02011075, LMGP01010585, LMGP01010587, LMGP01010588, LMGP010…	SwissLipids	yes
782.566	PC 34:1	PC 34:1 (172145.91; 90.65%); PC 36:4 (17656.12; 9.3%); PE 37:1 (93.908; 0.05%); PE 39:4 (6.72; 0.0%)	[M+Na]+; [M+H]+;[M+Na]+;[M+H]+	782.5670; 782.5694; 782.5670; 782.5694	0.0010; 0.0034; 0.0010; 0.0034	C42H82NO8P; C44H80NO8P; C42H82NO8P; C44H80NO8P	759.5778; 781.5621; 759.5778; 781.5621	PC 16:0_18:1 (169126.684; 89.06%); PC 16:0_20:4 (7787.046; 4.1%); PC 18:2_18:2 (6399.371; 3.37%); PC 20:4_16:0 (3017.432; 1.59%); PC 14:0_20:1 (2480.356; 1.31%); PC 16:1_18:0 (538.87; 0.28%); PC 18:1_18:3 (356.548; 0.19%); PC 16:1_20:3 (95.724; 0.05%); PE 17:0_20:1 (93.908; 0.05%)*; PE 19:0_20:4 (6.72; 0.0%)	PC 16:0_18:1; PC 16:0_20:4; PC 18:2_18:2; PC 20:4_16:0; PC 14:0_20:1; PC 16:1_18:0; PC 18:1_18:3; PC 16:1_20:3; PE 17:0_20:1; PE 19:0_20:4	1.63; 1.75	0.8	818.6; 840.6; 758.6; 780.6	281.2; 303.3; 279.2; 255.2; 309.3; 283.2; 277.2; 305.3	35.0; 30.0	140.0; 124.0	negative	C42H82NO8P; C44H80NO8P	M+Na; M+H	C42H82NO8P+Na+; C44H80NO8P+H+	782.5670; 782.5694	0.05	PC 34:1; PE 37:1; PC 36:4; PE 39:4	PC(16:0/18:1(6Z)), PC(16:0/18:1(9E)), PC(16:0/18:1(6E)), PC(16:0/18:1(11Z)), PC(12:0/22:1(11Z)), PC(15:0/19:1(9Z)), PC(20:0/14:1(9Z)), PC(22:1(11Z)/12:0), PE(17:0/20:1(11Z)), PE(18:1(9Z)/19:0), PE(19:0/18:1(9Z)), PE(19:1(9Z)/18:0), PE(20:0/17:1(9Z)), PE(20:1(11Z)/17:0), PE(21:0/16:1(9Z)), PE(22:0/15:1(9Z)), PC(16:0/18:1(11E)), PC(16:0/18:1(9Z)), PC(18:0/16:1(9Z)), PC(18:1(9Z)/16:0), PC(15:1(9Z)/1…	LMGP01010579, LMGP01010581, LMGP01010578, LMGP01010576, LMGP01011335, LMGP01011419, LMGP01011787, LMGP01012004, LMGP02010552, LMGP02010645, LMGP02010775, LMGP02010804, LMGP02010829, LMGP02010849, LMGP02010995, LMGP02011018, LMGP01010575, LMGP01010005, LMGP01010744, LMGP01010884, LMGP01011448, LMGP01011483, LMGP01011503, LMGP01011529, LMGP01011807, LMGP01012146, LMGP02010470, LMGP02010500, LMGP020…	SwissLipids	yes
784.584	PC 36:3 (68.75%); PC 34:0 (28.59%)	PC 36:3 (14863.662; 68.75%); PC 34:0 (6181.985; 28.59%); PE 37:0 (574.75; 2.66%)	[M+H]+; [M+Na]+; [M+Na]+	784.5850; 784.5826; 784.5826	0.0011; 0.0014; 0.0014	C44H82NO8P; C42H84NO8P; C42H84NO8P	783.5778; 761.5934; 761.5934	PC 18:1_18:2 (11572.82; 53.53%); PC 16:0_18:0 (5568.176; 25.75%); PC 16:0_20:3 (3023.727; 13.99%); PC 17:0_17:0 (613.809; 2.84%); PE 17:0_20:0 (574.75; 2.66%); PC 18:0_18:3 (267.115; 1.24%)	PC 18:1_18:2; PC 16:0_18:0; PC 16:0_20:3; PC 17:0_17:0; PE 17:0_20:0; PC 18:0_18:3	1.63; 1.75	0.8	842.6; 820.6; 760.6	279.2; 283.2; 305.3; 269.2; 311.3; 277.2	35.0; 30.0	140.0; 124.0	negative	C42H84NO8P; C44H82NO8P	M+Na; M+H	C42H84NO8P+Na+; C44H82NO8P+H+	784.5827; 784.5851	0.05	PC 34:0; PE 37:0; PE-NMe 36:0; PC 36:3; PE 39:3	PC(11:0/23:0), PC(12:0/22:0), PC(19:0/15:0), PC(17:0/17:0), PC(18:0/16:0), PE(16:0/21:0), PE(22:0/15:0), PC(13:0/21:0), PC(10:0/24:0), PC(14:0/20:0), PC(16:0/18:0), PC(20:0/14:0), PC(22:0/12:0), PC(15:0/19:0), PC(21:0/13:0), PE(17:0/20:0), PE(15:0/22:0), PE(18:0/19:0), PE(21:0/16:0), PE(19:0/18:0), PE-NMe(18:0/18:0), PE(20:0/17:0); PC(16:0/20:3(8E,11E,14E)), PC(16:0/20:3(8Z,11Z,14Z)), PC(18:1(9Z)…	LMGP01010420, LMGP01010446, LMGP01010972, LMGP01010707, LMGP01010742, LMGP02010511, LMGP02011017, LMGP01010466, LMGP01010400, LMGP01010505, LMGP01010573, LMGP01011000, LMGP01011082, LMGP01010545, LMGP01011064, LMGP02010067, LMGP02010469, LMGP02010630, LMGP02010994, LMGP02011184, LMGP02010344, LMGP02010828; LMGP01010624, LMGP01010627, LMGP01010893, LMGP01011490, LMGP01011568, LMGP01011589, LMGP010…	SwissLipids	yes
785.472	PG 34:2	PG 34:2 (14.219; 100.0%)	[M+K]+	785.473	0.0009	C40H75O10P	746.51	PG 16:0_18:2 (14.219; 100.0%)	PG 16:0_18:2	1.37	0.8	745.5	279.2	37	131	negative	C40H75O10P	M+K	C40H75O10P+K+	785.473	0.5	PG 34:2	PG(14:1(9Z)/20:1(11Z)), PG(17:0/17:2(9Z,12Z)), PG(17:2(9Z,12Z)/17:0), PG(19:1(9Z)/15:1(9Z)), PG(20:2(11Z,14Z)/14:0), PG(22:2(13Z,16Z)/12:0), PG(18:2(9Z,12Z)/16:0), PG(18:1(9Z)/16:1(9Z)), PG(17:1(9Z)/17:1(9Z)), PG(16:0/18:2(9Z,12Z)), LBPA(16:1(9Z)/18:1(9Z)), PG(14:0/20:2(11Z,14Z)), PG(15:1(9Z)/19:1(9Z)), PG(20:1(11Z)/14:1(9Z)), PG(16:1(9Z)/18:1(9Z)), PG(12:0/22:2(13Z,16Z))	LMGP04010128, LMGP04010232, LMGP04010286, LMGP04010485, LMGP04010560, LMGP04010756, LMGP04010877, LMGP04010881, LMGP04010891, LMGP04010983, LMGP04100004, LMGP04010103, LMGP04010179, LMGP04010531, LMGP04010902, LMGP04010066	SwissLipids	yes
786.475	PE O-38:7 &/or PE P-38:6	PE O-38:7 &/or PE P-38:6 (4099.868; 100.00%)	[M+K]+	786.483	0.0084	C43H74NO7P	747.52	PE O-16:1_22:6 &/or PE P-16:0_22:6 (4099.868 100%)	PE O-16:1_22:6 &/or PE P-16:0_22:6	1.75	0.8	746.5	327.2	30	124	negative	C43H74NO7P	M+K	C43H74NO7P+K+	786.483	0.5	PE P-38:6	PE(P-16:0/22:6(4Z,7Z,10Z,13Z,16Z,19Z))	LMGP02030001	SwissLipids	yes
786.504	PE 38:6	PE 38:6 (5099.339; 99.85%); PE 40:9 (7.851; 0.15%)	[M+Na]+; [M+H]+	786.5044; 786.5068	0.0004; 0.0028	C43H74NO8P; C45H72NO8P	763.5152; 785.4995	PE 16:0_22:6 (4732.011; 92.65%); PE 18:1_20:5 (319.906; 6.26%); PE 18:2_20:4 (47.422; 0.93%); PE 20:4_20:5 (7.851; 0.15%)	PE 16:0_22:6; PE 18:1_20:5; PE 18:2_20:4; PE 20:4_20:5	1.75	0.8	762.5; 784.5	327.3; 301.3; 303.3	30	124	negative	C43H74NO8P; C45H72NO8P; C40H78NO9P	M+Na; M+H; M+K	C43H74NO8P+Na+; C45H72NO8P+H+; C40H78NO9P+K+	786.5044; 786.5068; 786.5046	0.1; 0.5	PC 35:6; PE 38:6; PE P-38:6; PE 40:9; PS O-34:1; PS P-34:0	PC(13:0/22:6(4Z,7Z,10Z,13Z,16Z,19Z)), PE(16:0/22:6(4Z,7Z,10Z,13Z,16Z,19Z)), PE(18:3(9Z,12Z,15Z)/20:3(8Z,11Z,14Z)), PE(20:3(8Z,11Z,14Z)/18:3(6Z,9Z,12Z)), PE(20:3(8Z,11Z,14Z)/18:3(9Z,12Z,15Z)), PE(22:6(4Z,7Z,10Z,13Z,16Z,19Z)/16:0), PE(18:2(9Z,12Z)/20:4(5Z,8Z,11Z,14Z)), PE(18:1(9Z)/20:5(5Z,8Z,11Z,14Z,17Z)), PC(15:1(9Z)/20:5(5Z,8Z,11Z,14Z,17Z)), PC(17:2(9Z,12Z)/18:4(6Z,9Z,12Z,15Z)), PC(18:4(6Z,9Z,12Z…	LMGP01011362, LMGP02010095, LMGP02010729, LMGP02010916, LMGP02010917, LMGP02011161, LMGP02011192, LMGP02011195, LMGP01011455, LMGP01011566, LMGP01011710, LMGP01011931, LMGP01012098, LMGP02010701, LMGP02010759, LMGP02010887, LMGP02010945, LMGP02011172, LMGP20020014; LMGP02010709, LMGP02010984, LMGP02010737, LMGP02010955, LMGP02011145, LMGP02011146; LMGP03020072, LMGP03030012, LMGP03030058, LMGP030…	SwissLipids	yes
786.6	PC 36:2	PC 36:2 (24521.54; 99.79%); PE 39:2 (52.678; 0.21%)	[M+H]+; [M+H]+	786.6007; 786.6007	0.0007; 0.0007	C44H84NO8P; C44H84NO8P	785.5935; 785.5935	PC 18:1_18:1 (19273.467; 78.43%)*; PC 16:0_20:2 (5248.073; 21.36%); PE 17:0_22:2 (52.678; 0.21%)*	PC 18:1_18:1; PC 18:0_18:2 &/or PC O-19:0_18:2; PC 16:0_20:2; PE 17:0_22:2	1.63; 1.75	0.8	844.6; 784.6	281.2; 279.2; 307.3; 335.3	35.0; 30.0	140.0; 124.0	negative	C44H84NO8P	M+H	C44H84NO8P+H+	786.601	0.05	PC 36:2; PE 39:2	PC(18:1(17Z)/18:1(17Z)), PC(18:1(9Z)/18:1(9Z)), PC(18:0/18:2(6Z,9Z)), PC(18:1(11E)/18:1(11E)), PC(18:1(13Z)/18:1(13Z)), PC(18:1(14Z)/18:1(14Z)), PC(18:1(15Z)/18:1(15Z)), PC(18:1(16Z)/18:1(16Z)), PC(18:1(2Z)/18:1(2Z)), PC(18:1(5Z)/18:1(5Z)), PC(18:1(4Z)/18:1(4Z)), PC(14:1(9Z)/22:1(11Z)), PC(16:0/20:2(11Z,14Z)), PC(16:1(9Z)/20:1(11Z)), PC(17:2(9Z,12Z)/19:0), PC(19:1(9Z)/17:1(9Z)), PC(20:1(11Z)/16:1…	LMGP01010858, LMGP01010890, LMGP01010766, LMGP01010837, LMGP01010851, LMGP01010853, LMGP01010855, LMGP01010857, LMGP01010860, LMGP01010865, LMGP01010966, LMGP01011405, LMGP01011469, LMGP01011489, LMGP01011567, LMGP01011765, LMGP01011812, LMGP01012007, LMGP01012219, LMGP02010859, LMGP02011000, LMGP02011023, LMGP01010866, LMGP01010765, LMGP01010868, LMGP01010768, LMGP01010764, LMGP01010836, LMGP010…	SwissLipids	yes
787.668	SM 40:1	SM 40:1 (1463.843; 100.0%)	[M+H]+	787.669	0.0007	C45H91N2O6P	786.661	SM 40:1 (1463.843; 100.0%)	SM 40:1	2.05	1	787.7	184.1	24	86	positive	C45H91N2O6P	M+H	C45H91N2O6P+H+	787.669	0.1	SM 40:1	SM(d16:1/24:0), SM(d18:1/22:0)	LMSP03010073, LMSP03010006	SwissLipids	yes
788.52	PE 38:5	PE 38:5 (2989.875; 82.37%); PE 40:8 (530.719; 14.62%); PC 35:5 (109.36; 3.01%)	[M+Na]+; [M+H]+; [M+Na]+	788.5200; 788.5225; 788.5200	0.0000; 0.0025; 0.0000	C43H76NO8P; C45H74NO8P; C43H76NO8P	765.5308; 787.5152; 765.5308	PE 18:0_20:5 (1727.08; 47.58%); PE 16:0_22:5 (1080.713; 29.77%); PE 18:2_22:6 (521.778; 14.37%); PE 18:1_20:4 (148.494; 4.09%); PC 15:0_20:5 (109.36; 3.01%); PE 18:2_20:3 (33.588; 0.93%); PE 20:4_20:4 (8.941; 0.25%)	PE 18:0_20:5; PE 16:0_22:5; PE 18:2_22:6; PE 18:1_20:4; PC 15:0_20:5; PE 18:2_20:3; PE 20:4_20:4	1.75; 1.63	0.8	764.5; 786.5; 824.5	301.3; 329.3; 327.3; 303.3; 305.3	30.0; 35.0	124.0; 140.0	negative	C43H76NO8P; C45H74NO8P; C40H80NO9P; C42H75N3O8	M+Na; M+H; M+K	C43H76NO8P+Na+; C45H74NO8P+H+; C40H80NO9P+K+; C42H75N3O8+K+	788.5201; 788.5225; 788.5202; 788.5186	0.2; 0.5	PC 35:5; PE 38:5; PE P-38:5; PE 40:8; PS O-34:0	PC(15:0/20:5(5Z,8Z,11Z,14Z,17Z)), PC(15:1(9Z)/20:4(5Z,8Z,11Z,14Z)), PC(17:1(9Z)/18:4(6Z,9Z,12Z,15Z)), PC(17:2(9Z,12Z)/18:3(6Z,9Z,12Z)), PC(18:3(9Z,12Z,15Z)/17:2(9Z,12Z)), PC(18:4(6Z,9Z,12Z,15Z)/17:1(9Z)), PC(20:4(5Z,8Z,11Z,14Z)/15:1(9Z)), PC(20:5(5Z,8Z,11Z,14Z,17Z)/15:0), PE(18:2(9Z,12Z)/20:3(8Z,11Z,14Z)), PE(18:3(6Z,9Z,12Z)/20:2(11Z,14Z)), PE(18:4(6Z,9Z,12Z,15Z)/20:1(11Z)), PE(20:1(11Z)/18:4(6Z,…	LMGP01011425, LMGP01011454, LMGP01011536, LMGP01011564, LMGP01011681, LMGP01011709, LMGP01011902, LMGP01011930, LMGP02010672, LMGP02010700, LMGP02010758, LMGP02010857, LMGP02010885, LMGP02010886, LMGP02010973, LMGP20020009, LMGP20020012, LMGP01011565, LMGP01011650, LMGP02010538, LMGP02010728, LMGP02010915, LMGP02010944, LMGP02011109, LMGP02011196, LMGP02011201, LMGP20020006; LMGP02010983, LMGP020…	SwissLipids	yes
788.543	PS 36:2	PS 36:2 (400.964; 100.0%)	[M+H]+	788.544	0.0006	C42H78NO10P	787.536	PS 18:1_18:1 (227.764; 56.8%); PS 18:0_18:2 (173.2; 43.2%)	PS 18:1_18:1; PS 18:0_18:2	2.6	0.8	786.6; 786.5	281.2; 279.2	38	116	negative	C42H78NO10P	M+H	C42H78NO10P+H+	788.544	0.2	PS 36:2	PS(14:0/22:2(13Z,16Z)), PS(14:1(9Z)/22:1(11Z)), PS(16:0/20:2(11Z,14Z)), PS(17:2(9Z,12Z)/19:0), PS(19:1(9Z)/17:1(9Z)), PS(20:1(11Z)/16:1(9Z)), PS(22:2(13Z,16Z)/14:0), PS(18:2(9Z,12Z)/18:0), PS(18:1(9Z)/18:1(9Z)), PS(18:0/18:2(9Z,12Z)), PS(16:1(9Z)/20:1(11Z)), PS(17:1(9Z)/19:1(9Z)), PS(19:0/17:2(9Z,12Z)), PS(20:2(11Z,14Z)/16:0), PS(22:1(11Z)/14:1(9Z))	LMGP03010107, LMGP03010135, LMGP03010197, LMGP03010294, LMGP03010489, LMGP03010535, LMGP03010758, LMGP03010876, LMGP03010030, LMGP03010031, LMGP03010217, LMGP03010265, LMGP03010461, LMGP03010564, LMGP03010728	SwissLipids	yes
788.616	PC 36:1	PC 36:1 (35795.999; 99.12%); PE 39:1 (319.029; 0.88%)	[M+H]+; [M+H]+	788.6164; 788.6164	0.0004; 0.0004	C44H86NO8P; C44H86NO8P	787.6091; 787.6091	PC 18:0_18:1 (20047.98; 55.51%); PC 16:0_20:1 (7788.416; 21.57%); PC 18:1_18:0 (7681.539; 21.27%); PE 17:0_22:1 (319.029; 0.88%)*; PC 16:1_20:0 (278.065; 0.77%)	PC 18:0_18:1; PC 16:0_20:1; PC 18:1_18:0; PE 17:0_22:1; PC 16:1_20:0	1.63; 1.75	0.8	846.6; 786.6	281.2; 309.3; 283.2; 337.3; 311.3	35.0; 30.0	140.0; 124.0	negative	C44H86NO8P	M+H	C44H86NO8P+H+	788.616	0.05	PC 36:1; PE 39:1	PC(18:1(9Z)/18:0), PC(18:0/18:1(13Z)), PC(18:0/18:1(7Z)), PC(14:1(9Z)/22:0), PC(15:1(9Z)/21:0), PC(16:0/20:1(11Z)), PC(17:0/19:1(9Z)), PC(19:0/17:1(9Z)), PC(19:1(9Z)/17:0), PC(20:1(11Z)/16:0), PC(22:1(11Z)/14:0), PC(14:0/22:1(13Z)), PE(17:0/22:1(11Z)), PE(17:1(9Z)/22:0), PE(20:1(11Z)/19:0), PE(19:1(9Z)/20:0), PE(22:0/17:1(9Z)), PE(22:1(11Z)/17:0), PC(18:0/18:1(16Z)), PC(18:0/18:1(6Z)), PC(18:0/18…	LMGP01010888, LMGP01010753, LMGP01010758, LMGP01011404, LMGP01011456, LMGP01011468, LMGP01011510, LMGP01011736, LMGP01011764, LMGP01011811, LMGP01012006, LMGP01012129, LMGP02010558, LMGP02010586, LMGP02010858, LMGP02010812, LMGP02011022, LMGP02011048, LMGP01010754, LMGP01010756, LMGP01010750, LMGP01010751, LMGP01010759, LMGP01010761, LMGP01010840, LMGP01011488, LMGP01011537, LMGP01011790, LMGP010…	SwissLipids	yes
790.537	PE 38:4	PE 38:4 (940.751; 83.87%); PE 40:7 (180.878; 16.13%)	[M+Na]+; [M+H]+	790.5357; 790.5381	0.0013; 0.0011	C43H78NO8P; C45H76NO8P	767.5465; 789.5308	PE 18:0_20:4 (689.429; 61.47%); PE 18:2_22:5 (150.661; 13.43%); PE 16:0_22:4 (141.571; 12.62%); PE 18:1_20:3 (64.589; 5.76%); PE 18:2_20:2 (45.161; 4.03%); PE 20:2_20:5 (22.118; 1.97%); PE 20:3_20:4 (8.098; 0.72%)	PE 18:0_20:4; PE 18:2_22:5; PE 16:0_22:4; PE 18:1_20:3; PE 18:2_20:2; PE 20:2_20:5; PE 20:3_20:4	1.75	0.8	766.5; 788.5	303.3; 329.3; 331.3; 305.3; 307.3; 301.3	30	124	negative	C43H78NO8P; C45H76NO8P	M+Na; M+H	C43H78NO8P+Na+; C45H76NO8P+H+	790.5357; 790.5381	0.2	PC 35:4; PE 38:4; PE P-38:4; PC 37:7; PE 40:7	PC(18:2(9Z,12E)/17:2(9Z,11E)), PC(13:0/22:4(7Z,10Z,13Z,16Z)), PC(15:1(9Z)/20:3(8Z,11Z,14Z)), PC(17:1(9Z)/18:3(9Z,12Z,15Z)), PC(18:2(9Z,12Z)/17:2(9Z,12Z)), PC(20:3(8Z,11Z,14Z)/15:1(9Z)), PC(20:4(5Z,8Z,11Z,14Z)/15:0), PC(22:4(7Z,10Z,13Z,16Z)/13:0), PE(18:1(9Z)/20:3(8Z,11Z,14Z)), PE(18:3(6Z,9Z,12Z)/20:1(11Z)), PE(20:3(8Z,11Z,14Z)/18:1(9Z)), PE(20:4(5Z,8Z,11Z,14Z)/18:0), PE(P-18:0/20:4(5Z,8Z,10E,14Z)…	LMGP01010931, LMGP01011361, LMGP01011453, LMGP01011535, LMGP01011623, LMGP01011871, LMGP01011901, LMGP01012067, LMGP02010648, LMGP02010699, LMGP02010914, LMGP02010943, LMGP20020007, LMGP01011508, LMGP01011534, LMGP01011563, LMGP01011649, LMGP01011680, LMGP01011708, LMGP02010114, LMGP02010115, LMGP02010116, LMGP02010118, LMGP02010129, LMGP02010671, LMGP02010727, LMGP02010757, LMGP02010855, LMGP020…	SwissLipids	yes
790.559	PS 36:1	PS 36:1 (565.069; 93.83%); PG 36:3 (37.169; 6.17%)	[M+H]+; [M+NH4]+	790.5592; 790.5592	0.0002; 0.0002	C42H80NO10P; C42H77O10P	789.5520; 772.5254	PS 18:0_18:1 (519.516; 86.26%); PS 16:0_20:1 (45.553; 7.56%); PG 16:0_20:3 (30.667; 5.09%); PG 18:1_18:2 (6.501; 1.08%)	PS 18:0_18:1; PS 16:0_20:1; PG 16:0_20:3; PG 18:1_18:2	2.6; 1.37	0.8	788.5; 771.5	281.2; 309.3; 305.3; 279.2	38.0; 37.0	116.0; 131.0	negative	C44H81NO8; C42H80NO10P	M+K; M+H	C44H81NO8+K+; C42H80NO10P+H+	790.5594; 790.5593	0.5; 0.2	GalCer 38:3; GlcCer 38:3; PS 36:1	GlcCer(d18:2/20:1), GalCer(d18:2/20:1); PS(18:0/18:1(9Z)), PS(18:1(9Z)/18:0), PS(14:0/22:1(11Z)), PS(15:1(9Z)/21:0), PS(16:1(9Z)/20:0), PS(17:0/19:1(9Z)), PS(19:1(9Z)/17:0), PS(20:1(11Z)/16:0), PS(21:0/15:1(9Z)), PS(22:0/14:1(9Z)), PS(22:1(11Z)/14:0), PS(14:1(9Z)/22:0), PS(17:1(9Z)/19:0), PS(19:0/17:1(9Z)), PS(20:0/16:1(9Z)), PS(16:0/20:1(11Z))	LMSP0501AA35, LMSP0501AC20; LMGP03010025, LMGP03010034, LMGP03010106, LMGP03010186, LMGP03010216, LMGP03010238, LMGP03010488, LMGP03010534, LMGP03010679, LMGP03010702, LMGP03010727, LMGP03010134, LMGP03010264, LMGP03010460, LMGP03010514, LMGP03010967	SwissLipids	yes
792.553	PE 40:6 (58.74%); PC 37:6 (38.22%)	PE 40:6 (5624.476; 58.74%); PC 37:6 (3659.954; 38.22%); PE 38:3 (290.641; 3.04%)	[M+H]+; [M+H]+; [M+Na]+	792.5538; 792.5538; 792.5514	0.0008; 0.0008; 0.0017	C45H78NO8P; C45H78NO8P; C43H80NO8P	791.5465; 791.5465; 769.5621	PE 18:0_22:6 (5165.622; 53.95%); PC 15:0_22:6 (3659.954; 38.22%)*; PE 18:1_22:5 (390.233; 4.08%); PE 18:0_20:3 (127.763; 1.33%); PE 18:1_20:2 (87.793; 0.92%); PE 18:2_20:1 (75.085; 0.78%); PE 20:1_20:5 (39.78; 0.42%); PE 18:2_22:4 (28.841; 0.30%)	PE 18:0_22:6; PC 15:0_22:6; PE 18:1_22:5; PE 18:0_20:3; PE 18:1_20:2; PE 18:2_20:1; PE 20:1_20:5; PE 18:2_22:4	1.75; 1.63	0.8	790.5; 850.6; 768.6	327.3; 329.3; 305.3; 307.3; 309.3; 301.3; 331.3	30.0; 35.0	124.0; 140.0	negative	C43H80NO8P; C45H78NO8P	M+Na; M+H	C43H80NO8P+Na+; C45H78NO8P+H+	792.5514; 792.5538	0.1	PC 35:3; PE 38:3; PC 37:6; PE 40:6; PE P-40:6	PC(15:1(9Z)/20:2(11Z,14Z)), PC(17:0/18:3(6Z,9Z,12Z)), PC(17:2(9Z,12Z)/18:1(9Z)), PC(18:3(6Z,9Z,12Z)/17:0), PE(16:1(9Z)/22:2(13Z,16Z)), PE(18:2(9Z,12Z)/20:1(11Z)), PE(18:3(9Z,12Z,15Z)/20:0), PE(20:0/18:3(6Z,9Z,12Z)), PC(17:0/18:3(9Z,12Z,15Z)), PC(17:1(9Z)/18:2(9Z,12Z)), PC(18:1(9Z)/17:2(9Z,12Z)), PC(18:2(9Z,12Z)/17:1(9Z)), PC(18:3(9Z,12Z,15Z)/17:0), PC(20:2(11Z,14Z)/15:1(9Z)), PC(20:3(8Z,11Z,14Z)/…	LMGP01011452, LMGP01011506, LMGP01011562, LMGP01011648, LMGP02010537, LMGP02010670, LMGP02010726, LMGP02010831, LMGP01011507, LMGP01011533, LMGP01011602, LMGP01011622, LMGP01011679, LMGP01011840, LMGP01011870, LMGP02010647, LMGP02010698, LMGP02010832, LMGP02010854, LMGP02010883, LMGP02010913, LMGP02011078, LMGP02011202, LMGP01011423; LMGP01011430, LMGP01011573, LMGP01011935, LMGP01012101, LMGP020…	SwissLipids	yes
792.574	PG 36:2 (67.56%); PS 36:0 (32.33%)	PG 36:2 (258.496; 67.56%); PS 36:0 (123.709; 32.33%); Hex1Cer 38:2 (0.437; 0.11%)	[M+NH4]+; [M+H]+; [M+K]+	792.5749; 792.5749; 792.5750	0.0009; 0.0009; 0.0010	C42H79O10P; C42H82NO10P; C44H83NO8	774.5411; 791.5676; 753.6118	PG 16:0_20:2 (237.355; 62.03%); PS 18:0_18:0 (107.673; 28.14%); PS 17:0_19:0 (16.036; 4.19%); PG 18:1_18:1 (14.633; 3.82%); PG 18:0_18:2 (6.508; 1.7%); Hex1Cer 18:1/20:1 (0.437; 0.11%)	PG 16:0_20:2; PS 18:0_18:0; PS 17:0_19:0; PG 18:1_18:1; PG 18:0_18:2; Hex1Cer 18:1/20:1	1.37; 2.6; 1.05	0.8; 1.0	773.5; 790.6; 736.7	307.3; 283.2; 297.2; 281.2; 279.2; 264.4	37.0; 38.0; 30.0	131.0; 116.0; 125.0	negative; positive	C44H83NO8; C42H82NO10P	M+K; M+H	C44H83NO8+K+; C42H82NO10P+H+	792.5750; 792.5749	0.2; 0.1	GalCer 38:2; GlcCer 38:2; PS 36:0	GlcCer(d14:1/24:1), GlcCer(d14:2(4E,6E)/24:0), GalCer(d18:2/20:0), GlcCer(d18:2/20:0), GlcCer(d16:2(4E,6E)/22:0); PS(16:0/20:0), PS(18:0/18:0), PS(17:0/19:0), PS(22:0/14:0), PS(15:0/21:0), PS(19:0/17:0), PS(21:0/15:0), PS(20:0/16:0), PS(14:0/22:0)	LMSP0501AA45, LMSP0501AA57, LMSP0501AC19, LMSP0501AA34, LMSP0501AA63; LMGP03010035, LMGP03010036, LMGP03010237, LMGP03010848, LMGP03010911, LMGP03010459, LMGP03010678, LMGP03010864, LMGP03010921	SwissLipids	yes (only PS 36:0; Hex1Cer 38:2)
792.589	PC 38:4 (54.98%); PC O-38:6 (27.02%)	PC 38:4 (7448.022; 54.98%); PC O-38:6 (3659.954; 27.02%); PC P-36:2 (2439.699; 18.01%)	[M+H-H2O]+; [M+H]+; [M+Na]+	792.5896; 792.5901; 792.5877	0.0006; 0.0011; 0.0013	C46H84NO8P; C46H82NO7P; C44H84NO7P	809.5934; 791.5829; 769.5985	PC O-16:0_22:6 (3659.954; 27.02%)*; PC 16:0_22:4 (2311.476; 17.06%)*; PC 18:0_20:4 (1982.875; 14.64%)*; PC 20:4_18:0 (1569.413; 11.58%); PC O-18:2_18:1 &/or PC P-18:1_18:1 (1424.988; 10.52%); PC O-18:1_18:2 &/or PC P-18:0_18:2 (1014.711; 7.49%); PC 18:1_20:3 (948.577; 7.0%); PC 18:2_20:2 (635.681; 4.69%)	PC O-16:0_22:6; PC 16:0_22:4; PC 18:0_20:4; PC 20:4_18:0; PC O-18:2_18:1 &/or PC P-18:1_18:1; PC O-18:1_18:2 &/or PC P-18:0_18:2; PC 18:1_20:3; PC 18:2_20:2	1.63	0.8	850.6; 868.6; 828.6	327.2; 331.3; 303.3; 283.2; 281.2; 279.2; 305.3; 307.3	35	140	negative	C44H84NO7P; C46H82NO7P	M+Na; M+H	C44H84NO7P+Na+; C46H82NO7P+H+	792.5878; 792.5902	0.2; 0.1	PC O-36:3; PC P-36:2; PC O-38:6; PC P-38:5	PC(O-18:0/18:3(9Z,12Z,15Z)), PC(O-18:1(9Z)/18:2(9Z,12Z)), PC(P-18:0/18:2(9Z,12Z)), PC(O-16:0/20:3(8Z,11Z,14Z)), PC(P-18:1(11Z)/18:1(11Z)), PC(O-18:0/18:3(6Z,9Z,12Z)), PC(O-18:1(11Z)/18:2(9Z,12Z)), PC(P-16:0/20:2(11Z,14Z)); PC(O-16:0/22:6(4Z,7Z,10Z,13Z,16Z,19Z)), PC(P-18:0/20:5(5Z,8Z,11Z,14Z,17Z))	LMGP01020205, LMGP01020264, LMGP01030058, LMGP01020053, LMGP01030137, LMGP01020204, LMGP01020262, LMGP01030038; LMGP01020064, LMGP01030068	SwissLipids	yes (only PC O-38:6 ; PC P-36:2 )
794.568	PE 40:5 (61.68%); PC 37:5 (28.85%)	PE 40:5 (1352.427; 61.68%); PC 37:5 (632.616; 28.85%); PE 38:2 (207.69; 9.47%)	[M+H]+; [M+H]+; [M+Na]+	794.5694; 794.5694; 794.5670	0.0014; 0.0014; 0.0010	C45H80NO8P; C45H80NO8P; C43H82NO8P	793.5621; 793.5621; 771.5778	PE 18:0_22:5 (1279.397; 58.35%); PC 17:0_20:5 (447.236; 20.4%); PC 15:0_22:5 (185.379; 8.45%); PE 18:1_20:1 (103.417; 4.72%); PE 18:0_20:2 (89.591; 4.09%); PE 18:1_22:4 (73.03; 3.33%); PE 18:2_20:0 (14.682; 0.67%)	PE 18:0_22:5; PC 17:0_20:5; PC 15:0_22:5; PE 18:1_20:1; PE 18:0_20:2; PE 18:1_22:4; PE 18:2_20:0	1.75; 1.63	0.8	792.6; 852.6; 770.6	329.3; 301.3; 309.3; 307.3; 331.3; 311.3	30.0; 35.0	124.0; 140.0	negative	C43H82NO8P; C45H80NO8P	M+Na; M+H	C43H82NO8P+Na+; C45H80NO8P+H+	794.5670; 794.5694	0.2	PC 35:2; PE 38:2; PE-NMe2 36:2; PC 37:5; PE 40:5	PC(15:1(9Z)/20:1(11Z)), PC(18:0/17:2(9Z,12Z)), PC(19:1(9Z)/16:1(9Z)), PC(20:1(11Z)/15:1(9Z)), PC(20:2(11Z,14Z)/15:0), PE(20:2(5Z,8Z)/18:0), PE(20:0/18:2(9Z,12Z)), PE(18:1(9Z)/20:1(11Z)), PE-NMe2(18:1(9E)/18:1(9E)), PE(16:0/22:2(13Z,16Z)), PE(16:1(9Z)/22:1(11Z)), PE(18:2(9Z,12Z)/20:0), PE(19:1(9Z)/19:1(9Z)), PE(21:0/17:2(9Z,12Z)), PE(22:2(13Z,16Z)/16:0), PC(16:1(9Z)/19:1(9Z)), PC(17:0/18:2(9Z,12Z)…	LMGP01011451, LMGP01011587, LMGP01011763, LMGP01011810, LMGP01011839, LMGP02010122, LMGP02010125, LMGP02010126, LMGP02010329, LMGP02010513, LMGP02010536, LMGP02010669, LMGP02010811, LMGP02010998, LMGP02011077, LMGP01011487, LMGP01011505, LMGP01011532, LMGP01011561, LMGP01011601, LMGP01011621, LMGP01012036, LMGP02010124, LMGP02010615, LMGP02010853, LMGP02010882, LMGP02011047, LMGP01011360, LMGP010…	SwissLipids	yes
795.507	PG 36:3	PG 36:3 (37.169; 100.0%)	[M+Na]+	795.515	0.0076	C42H77O10P	772.525	PG 16:0_20:3 (30.667; 82.51%); PG 18:1_18:2 (6.501; 17.49%)	PG 16:0_20:3; PG 18:1_18:2	1.37	0.8	771.5	305.3; 279.2	37	131	negative	C42H77O10P	M+Na	C42H77O10P+Na+	795.515	0.5	PG 36:3	PG(14:1(9Z)/22:2(13Z,16Z)), PG(16:1(9Z)/20:2(11Z,14Z)), PG(17:2(9Z,12Z)/19:1(9Z)), PG(18:0/18:3(6Z,9Z,12Z)), PG(18:0/18:3(9Z,12Z,15Z)), PG(18:2(9Z,12Z)/18:1(9Z)), PG(18:3(6Z,9Z,12Z)/18:0), PG(18:3(9Z,12Z,15Z)/18:0), PG(19:1(9Z)/17:2(9Z,12Z)), PG(20:3(8Z,11Z,14Z)/16:0), PG(16:0/20:3(8Z,11Z,14Z)), PG(18:1(9Z)/18:2(9Z,12Z)), PG(20:2(11Z,14Z)/16:1(9Z)), PG(22:2(13Z,16Z)/14:1(9Z))	LMGP04010136, LMGP04010218, LMGP04010295, LMGP04010315, LMGP04010316, LMGP04010350, LMGP04010377, LMGP04010407, LMGP04010490, LMGP04010595, LMGP04010904, LMGP04010960, LMGP04010565, LMGP04010759	SwissLipids	yes
796.511	PS 35:2 (56.67%); PS 37:5 (43.33%)	PS 35:2 (41.15; 56.67%); PS 37:5 (31.469; 43.33%)	[M+Na]+; [M+H]+	796.5099; 796.5123	0.0011; 0.0013	C41H76NO10P; C43H74NO10P	773.5207; 795.5050	PS 17:0_18:2 (41.15; 56.67%); PS 17:0_20:5 (31.469; 43.33%)	PS 17:0_18:2; PS 17:0_20:5	2.6	0.8	772.5; 794.5	279.2; 301.3	38	116	negative	C41H76NO10P; C43H74NO10P	M+Na; M+H	C41H76NO10P+Na+; C43H74NO10P+H+	796.5099; 796.5123	0.5; 0.2	PS 35:2; PS 37:5	PS(13:0/22:2(13Z,16Z)), PS(15:1(9Z)/20:1(11Z)), PS(16:1(9Z)/19:1(9Z)), PS(18:1(9Z)/17:1(9Z)), PS(20:1(11Z)/15:1(9Z)), PS(15:0/20:2(11Z,14Z)), PS(17:0/18:2(9Z,12Z)), PS(17:1(9Z)/18:1(9Z)), PS(17:2(9Z,12Z)/18:0), PS(18:0/17:2(9Z,12Z)), PS(18:2(9Z,12Z)/17:0), PS(19:1(9Z)/16:1(9Z)), PS(20:2(11Z,14Z)/15:0), PS(22:2(13Z,16Z)/13:0); PS(17:0/20:5(5Z,8Z,11Z,14Z,17Z)), PS(18:4(6Z,9Z,12Z,15Z)/19:1(9Z)), PS(…	LMGP03010090, LMGP03010181, LMGP03010215, LMGP03010328, LMGP03010533, LMGP03010152, LMGP03010233, LMGP03010259, LMGP03010288, LMGP03010314, LMGP03010347, LMGP03010487, LMGP03010562, LMGP03010757; LMGP03010242, LMGP03010443, LMGP03010628, LMGP03010656, LMGP03010190, LMGP03010270, LMGP03010299, LMGP03010496, LMGP03010599, LMGP03010792	SwissLipids	yes
796.525	PC 34:2	PC 34:2 (80646.858; 99.4%); PE O-40:8 &/or PE P-40:7 (360.416; 0.44%); PE 42:9 (103.618; 0.13%); PE 37:2 (25.968; 0.03%)	[M+K]+;[M+Na]+; [M+H-H2O]+; [M+K]+;	796.5253; 796.5251; 796.527; 796.5253	0.0003; 0.0001; 0.0020; 0.0003	C42H80NO8P; C45H76NO7P; C47H76NO8P; C42H80NO8P	757.5621; 773.5359; 813.5308; 757.5621	PC 16:0_18:2 (49727.37; 61.29%); PC 16:1_18:1 (30039.835; 37.02%); PC 14:0_20:2 (879.653; 1.08%); PE O-18:2_22:6 &/or PE P-18:1_22:6 (360.416; 0.44%); PE 20:3_22:6 (70.014; 0.09%); PE 17:0_20:2 (25.968; 0.03%)*; PE 20:4_22:5 (20.934; 0.03%); PE 20:5_22:4 (12.67; 0.02%)	PC 16:0_18:2; PC 16:1_18:1; PC 14:0_20:2; PE O-18:2_22:6 &/or PE P-18:1_22:6; PE 20:3_22:6; PE 17:0_20:2; PE 20:4_22:5; PE 20:5_22:4	1.63; 1.75	0.8	816.6; 772.5; 812.5; 756.6	279.2; 281.2; 307.3; 327.2; 327.3; 329.3; 331.3	35.0; 30.0	140.0; 124.0	negative	C42H80NO8P; C45H76NO7P; C40H77NO12S	M+K; M+Na; M+H	C42H80NO8P+K+; C45H76NO7P+Na+; C40H77NO12S+H+	796.5253; 796.5252; 796.5239	0.2; 0.1	PC 34:2; PE 37:2; PE-NMe 36:2; PE P-40:7	PC(16:1(9Z)/18:1(9Z)), PC(18:1(9Z)/16:1(9Z)), PC(16:0/18:2(11Z,13Z)), PC(16:0/18:2(9E,12E)), PC(16:0/18:2(9E,11E)), PC(16:0/18:2(9E,11Z)), PC(16:1(2Z)/18:1(9Z)), PC(17:1(9Z)/17:1(9Z)), PC(18:0/16:2(2E,4E)), PC(18:2(2E,4E)/16:0), PC(18:2(6Z,9Z)/16:0), PC(12:0/22:2(13Z,16Z)), PC(14:1(9Z)/20:1(11Z)), PC(17:0/17:2(9Z,12Z)), PC(17:2(9Z,12Z)/17:0), PC(20:1(11Z)/14:1(9Z)), PC(20:2(11Z,14Z)/14:0), PC(18:…	LMGP01010688, LMGP01010887, LMGP01010586, LMGP01010592, LMGP01010590, LMGP01010591, LMGP01010678, LMGP01010728, LMGP01010745, LMGP01010920, LMGP01010926, LMGP01011336, LMGP01011398, LMGP01011504, LMGP01011559, LMGP01011808, LMGP01011837, LMGP01012147, LMGP02010471, LMGP02010553, LMGP02010805, LMGP02010850, LMGP02010879, LMGP02011045, LMGP02011075, LMGP01010585, LMGP01010587, LMGP01010588, LMGP010…	SwissLipids	yes
796.582	PC 35:1 (44.01%)	PC 35:1 (457.199; 44.01%); PC 37:4 (243.546; 23.44%); PE 38:1 (180.282; 17.35%); PE 40:4 (157.913; 15.2%)	[M+Na]+; [M+H]+; [M+Na]+; [M+H]+	796.5826; 796.5850; 796.5826; 796.5850	0.0006; 0.0031; 0.0006; 0.0031	C43H84NO8P; C45H82NO8P; C43H84NO8P; C45H82NO8P	773.5934; 795.5778; 773.5934; 795.5778	PC 16:1_19:0 (457.199; 44.01%); PC 20:4_17:0 (243.546; 23.44%); PE 18:0_22:4 (157.913; 15.2%); PE 18:0_20:1 (137.422; 13.23%); PE 16:0_22:1 (27.138; 2.61%); PE 18:1_20:0 (15.722; 1.51%)	PC 16:1_19:0; PC 20:4_17:0; PE 18:0_22:4; PE 18:0_20:1; PE 16:0_22:1; PE 18:1_20:0	1.63; 1.75	0.8	832.6; 854.6; 794.6; 772.6	297.2; 269.2; 331.3; 309.3; 337.3; 311.3	35.0; 30.0	140.0; 124.0	negative	C43H84NO8P; C45H82NO8P	M+Na; M+H	C43H84NO8P+Na+; C45H82NO8P+H+	796.5827; 796.5851	0.2	PC 35:1; PE 38:1; PC 37:4; PE 40:4	PC(17:0/18:1(9Z)), PC(14:1(9Z)/21:0), PC(15:0/20:1(11Z)), PC(16:0/19:1(9Z)), PC(16:1(9Z)/19:0), PC(17:1(9Z)/18:0), PE(20:0/18:1(9Z)), PE(16:0/22:1(13Z)), PE(18:1(9Z)/20:0), PE(17:1(9Z)/21:0), PE(19:0/19:1(9Z)), PE(19:1(9Z)/19:0), PE(22:1(11Z)/16:0), PC(15:1(9Z)/20:0), PC(18:0/17:1(9Z)), PC(18:1(9Z)/17:0), PC(20:0/15:1(9Z)), PC(20:1(11Z)/15:0), PC(21:0/14:1(9Z)), PC(22:1(11Z)/13:0), PE(20:0/18:1(1…	LMGP01010711, LMGP01011403, LMGP01011421, LMGP01011467, LMGP01011486, LMGP01011531, LMGP02010135, LMGP02010136, LMGP02010143, LMGP02010585, LMGP02010780, LMGP02010810, LMGP02011046, LMGP01011450, LMGP01011586, LMGP01011600, LMGP01011789, LMGP01011809, LMGP01011955, LMGP01012005, LMGP02010137, LMGP02010138, LMGP02010139, LMGP02010141, LMGP02010512, LMGP02010535, LMGP02010852, LMGP02010997, LMGP020…	SwissLipids	yes
797.528	PG 36:2	PG 36:2 (258.496; 99.23%); PG 38:5 (2.01; 0.77%)	[M+Na]+; [M+H]+	797.5303; 797.5327	0.0023; 0.0047	C42H79O10P; C44H77O10P	774.5411; 796.5254	PG 16:0_20:2 (237.355; 91.11%); PG 18:1_18:1 (14.633; 5.62%); PG 18:0_18:2 (6.508; 2.5%); PG 18:0_20:5 (1.113; 0.43%); PG 18:2_20:3 (0.897; 0.34%)	PG 16:0_20:2; PG 18:1_18:1; PG 18:0_18:2; PG 18:0_20:5; PG 18:2_20:3	1.37	0.8	773.5; 795.5	307.3; 281.2; 279.2; 301.3; 305.3	37	131	negative	C42H79O10P	M+Na	C42H79O10P+Na+	797.53	0.5	PG 36:2	PG(17:1(9Z)/19:1(9Z)), PG(17:2(9Z,12Z)/19:0), PG(20:1(11Z)/16:1(9Z)), PG(19:1(9Z)/17:1(9Z)), PG(20:2(11Z,14Z)/16:0), PG(22:2(13Z,16Z)/14:0), PG(18:2(9Z,12Z)/18:0), PG(18:0/18:2(9Z,12Z)), PG(18:1(9E)/18:1(9E)), PG(14:0/22:2(13Z,16Z)), PG(14:1(9Z)/22:1(11Z)), PG(16:0/20:2(11Z,14Z)), PG(16:1(9Z)/20:1(11Z)), PG(19:0/17:2(9Z,12Z)), PG(22:1(11Z)/14:1(9Z)), PG(18:1(9Z)/18:1(9Z)), LBPA(18:1(9Z)/18:1(9Z))	LMGP04010265, LMGP04010294, LMGP04010535, LMGP04010489, LMGP04010564, LMGP04010758, LMGP04010876, LMGP04010982, LMGP04010033, LMGP04010107, LMGP04010135, LMGP04010197, LMGP04010217, LMGP04010461, LMGP04010728, LMGP04010985, LMGP04100003	SwissLipids	yes
797.586	PC 36:5	PC 36:5 (24669.258; 97.27%); SM 38:1 (587.645; 2.32%); PE 39:5 (103.698; 0.41%)	[M+NH4]+; [M+K]+; [M+NH4]+	797.5803; 797.5933; 797.5803	0.0057; 0.0073; 0.0057	C44H78NO8P; C43H87N2O6P; C44H78NO8P	779.5465; 758.6301; 779.5465	PC 16:0_20:5 (22964.839; 90.55%); PC 14:0_22:5 (1308.921; 5.16%); SM 38:1 (587.645; 2.32%); PC 18:2_18:3 (213.533; 0.84%); PC 16:1_20:4 (181.965; 0.72%)*; PE 17:0_22:5 (93.032; 0.37%)*; PE 19:0_20:5 (10.666; 0.04%)	PC 16:0_20:5; PC 14:0_22:5; SM 38:1; PC 18:2_18:3; PC 16:1_20:4; PE 17:0_22:5; PE 19:0_20:5	1.63; 2.05; 1.75	0.8; 1.0	838.6; 759.6; 778.5	301.3; 329.3; 184.1; 277.2; 303.3	35.0; 24.0; 30.0	140.0; 86.0; 124.0	negative; positive	C43H87N2O6P	M+K	C43H87N2O6P+K+	797.593	0.5	SM 38:1	SM(d18:1/20:0), SM(d16:1/22:0)	LMSP03010005, LMSP03010061	SwissLipids	yes (only SM 38:1)
798.54	PC 34:1	PC 34:1 (172145.91; 99.18%); PE O-40:7 &\or PE P-40:6 (1187.522; 0.69%); PE 42:8 (142.146; 0.08%); PE 37:1 (93.908; 0.05%)	[M+K]+; [M+Na]+; [M+H-H2O]+;[M+K]+	798.5409; 798.5408; 798.5426; 798.5409	0.0009; 0.0008; 0.0026; 0.0009	C42H82NO8P; C45H78NO7P; C47H78NO8P; C42H82NO8P	759.5778; 775.5516; 815.5465; 759.5778	PC 16:0_18:1 (169126.684; 97.44%); PC 14:0_20:1 (2480.356; 1.43%); PE O-18:1_22:6 &/or PE P-18:0_22:6 (1051.213; 0.61%)*; PC 16:1_18:0 (538.87; 0.31%); PE O-18:2_22:5 &/or PE P-18:1_22:5 (136.309; 0.08%); PE 20:2_22:6 (121.719; 0.07%); PE 17:0_20:1 (93.908; 0.05%)*; PE 20:3_22:5 (20.427; 0.01%)	PC 16:0_18:1; PC 14:0_20:1; PE O-18:1_22:6 &/or PE P-18:0_22:6; PC 16:1_18:0; PE O-18:2_22:5 &/or PE P-18:1_22:5; PE 20:2_22:6; PE 17:0_20:1; PE 20:3_22:5	1.63; 1.75	0.8	818.6; 774.5; 814.5; 758.6	281.2; 309.3; 327.2; 283.2; 329.2; 327.3; 329.3	35.0; 30.0	140.0; 124.0	negative	C42H82NO8P; C45H78NO7P	M+K; M+Na	C42H82NO8P+K+; C45H78NO7P+Na+	798.5410; 798.5408	0.05	PC 34:1; PE 37:1; PE P-40:6	PC(16:0/18:1(6Z)), PC(16:0/18:1(9E)), PC(16:0/18:1(6E)), PC(16:0/18:1(11Z)), PC(12:0/22:1(11Z)), PC(15:0/19:1(9Z)), PC(20:0/14:1(9Z)), PC(22:1(11Z)/12:0), PE(17:0/20:1(11Z)), PE(18:1(9Z)/19:0), PE(19:0/18:1(9Z)), PE(19:1(9Z)/18:0), PE(20:0/17:1(9Z)), PE(20:1(11Z)/17:0), PE(21:0/16:1(9Z)), PE(22:0/15:1(9Z)), PC(16:0/18:1(11E)), PC(16:0/18:1(9Z)), PC(18:0/16:1(9Z)), PC(18:1(9Z)/16:0), PC(15:1(9Z)/1…	LMGP01010579, LMGP01010581, LMGP01010578, LMGP01010576, LMGP01011335, LMGP01011419, LMGP01011787, LMGP01012004, LMGP02010552, LMGP02010645, LMGP02010775, LMGP02010804, LMGP02010829, LMGP02010849, LMGP02010995, LMGP02011018, LMGP01010575, LMGP01010005, LMGP01010744, LMGP01010884, LMGP01011448, LMGP01011483, LMGP01011503, LMGP01011529, LMGP01011807, LMGP01012146, LMGP02010470, LMGP02010500, LMGP020…	SwissLipids	yes
798.6	PC 35:0 (67.51%); PC 37:3 (32.49%)	PC 35:0 (171.585; 67.51%); PC 37:3 (82.573; 32.49%)	[M+Na]+; [M+H]+	798.5983; 798.6007	0.0017; 0.0007	C43H86NO8P; C45H84NO8P	775.6091; 797.5934	PC 15:0_20:0 (171.585; 67.51%); PC 20:3_17:0 (82.573; 32.49%)	PC 15:0_20:0; PC 20:3_17:0	1.63	0.8	834.6; 856.6	311.3; 269.2	35	140	negative	C43H86NO8P; C45H84NO8P	M+Na; M+H	C43H86NO8P+Na+; C45H84NO8P+H+	798.5983; 798.6007	0.2	PC 35:0; PE 38:0; PE-NMe2 36:0; PC 37:3; PE 40:3	PC(22:0/13:0), PC(17:0/18:0), PC(14:0/21:0), PC(16:0/19:0), PC(20:0/15:0), PE(16:0/22:0), PE(21:0/17:0), PC(11:0/24:0), PC(12:0/23:0), PC(10:0/25:0), PC(21:0/14:0), PC(18:0/17:0), PE(18:0/20:0), PE(20:0/18:0), PE(17:0/21:0), PE(22:0/16:0), PE(19:0/19:0), PC(13:0/22:0), PC(15:0/20:0), PC(19:0/16:0), PE-NMe2(18:0/18:0); PC(17:0/20:3(8Z,11Z,14Z)), PC(17:1(9Z)/20:2(11Z,14Z)), PC(17:2(9Z,12Z)/20:1(11Z…	LMGP01011084, LMGP01010709, LMGP01011375, LMGP01011466, LMGP01011788, LMGP02010132, LMGP02010996, LMGP01010421, LMGP01010448, LMGP01010401, LMGP01011065, LMGP01011585, LMGP02010069, LMGP02010131, LMGP02010556, LMGP02011019, LMGP02011183, LMGP01011358, LMGP01011420, LMGP01011733, LMGP02010317; LMGP01011514, LMGP01011541, LMGP01011570, LMGP01011629, LMGP01011657, LMGP01011815, LMGP02010676, LMGP020…	SwissLipids	yes
799.544	PG 36:1	PG 36:1 (198.654; 96.52%); PG 38:4 (7.167; 3.48%)	[M+Na]+; [M+H]+	799.5459; 799.5483	0.0019; 0.0043	C42H81O10P; C44H79O10P	776.5567; 798.5411	PG 16:0_20:1 (176.218; 85.62%); PG 18:0_18:1 (22.436; 10.9%); PG 18:2_20:2 (4.506; 2.19%); PG 18:0_20:4 (1.599; 0.78%); PG 18:1_20:3 (1.062; 0.52%)	PG 16:0_20:1; PG 18:0_18:1; PG 18:2_20:2; PG 18:0_20:4; PG 18:1_20:3	1.37	0.8	775.5; 797.5	309.3; 281.2; 307.3; 303.3; 305.3	37	131	negative	C42H81O10P; C44H79O10P	M+Na; M+H	C42H81O10P+Na+; C44H79O10P+H+	799.5460; 799.5484	0.2; 0.5	PG 36:1; PG 38:4	PG(18:0/18:1(9Z)), PG(19:0/17:1(9Z)), PG(19:1(9Z)/17:0), PG(20:0/16:1(9Z)), PG(20:1(11Z)/16:0), PG(22:1(11Z)/14:0), PG(22:0/14:1(9Z)), PG(18:1(9Z)/18:0), PG(14:0/22:1(11Z)), PG(14:1(9Z)/22:0), PG(15:1(9Z)/21:0), PG(16:1(9Z)/20:0), PG(17:0/19:1(9Z)), PG(17:1(9Z)/19:0), PG(21:0/15:1(9Z)), PG(16:0/20:1(11Z)); PG(18:1(9Z)/20:3(8Z,11Z,14Z)), PG(18:3(6Z,9Z,12Z)/20:1(11Z)), PG(18:3(9Z,12Z,15Z)/20:1(11Z)…	LMGP04010037, LMGP04010460, LMGP04010488, LMGP04010514, LMGP04010534, LMGP04010727, LMGP04010702, LMGP04010961, LMGP04010106, LMGP04010134, LMGP04010186, LMGP04010216, LMGP04010238, LMGP04010264, LMGP04010679, LMGP04010970; LMGP04010335, LMGP04010386, LMGP04010414, LMGP04010444, LMGP04010542, LMGP04010543, LMGP04010571, LMGP04010601, LMGP04010630, LMGP04010950, LMGP04010968, LMGP04010039, LMGP040…	SwissLipids	yes
800.519	PC 36:6	PC 36:6 (5542.453; 92.38%); PE 39:6 (424.813; 7.08%); PI 30:0 (32.415; 0.54%)	[M+Na]+; [M+Na]+; [M+NH4]+	800.5200; 800.5200; 800.5283	0.0010; 0.0010; 0.0093	C44H76NO8P; C44H76NO8P; C39H75O13P	777.5308; 777.5308; 782.4945	PC 14:0_22:6 (5043.677; 84.07%); PC 16:1_20:5 (498.775; 8.31%); PE 17:0_22:6 (424.813; 7.08%)*; PI 14:0_16:0 (32.415; 0.54%)	PC 14:0_22:6; PC 16:1_20:5; PE 17:0_22:6; PI 14:0_16:0	1.63; 1.75; 2.6	0.8	836.5; 776.5; 781.5	327.3; 301.3; 255.2	35.0; 30.0; 47.0	140.0; 124.0	negative	C44H76NO8P; C46H74NO8P; C41H80NO9P	M+Na; M+H; M+K	C44H76NO8P+Na+; C46H74NO8P+H+; C41H80NO9P+K+	800.5201; 800.5225; 800.5202	0.2; 0.5	PC 36:6; PE 39:6; PC 38:9; PS O-35:1; PS P-35:0	PC(14:0/22:6(4Z,7Z,10Z,13Z,16Z,19Z)), PC(18:3(9E,11E,13E)/18:3(9E,11E,13E)), PC(18:3(9Z,12Z,15Z)/18:3(9Z,12Z,15Z)), PC(16:1(9Z)/20:5(5Z,8Z,11Z,14Z,17Z)), PC(18:2(9Z,12Z)/18:4(6Z,9Z,12Z,15Z)), PC(18:4(6Z,9Z,12Z,15Z)/18:2(9Z,12Z)), PC(20:5(5Z,8Z,11Z,14Z,17Z)/16:1(9Z)), PC(22:6(4Z,7Z,10Z,13Z,16Z,19Z)/14:0), PC(22:5(4Z,7Z,10Z,13Z,16Z)/14:1(9Z)), PE(17:2(9Z,12Z)/22:4(7Z,10Z,13Z,16Z)), PE(19:1(9Z)/20:5…	LMGP01010512, LMGP01010952, LMGP01010956, LMGP01011492, LMGP01011627, LMGP01011713, LMGP01011933, LMGP01012099, LMGP01012233, LMGP02010619, LMGP02010817, LMGP02011112, LMGP02011139, LMGP01010954, LMGP01010960, LMGP01011654, LMGP01011655, LMGP01011684, LMGP01012134, LMGP01012135, LMGP01012235, LMGP02010979, LMGP02011210; LMGP01011724, LMGP01011941; LMGP03030060, LMGP03020011, LMGP03020025, LMGP030…	SwissLipids	yes
800.547	PS 37:3 (52.33%); PC 34:0 (40.86%)	PS 37:3 (7918.59; 52.33%); PC 34:0 (6181.985; 40.86%); PE 37:0 (574.75; 3.80%); PE O-40:6 &/or PE P-40:5 (450.735; 2.98%); PG 37:5 (4.648; 0.03%)	[M+H]+; [M+K]+; [M+K]+; [M+Na]+; [M+NH4]+	800.5436; 800.5566; 800.5566; 800.5564; 800.5436	0.0034; 0.0096; 0.0096; 0.0094; 0.0034	C43H78NO10P; C42H84NO8P; C42H84NO8P; C45H80NO7P; C43H75O10P	799.5363; 761.5934; 761.5934; 777.5672; 782.5098	PS 17:0_20:3 (7918.59; 50.90%); PC 16:0_18:0 (5568.176; 35.80%); PC 17:0_17:0 (613.809; 3.95%); PE 17:0_20:0 (574.75; 3.69%); PE O-18:0_22:6 (424.813, 2.73%)*; PE O-18:1_22:5 &/or PE P-18:0_22:5 (391.579; 2.52%); PE O-18:2_22:4 &/or PE P-18:1_22:4 (59.156; 0.38%); PG 17:0_20:5 (4.648; 0.03%)	PS 17:0_20:3; PC 16:0_18:0; PC 17:0_17:0; PE 17:0_20:0; PE O-18:1_22:5 &/or PE P-18:0_22:5; PE O-18:0_22:6; PE O-18:2_22:4 &/or PE P-18:1_22:4; PG 17:0_20:5	2.6; 1.63; 1.75; 1.37	0.8	798.5; 820.6; 760.6; 776.6; 781.5	305.3; 283.2; 269.2; 311.3; 329.2; 327.2; 331.3; 301.3	38.0; 35.0; 30.0; 37.0	116.0; 140.0; 124.0; 131.0	negative	C42H84NO8P; C45H80NO7P; C41H80NO10P; C43H78NO10P	M+K; M+Na; M+H	C42H84NO8P+K+; C45H80NO7P+Na+; C41H80NO10P+Na+; C43H78NO10P+H+	800.5566; 800.5565; 800.5412; 800.5436	0.2; 0.5	PC 34:0; PE 37:0; PE-NMe 36:0; PE O-40:6; PE P-40:5; PS 35:0; PS 37:3	PC(11:0/23:0), PC(12:0/22:0), PC(19:0/15:0), PC(17:0/17:0), PC(18:0/16:0), PE(16:0/21:0), PE(22:0/15:0), PC(13:0/21:0), PC(10:0/24:0), PC(14:0/20:0), PC(16:0/18:0), PC(20:0/14:0), PC(22:0/12:0), PC(15:0/19:0), PC(21:0/13:0), PE(17:0/20:0), PE(15:0/22:0), PE(18:0/19:0), PE(21:0/16:0), PE(19:0/18:0), PE-NMe(18:0/18:0), PE(20:0/17:0); PE(O-18:0/22:6(4Z,7Z,10Z,13Z,16Z,19Z)), PE(P-20:0/20:5(5Z,8Z,11Z,…	LMGP01010420, LMGP01010446, LMGP01010972, LMGP01010707, LMGP01010742, LMGP02010511, LMGP02011017, LMGP01010466, LMGP01010400, LMGP01010505, LMGP01010573, LMGP01011000, LMGP01011082, LMGP01010545, LMGP01011064, LMGP02010067, LMGP02010469, LMGP02010630, LMGP02010994, LMGP02011184, LMGP02010344, LMGP02010828; LMGP02020104, LMGP02030086; LMGP03010150, LMGP03010312, LMGP03010849, LMGP03010894, LMGP030…	SwissLipids	yes
801.693	TG 46:0 (33.2%); SM 41:1 (30.77%); TG 48:3 (26.32%)	TG 46:0 (349.39; 33.2%); SM 41:1 (323.762; 30.77%); TG 48:3 (276.928; 26.32%); Hex1Cer 40:1 (102.181; 9.71%)	[M+Na]+; [M+H]+; [M+H]+; [M+NH4]+	801.6942; 801.6844; 801.6966; 801.6926	0.0012; 0.0086; 0.0036; 0.0004	C49H94O6; C46H93N2O6P; C51H92O6; C46H89NO8	778.7050; 800.6771; 800.6894; 783.6588	TG 46:0 (349.39; 33.2%); SM 41:1 (323.762; 30.77%); TG 48:3 (276.928; 26.32%); Hex1Cer 18:1/22:0 (102.181; 9.71%)	TG 46:0; SM 41:1; TG 48:3; Hex1Cer 18:1/22:0	0.4; 2.05; 1.05	0.8; 1.0	796.7; 801.7; 818.7; 766.9	551.5; 523.5; 184.1; 573.5; 545.4; 547.4; 519.4; 521.4; 264.4	24.0; 30.0	98.0; 86.0; 125.0	positive	C46H93N2O6P; C49H94O6; C51H92O6	M+H; M+Na	C46H93N2O6P+H+; C49H94O6+Na+; C51H92O6+H+	801.6844; 801.6943; 801.6967	0.5; 0.2	SM 41:1; TG 46:0; TG 48:3	SM(d17:1/24:0), SM(d16:1/25:0), SM(d18:1/23:0); TG(14:0/16:0/16:0)[iso3], TG(12:0/13:0/21:0)[iso6], TG(12:0/14:0/20:0)[iso6], TG(13:0/15:0/18:0)[iso6], TG(14:0/15:0/17:0)[iso6], TG(12:0/16:0/18:0), TG(12:0/12:0/22:0)[iso3], TG(13:0/13:0/20:0)[iso3], TG(12:0/17:0/17:0)[iso3], TG(14:0/14:0/18:0)[iso3], TG(15:0/15:0/16:0)[iso3], TG(12:0/15:0/19:0)[iso6], TG(13:0/14:0/19:0)[iso6], TG(13:0/16:0/17:0)[…	LMSP03010077, LMSP03010076, LMSP03010078; LMGL03012786, LMGL03013200, LMGL03013224, LMGL03013737, LMGL03014169, LMGL03010007, LMGL03012652, LMGL03012708, LMGL03012666, LMGL03012761, LMGL03012872, LMGL03013279, LMGL03013686, LMGL03013787; LMGL03010020, LMGL03012772, LMGL03012718, LMGL03012881, LMGL03013262, LMGL03013336, LMGL03013426, LMGL03013443, LMGL03013444, LMGL03013774, LMGL03013842, LMGL030…	SwissLipids	yes
802.477	PE 38:6	PE 38:6 (5099.339; 100.0%)	[M+K]+	802.478	0.0013	C43H74NO8P	763.515	PE 16:0_22:6 (4732.011; 92.8%); PE 18:1_20:5 (319.906; 6.27%); PE 18:2_20:4 (47.422; 0.93%)	PE 16:0_22:6; PE 18:1_20:5; PE 18:2_20:4	1.75	0.8	762.5	327.3; 301.3; 303.3	30	124	negative	C43H74NO8P	M+K	C43H74NO8P+K+	802.478	0.2	PC 35:6; PE 38:6; PE P-38:6	PC(13:0/22:6(4Z,7Z,10Z,13Z,16Z,19Z)), PE(16:0/22:6(4Z,7Z,10Z,13Z,16Z,19Z)), PE(18:3(9Z,12Z,15Z)/20:3(8Z,11Z,14Z)), PE(20:3(8Z,11Z,14Z)/18:3(6Z,9Z,12Z)), PE(20:3(8Z,11Z,14Z)/18:3(9Z,12Z,15Z)), PE(22:6(4Z,7Z,10Z,13Z,16Z,19Z)/16:0), PE(18:2(9Z,12Z)/20:4(5Z,8Z,11Z,14Z)), PE(18:1(9Z)/20:5(5Z,8Z,11Z,14Z,17Z)), PC(15:1(9Z)/20:5(5Z,8Z,11Z,14Z,17Z)), PC(17:2(9Z,12Z)/18:4(6Z,9Z,12Z,15Z)), PC(18:4(6Z,9Z,12Z…	LMGP01011362, LMGP02010095, LMGP02010729, LMGP02010916, LMGP02010917, LMGP02011161, LMGP02011192, LMGP02011195, LMGP01011455, LMGP01011566, LMGP01011710, LMGP01011931, LMGP01012098, LMGP02010701, LMGP02010759, LMGP02010887, LMGP02010945, LMGP02011172, LMGP20020014	SwissLipids	yes
802.499	PS 34:0	PS 34:0 (68.055; 100.0%)	[M+K]+	802.5	0.0005	C40H78NO10P	763.536	PS 16:0_18:0 (68.055; 100.0%)	PS 16:0_18:0	2.6	0.8	762.5	283.2	38	116	negative	C43H74NO9P; C40H78NO10P	M+Na; M+K	C43H74NO9P+Na+; C40H78NO10P+K+	802.4993; 802.4995	0.2; 0.5	PE 38:6; PS 34:0	PE(16:0/22:6(54Z,7Z,10Z,12E,16Z,19Z)(14OH)); PS(22:0/12:0), PS(18:0/16:0), PS(14:0/20:0), PS(12:0/22:0), PS(20:0/14:0), PS(19:0/15:0), PS(21:0/13:0), PS(17:0/17:0), PS(16:0/18:0), PS(15:0/19:0), PS(13:0/21:0)	LMGP20020003; LMGP03010850, LMGP03010888, LMGP03010924, LMGP03010938, LMGP03010865, LMGP03010870, LMGP03010854, LMGP03010895, LMGP03010906, LMGP03010912, LMGP03010932	SwissLipids	yes
802.535	PC 36:5	PC 36:5 (24669.258; 99.58%); PE 39:5 (103.698; 0.42%)	[M+Na]+; [M+Na]+	802.5357; 802.5357	0.0007; 0.0007	C44H78NO8P; C44H78NO8P	779.5465; 779.5465	PC 16:0_20:5 (22964.839; 92.7%); PC 14:0_22:5 (1308.921; 5.28%); PC 18:2_18:3 (213.533; 0.86%); PC 16:1_20:4 (181.965; 0.73%)*; PE 17:0_22:5 (93.032; 0.38%)*; PE 19:0_20:5 (10.666; 0.04%)	PC 16:0_20:5; PC 14:0_22:5; PC 18:2_18:3; PC 16:1_20:4; PE 17:0_22:5; PE 19:0_20:5	1.63; 1.75	0.8	838.6; 778.5	301.3; 329.3; 277.2; 303.3	35.0; 30.0	140.0; 124.0	negative	C44H78NO8P; C46H76NO8P; C41H82NO9P	M+Na; M+H; M+K	C44H78NO8P+Na+; C46H76NO8P+H+; C41H82NO9P+K+	802.5357; 802.5381; 802.5359	0.05; 0.1; 0.2	PC 36:5; PE 39:5; PC 38:8; PS O-35:0	PC(16:0/20:5(5Z,8Z,11Z,14Z,17Z)), PC(16:1(7Z)/20:4(5Z,8Z,11Z,14Z)), PC(14:1(9Z)/22:4(7Z,10Z,13Z,16Z)), PC(18:1(9Z)/18:4(6Z,9Z,12Z,15Z)), PC(18:2(9Z,12Z)/18:3(6Z,9Z,12Z)), PC(18:2(9Z,12Z)/18:3(9Z,12Z,15Z)), PC(18:3(6Z,9Z,12Z)/18:2(9Z,12Z)), PC(18:3(9Z,12Z,15Z)/18:2(9Z,12Z)), PC(18:4(6Z,9Z,12Z,15Z)/18:1(9Z)), PC(20:4(5Z,8Z,11Z,14Z)/16:1(9Z)), PC(14:0/22:5(7Z,10Z,13Z,16Z,19Z)), PC(18:1(11Z)/18:4(6Z,…	LMGP01010633, LMGP01011305, LMGP01011407, LMGP01011604, LMGP01011625, LMGP01011626, LMGP01011653, LMGP01011683, LMGP01011712, LMGP01011903, LMGP01012131, LMGP01012152, LMGP01012182, LMGP01012232, LMGP01012234, LMGP02010786, LMGP02011111, LMGP01010695, LMGP01011932, LMGP01012069, LMGP01012130, LMGP01012139, LMGP01012210, LMGP02010589, LMGP02010950, LMGP02010978, LMGP02010816; LMGP01011693, LMGP010…	SwissLipids	yes
804.552	PC 36:4	PC 36:4 (17656.12; 81.32%); PC 38:7 (4049.364; 18.65%); PE 39:4 (6.72; 0.03%)	[M+Na]+; [M+H]+; [M+Na]+	804.5514; 804.5538; 804.5514	0.0007; 0.0018; 0.0007	C44H80NO8P; C46H78NO8P; C44H80NO8P	781.5621; 803.5465; 781.5621	PC 16:0_20:4 (7787.046; 35.86%); PC 18:2_18:2 (6399.371; 29.47%); PC 20:4_16:0 (3017.432; 13.9%); PC 16:1_22:6 (2287.929; 10.54%); PC 18:2_20:5 (1761.435; 8.11%); PC 18:1_18:3 (356.548; 1.64%); PC 16:1_20:3 (95.724; 0.44%); PE 19:0_20:4 (6.72; 0.03%)	PC 16:0_20:4; PC 18:2_18:2; PC 20:4_16:0; PC 16:1_22:6; PC 18:2_20:5; PC 18:1_18:3; PC 16:1_20:3; PE 19:0_20:4	1.63; 1.75	0.8	840.6; 862.6; 780.6	303.3; 279.2; 255.2; 327.3; 301.3; 277.2; 305.3	35.0; 30.0	140.0; 124.0	negative	C44H80NO8P; C46H78NO8P	M+Na; M+H	C44H80NO8P+Na+; C46H78NO8P+H+	804.5514; 804.5538	0.1	PC 36:4; PE 39:4; PC 38:7; PE 41:7	PC(16:0/20:4(5E,8E,11E,14E)), PC(18:0/18:4(6Z,9Z,12Z,15Z)), PC(18:0/18:4(9E,11E,13E,15E)), PC(18:1(9Z)/18:3(9Z,12Z,15Z)), PC(18:2(6Z,9Z)/18:2(6Z,9Z)), PC(18:2(9Z,11Z)/18:2(9Z,11Z)), PC(20:4(5Z,8Z,11Z,14Z)/16:0), PC(16:1(9Z)/20:3(8Z,11Z,14Z)), PC(18:1(9Z)/18:3(6Z,9Z,12Z)), PC(20:3(8Z,11Z,14Z)/16:1(9Z)), PC(16:1(9Z)/20:3(5Z,8Z,11Z)), PC(18:3(6Z,9Z,12Z)/18:1(11Z)), PC(20:3(5Z,8Z,11Z)/16:1(9Z)), PE(1…	LMGP01010629, LMGP01010773, LMGP01010774, LMGP01010898, LMGP01010927, LMGP01010930, LMGP01011049, LMGP01011491, LMGP01011603, LMGP01011873, LMGP01012138, LMGP01012174, LMGP01012195, LMGP02010560, LMGP02010815, LMGP02011110, LMGP01010007, LMGP01010921, LMGP01010924, LMGP01010937, LMGP01010955, LMGP01011056, LMGP01011652, LMGP01011711, LMGP01012068, LMGP01012136, LMGP01012150, LMGP01012151, LMGP010…	SwissLipids	yes
806.568	PC 38:6	PC 38:6 (103867.606; 87.39%); PC 36:3 (14863.662; 12.51%); PE 41:6 (118.942; 0.1%)	[M+H]+; [M+Na]+; [M+H]+	806.5694; 806.5670; 806.5694	0.0014; 0.0010; 0.0014	C46H80NO8P; C44H82NO8P; C46H80NO8P	805.5621; 783.5778; 805.5621	PC 16:0_22:6 (59252.477; 49.85%); PC 22:6_16:0 (38782.821; 32.63%); PC 18:1_18:2 (11572.82; 9.74%); PC 18:1_20:5 (4559.979; 3.84%); PC 16:0_20:3 (3023.727; 2.54%); PC 18:2_20:4 (724.174; 0.61%); PC 16:1_22:5 (548.156; 0.46%); PC 18:0_18:3 (267.115; 0.22%); PE 19:0_22:6 (118.942; 0.1%)*	PC 16:0_22:6; PC 22:6_16:0; PC 18:1_18:2; PC 18:1_20:5; PC 16:0_20:3; PC 18:2_20:4; PC 16:1_22:5; PC 18:0_18:3; PE 19:0_22:6	1.63; 1.75	0.8	864.6; 842.6; 804.6	327.3; 255.2; 279.2; 301.3; 305.3; 303.3; 329.3; 277.2; 327.2	35.0; 30.0	140.0; 124.0	negative	C44H82NO8P; C46H80NO8P	M+Na; M+H	C44H82NO8P+Na+; C46H80NO8P+H+	806.5670; 806.5694	0.05	PC 36:3; PE 39:3; PC 38:6; PE 41:6	PC(16:0/20:3(8E,11E,14E)), PC(16:0/20:3(8Z,11Z,14Z)), PC(18:1(9Z)/18:2(6Z,9Z)), PC(16:1(9Z)/20:2(11Z,14Z)), PC(17:2(9Z,12Z)/19:1(9Z)), PC(18:0/18:3(9Z,12Z,15Z)), PC(18:2(9Z,12Z)/18:1(9Z)), PC(18:3(9Z,12Z,15Z)/18:0), PC(22:2(13Z,16Z)/14:1(9Z)), PC(18:1(11Z)/18:2(9Z,12Z)), PE(17:1(9Z)/22:2(13Z,16Z)), PE(17:2(9Z,12Z)/22:1(11Z)), PE(18:3(6Z,9Z,12Z)/21:0), PE(18:3(9Z,12Z,15Z)/21:0), PE(19:1(9Z)/20:2(1…	LMGP01010624, LMGP01010627, LMGP01010893, LMGP01011490, LMGP01011568, LMGP01011589, LMGP01011624, LMGP01011682, LMGP01012038, LMGP01012149, LMGP02010588, LMGP02010617, LMGP02010704, LMGP02010732, LMGP02010814, LMGP02011050, LMGP01010622, LMGP01010895, LMGP01011588, LMGP01011651, LMGP01011842, LMGP01011872, LMGP01012168, LMGP01012194, LMGP02010784, LMGP02010889, LMGP02010919, LMGP02011080, LMGP020…	SwissLipids	yes
808.486	PE 40:9	PE 40:9 (7.851; 100.0%)	[M+Na]+	808.489	0.0027	C45H72NO8P	785.5	PE 20:4_20:5 (7.851; 100.0%)	PE 20:4_20:5	1.75	0.8	784.5	301.3	30	124	negative	C45H72NO8P; C42H76NO9P	M+Na; M+K	C45H72NO8P+Na+; C42H76NO9P+K+	808.4888; 808.4889	0.2; 0.5	PE 40:9; PS O-36:4; PS P-36:3	PE(18:3(6Z,9Z,12Z)/22:6(4Z,7Z,10Z,13Z,16Z,19Z)), PE(20:5(5Z,8Z,11Z,14Z,17Z)/20:4(5Z,8Z,11Z,14Z)), PE(18:3(9Z,12Z,15Z)/22:6(4Z,7Z,10Z,13Z,16Z,19Z)), PE(20:4(5Z,8Z,11Z,14Z)/20:5(5Z,8Z,11Z,14Z,17Z)), PE(22:6(4Z,7Z,10Z,13Z,16Z,19Z)/18:3(6Z,9Z,12Z)), PE(22:6(4Z,7Z,10Z,13Z,16Z,19Z)/18:3(9Z,12Z,15Z)); PS(O-18:0/18:4(6Z,9Z,12Z,15Z)), PS(P-16:0/20:3(8Z,11Z,14Z)), PS(P-18:0/18:3(6Z,9Z,12Z)), PS(O-16:0/20:4…	LMGP02010709, LMGP02010984, LMGP02010737, LMGP02010955, LMGP02011145, LMGP02011146; LMGP03020031, LMGP03030021, LMGP03030041, LMGP03020090, LMGP03030042	SwissLipids	yes
808.575	PC 36:2	PC 36:2 (24521.54; 99.79%); PE 39:2 (52.678; 0.21%)	[M+Na]+; [M+Na]+	808.5827; 808.5827	0.0077; 0.0077	C44H84NO8P; C44H84NO8P	785.5935; 785.5935	PC 18:1_18:1 (19273.467; 78.43%); PC 16:0_20:2 (5248.073; 21.36%); PE 17:0_22:2 (52.678; 0.21%)*	PC 18:1_18:1; PC 18:0_18:2 &/or PC O-19:0_18:2; PC 16:0_20:2; PE 17:0_22:2	1.63; 1.75	0.8	844.6; 784.6	281.2; 279.2; 307.3; 335.3	35.0; 30.0	140.0; 124.0	negative	C44H83NO9; C44H84NO8P; C42H82NO11P	M+K; M+Na; M+H	C44H83NO9+K+; C44H84NO8P+Na+; C42H82NO11P+H+	808.5699; 808.5827; 808.5698	0.2; 0.1; 0.05	GlcCer 38:2; PC 36:2; PE 39:2; PI-Cer 36:1	GlcCer(d14:1(4E)/24:1(15Z)(2OH)), GlcCer(d14:2(4E,6E)/24:0(2OH)), GlcCer(d16:2(4E,6E)/22:0(2OH)); PC(18:1(17Z)/18:1(17Z)), PC(18:1(9Z)/18:1(9Z)), PC(18:0/18:2(6Z,9Z)), PC(18:1(11E)/18:1(11E)), PC(18:1(13Z)/18:1(13Z)), PC(18:1(14Z)/18:1(14Z)), PC(18:1(15Z)/18:1(15Z)), PC(18:1(16Z)/18:1(16Z)), PC(18:1(2Z)/18:1(2Z)), PC(18:1(5Z)/18:1(5Z)), PC(18:1(4Z)/18:1(4Z)), PC(14:1(9Z)/22:1(11Z)), PC(16:0/20:2(…	LMSP0501AA69, LMSP0501AA73, LMSP0501AA80; LMGP01010858, LMGP01010890, LMGP01010766, LMGP01010837, LMGP01010851, LMGP01010853, LMGP01010855, LMGP01010857, LMGP01010860, LMGP01010865, LMGP01010966, LMGP01011405, LMGP01011469, LMGP01011489, LMGP01011567, LMGP01011765, LMGP01011812, LMGP01012007, LMGP01012219, LMGP02010859, LMGP02011000, LMGP02011023, LMGP01010866, LMGP01010765, LMGP01010868, LMGP010…	SwissLipids	yes
808.584	PC 38:5 (53.85%) & PC 36:2 (46.03%)	PC 38:5 (28688.496; 53.85%); PC 36:2 (24521.54; 46.03%); PE 39:2 (52.678; 0.10%); PE 41:5 (12.417; 0.02%)	[M+H]+; [M+Na]+; [M+Na]+; [M+H]+	808.5850; 808.5826; 808.5826; 808.5850	0.0011; 0.0014; 0.0014; 0.0011	C46H82NO8P; C44H84NO8P; C44H84NO8P; C46H82NO8P	807.5778; 785.5934; 785.5934; 807.5778	PC 18:1_18:1 (19273.467; 36.18%); PC 16:0_22:5 (18310.66; 34.37%); PC 22:5_16:0 (7498.908; 14.08%); PC 16:0_20:2 (5248.073; 9.85%); PC 18:1_20:4 (2388.562; 4.48%); PC 18:2_20:3 (490.366; 0.92%); PE 17:0_22:2 (52.678; 0.10%)*; PE 19:0_22:5 (12.417; 0.02%)	PC 18:1_18:1; PC 16:0_22:5; PC 18:0_18:2 &/or PC O-19:0_18:2; PC 22:5_16:0; PC 16:0_20:2; PC 18:1_20:4; PC 18:2_20:3; PE 17:0_22:2; PE 19:0_22:5	1.63; 1.75	0.8	844.6; 866.6; 784.6; 806.4	281.2; 329.3; 279.2; 255.2; 307.3; 303.3; 305.3; 335.3	35.0; 30.0	140.0; 124.0	negative	C44H84NO8P; C46H82NO8P	M+Na; M+H	C44H84NO8P+Na+; C46H82NO8P+H+	808.5827; 808.5851	0.1	PC 36:2; PE 39:2; PC 38:5; PE 41:5	PC(18:1(17Z)/18:1(17Z)), PC(18:1(9Z)/18:1(9Z)), PC(18:0/18:2(6Z,9Z)), PC(18:1(11E)/18:1(11E)), PC(18:1(13Z)/18:1(13Z)), PC(18:1(14Z)/18:1(14Z)), PC(18:1(15Z)/18:1(15Z)), PC(18:1(16Z)/18:1(16Z)), PC(18:1(2Z)/18:1(2Z)), PC(18:1(5Z)/18:1(5Z)), PC(18:1(4Z)/18:1(4Z)), PC(14:1(9Z)/22:1(11Z)), PC(16:0/20:2(11Z,14Z)), PC(16:1(9Z)/20:1(11Z)), PC(17:2(9Z,12Z)/19:0), PC(19:1(9Z)/17:1(9Z)), PC(20:1(11Z)/16:1…	LMGP01010858, LMGP01010890, LMGP01010766, LMGP01010837, LMGP01010851, LMGP01010853, LMGP01010855, LMGP01010857, LMGP01010860, LMGP01010865, LMGP01010966, LMGP01011405, LMGP01011469, LMGP01011489, LMGP01011567, LMGP01011765, LMGP01011812, LMGP01012007, LMGP01012219, LMGP02010859, LMGP02011000, LMGP02011023, LMGP01010866, LMGP01010765, LMGP01010868, LMGP01010768, LMGP01010764, LMGP01010836, LMGP010…	SwissLipids	yes
810.598	PC 36:1	PC 36:1 (35795.999; 82.17%); PC 38:4 (7448.022; 17.1%); PE 39:1 (319.029; 0.73%)	[M+Na]+; [M+H]+; [M+Na]+	810.5983; 810.6007; 810.5983	0.0003; 0.0027; 0.0003	C44H86NO8P; C46H84NO8P; C44H86NO8P	787.6091; 809.5934; 787.6091	PC 18:0_18:1 (20047.98; 46.02%); PC 16:0_20:1 (7788.416; 17.88%); PC 18:1_18:0 (7681.539; 17.63%); PC 16:0_22:4 (2311.476; 5.31%)*; PC 18:0_20:4 (1982.875; 4.55%)*; PC 20:4_18:0 (1569.413; 3.6%); PC 18:1_20:3 (948.577; 2.18%); PC 18:2_20:2 (635.681; 1.46%); PE 17:0_22:1 (319.029; 0.73%)*; PC 16:1_20:0 (278.065; 0.64%)	PC 18:0_18:1; PC 16:0_20:1; PC 18:1_18:0; PC 16:0_22:4; PC 18:0_20:4; PC 20:4_18:0; PC 18:1_20:3; PC 18:2_20:2; PE 17:0_22:1; PC 16:1_20:0	1.63; 1.75	0.8	846.6; 868.6; 786.6	281.2; 309.3; 283.2; 331.3; 303.3; 305.3; 307.3; 337.3; 311.3	35.0; 30.0	140.0; 124.0	negative	C44H86NO8P; C46H84NO8P	M+Na; M+H	C44H86NO8P+Na+; C46H84NO8P+H+	810.5983; 810.6007	0.05; 0.1	PC 36:1; PE 39:1; PC 38:4; PE 41:4	PC(18:1(9Z)/18:0), PC(18:0/18:1(13Z)), PC(18:0/18:1(7Z)), PC(14:1(9Z)/22:0), PC(15:1(9Z)/21:0), PC(16:0/20:1(11Z)), PC(17:0/19:1(9Z)), PC(19:0/17:1(9Z)), PC(19:1(9Z)/17:0), PC(20:1(11Z)/16:0), PC(22:1(11Z)/14:0), PC(14:0/22:1(13Z)), PE(17:0/22:1(11Z)), PE(17:1(9Z)/22:0), PE(20:1(11Z)/19:0), PE(19:1(9Z)/20:0), PE(22:0/17:1(9Z)), PE(22:1(11Z)/17:0), PC(18:0/18:1(16Z)), PC(18:0/18:1(6Z)), PC(18:0/18…	LMGP01010888, LMGP01010753, LMGP01010758, LMGP01011404, LMGP01011456, LMGP01011468, LMGP01011510, LMGP01011736, LMGP01011764, LMGP01011811, LMGP01012006, LMGP01012129, LMGP02010558, LMGP02010586, LMGP02010858, LMGP02010812, LMGP02011022, LMGP02011048, LMGP01010754, LMGP01010756, LMGP01010750, LMGP01010751, LMGP01010759, LMGP01010761, LMGP01010840, LMGP01011488, LMGP01011537, LMGP01011790, LMGP010…	SwissLipids	yes
812.519	PE 40:7 (56.55%); PE 42:10 (43.45%)	PE 40:7 (180.878; 56.55%); PE 42:10 (138.97; 43.45%)	[M+Na]+; [M+H]+	812.5200; 812.5225	0.0010; 0.0035	C45H76NO8P; C47H74NO8P	789.5308; 811.5152	PE 18:2_22:5 (150.661; 47.1%); PE 20:4_22:6 (96.366; 30.13%); PE 20:5_22:5 (42.604; 13.32%); PE 20:2_20:5 (22.118; 6.92%); PE 20:3_20:4 (8.098; 2.53%)	PE 18:2_22:5; PE 20:4_22:6; PE 20:5_22:5; PE 20:2_20:5; PE 20:3_20:4	1.75	0.8	788.5; 810.5	329.3; 327.3; 301.3; 303.3	30	124	negative	C45H76NO8P; C47H74NO8P; C42H80NO9P	M+Na; M+H; M+K	C45H76NO8P+Na+; C47H74NO8P+H+; C42H80NO9P+K+	812.5201; 812.5225; 812.5202	0.2; 0.5	PC 37:7; PE 40:7; PE 42:10; PS O-36:2; PS P-36:1	PC(15:1(9Z)/22:6(4Z,7Z,10Z,13Z,16Z,19Z)), PC(17:2(9Z,12Z)/20:5(5Z,8Z,11Z,14Z,17Z)), PE(18:3(6Z,9Z,12Z)/22:4(7Z,10Z,13Z,16Z)), PE(18:3(9Z,12Z,15Z)/22:4(7Z,10Z,13Z,16Z)), PE(20:4(5Z,8Z,11Z,14Z)/20:3(8Z,11Z,14Z)), PE(22:4(7Z,10Z,13Z,16Z)/18:3(9Z,12Z,15Z)), PC(20:5(5Z,8Z,11Z,14Z,17Z)/17:2(9Z,12Z)), PC(22:6(4Z,7Z,10Z,13Z,16Z,19Z)/15:1(9Z)), PE(20:2(11Z,14Z)/20:5(5Z,8Z,11Z,14Z,17Z)), PE(20:3(8Z,11Z,14Z…	LMGP01011461, LMGP01011574, LMGP02010708, LMGP02010736, LMGP02010954, LMGP02011117, LMGP01011936, LMGP01012102, LMGP02010895, LMGP02010925, LMGP02010982, LMGP02011116, LMGP02011143, LMGP02011264; LMGP02010961, LMGP02010166, LMGP02011154; LMGP03020013, LMGP03030019, LMGP03030091, LMGP03020028, LMGP03030063	SwissLipids	yes
812.541	PS 36:1	PS 36:1 (565.069; 96.19%); PG 38:6 (22.376; 3.81%)	[M+Na]+; [M+NH4]+	812.5412; 812.5436	0.0002; 0.0026	C42H80NO10P; C44H75O10P	789.5520; 794.5098	PS 18:0_18:1 (519.516; 88.44%); PS 16:0_20:1 (45.553; 7.75%); PG 18:3_20:3 (22.376; 3.81%)	PS 18:0_18:1; PS 16:0_20:1; PG 18:3_20:3	2.6; 1.37	0.8	788.5; 793.5	281.2; 309.3; 305.3	38.0; 37.0	116.0; 131.0	negative	C46H79NO8; C42H80NO10P; C44H78NO10P	M+K; M+Na; M+H	C46H79NO8+K+; C42H80NO10P+Na+; C44H78NO10P+H+	812.5437; 812.5412; 812.5436	0.5; 0.2	DGCC 36:5; PS 36:1; PS 38:4	DGCC(16:0/20:5); PS(18:0/18:1(9Z)), PS(18:1(9Z)/18:0), PS(14:0/22:1(11Z)), PS(15:1(9Z)/21:0), PS(16:1(9Z)/20:0), PS(17:0/19:1(9Z)), PS(19:1(9Z)/17:0), PS(20:1(11Z)/16:0), PS(21:0/15:1(9Z)), PS(22:0/14:1(9Z)), PS(22:1(11Z)/14:0), PS(14:1(9Z)/22:0), PS(17:1(9Z)/19:0), PS(19:0/17:1(9Z)), PS(20:0/16:1(9Z)), PS(16:0/20:1(11Z)); PS(18:0/20:4(5Z,8Z,11Z,14Z)), PS(18:3(6Z,9Z,12Z)/20:1(11Z)), PS(18:3(9Z,12…	LMGL00000129; LMGP03010025, LMGP03010034, LMGP03010106, LMGP03010186, LMGP03010216, LMGP03010238, LMGP03010488, LMGP03010534, LMGP03010679, LMGP03010702, LMGP03010727, LMGP03010134, LMGP03010264, LMGP03010460, LMGP03010514, LMGP03010967; LMGP03010039, LMGP03010386, LMGP03010414, LMGP03010542, LMGP03010571, LMGP03010601, LMGP03010965, LMGP03010335, LMGP03010358, LMGP03010444, LMGP03010543, LMGP030…	SwissLipids	yes
812.605	PC 36:0	PC 36:0 (3493.029; 100.0%)	[M+Na]+	812.614	0.0089	C44H88NO8P	789.625	PC 18:0_18:0 (3493.029; 100.0%)	PC 18:0_18:0	1.63	0.8	848.6	283.2	35	140	negative	C44H88NO8P	M+Na	C44H88NO8P+Na+	812.614	0.2	PC 36:0; PE 39:0	PC(11:0/25:0), PC(22:0/14:0), PC(14:0/22:0), PC(18:0/18:0), PC(21:0/15:0), PE(18:0/21:0), PE(19:0/20:0), PE(21:0/18:0), PC(13:0/23:0), PC(20:0/16:0), PC(16:0/20:0), PC(12:0/24:0), PC(15:0/21:0), PC(17:0/19:0), PE(17:0/22:0), PE(20:0/19:0), PE(22:0/17:0), PC(19:0/17:0)	LMGP01010422, LMGP01011085, LMGP01010511, LMGP01010006, LMGP01011956, LMGP02010632, LMGP02010781, LMGP02011167, LMGP01010468, LMGP01011002, LMGP01010616, LMGP01010449, LMGP01010549, LMGP01011509, LMGP02010557, LMGP02010833, LMGP02011021, LMGP01011735	SwissLipids	yes
813.684	SM 42:2	SM 42:2 (2239.236; 100.0%)	[M+H]+	813.684	0.0004	C47H93N2O6P	812.677	SM 42:2 (2239.236; 100.0%)	SM 42:2	2.05	1	813.7	184.1	24	86	positive	C47H93N2O6P	M+H	C47H93N2O6P+H+	813.684	0.2	SM 42:2	SM(d18:2/24:0), SM(d18:1/24:1(15Z))	LMSP03010081, LMSP03010007	SwissLipids	yes
814.535	PE 40:6 (59.91%); PC 37:6 (38.99%)	PE 40:6 (5624.476; 59.91%); PC 37:6 (3659.954; 38.99%); PE 42:9 (103.618; 1.10%)	[M+Na]+; [M+Na]+; [M+H]+	814.5357; 814.5357; 814.5381	0.0007; 0.0007; 0.0031	C45H78NO8P; C45H78NO8P; C47H76NO8P	791.5465; 791.5465; 813.5308	PE 18:0_22:6 (5165.622; 55.02%); PC 15:0_22:6 (3659.954; 38.99%)*; PE 18:1_22:5 (390.233; 4.16%); PE 20:3_22:6 (70.014; 0.75%); PE 20:1_20:5 (39.78; 0.42%); PE 18:2_22:4 (28.841; 0.31%); PE 20:4_22:5 (20.934; 0.22%); PE 20:5_22:4 (12.67; 0.13%)	PE 18:0_22:6; PC 15:0_22:6; PE 18:1_22:5; PE 20:3_22:6; PE 20:1_20:5; PE 18:2_22:4; PE 20:4_22:5; PE 20:5_22:4	1.75; 1.63	0.8	790.5; 850.6; 812.5	327.3; 329.3; 301.3; 331.3	30.0; 35.0	124.0; 140.0	negative	C45H78NO8P; C47H76NO8P; C42H82NO9P	M+Na; M+H; M+K	C45H78NO8P+Na+; C47H76NO8P+H+; C42H82NO9P+K+	814.5357; 814.5381; 814.5359	0.1; 0.5	PC 37:6; PE 40:6; PE P-40:6; PE 42:9; PS O-36:1; PS P-36:0	PC(15:0/22:6(4Z,7Z,10Z,13Z,16Z,19Z)), PC(17:2(9Z,12Z)/20:4(5Z,8Z,11Z,14Z)), PC(20:5(5Z,8Z,11Z,14Z,17Z)/17:1(9Z)), PC(22:6(4Z,7Z,10Z,13Z,16Z,19Z)/15:0), PE(20:1(11Z)/20:5(5Z,8Z,11Z,14Z,17Z)), PE(20:2(11Z,14Z)/20:4(5Z,8Z,11Z,14Z)), PE(20:3(8Z,11Z,14Z)/20:3(8Z,11Z,14Z)), PE(22:2(13Z,16Z)/18:4(6Z,9Z,12Z,15Z)), PE(22:4(7Z,10Z,13Z,16Z)/18:2(9Z,12Z)), PE(22:6(4Z,7Z,10Z,13Z,16Z,19Z)/18:0), PC(17:1(9Z)/20…	LMGP01011430, LMGP01011573, LMGP01011935, LMGP01012101, LMGP02010864, LMGP02010894, LMGP02010924, LMGP02011087, LMGP02011115, LMGP02011142, LMGP01011544, LMGP01011906, LMGP02010094, LMGP02010678, LMGP02010766, LMGP02010953, LMGP02010981, LMGP20020015; LMGP02011153, LMGP02010932, LMGP02010990, LMGP02011126; LMGP03020027, LMGP03020047, LMGP03030018, LMGP03030039, LMGP03030062, LMGP03020012	SwissLipids	yes
814.556	PS 36:0	PS 36:0 (123.709; 80.77%); PS 38:3 (27.452; 17.92%); PG 38:5 (2.01; 1.31%)	[M+Na]+; [M+H]+; [M+NH4]+	814.5568; 814.5592; 814.5592	0.0008; 0.0032; 0.0032	C42H82NO10P; C44H80NO10P; C44H77O10P	791.5676; 813.5520; 796.5254	PS 18:0_18:0 (107.673; 70.3%); PS 18:0_20:3 (27.452; 17.92%); PS 17:0_19:0 (16.036; 10.47%); PG 18:0_20:5 (1.113; 0.73%); PG 18:2_20:3 (0.897; 0.59%)	PS 18:0_18:0; PS 18:0_20:3; PS 17:0_19:0; PG 18:0_20:5; PG 18:2_20:3	2.6; 1.37	0.8	790.6; 812.5; 795.5	283.2; 305.3; 297.2; 301.3	38.0; 37.0	116.0; 131.0	negative	C42H82NO10P; C44H80NO10P	M+Na; M+H	C42H82NO10P+Na+; C44H80NO10P+H+	814.5569; 814.5593	0.2	PS 36:0; PS 38:3	PS(16:0/20:0), PS(18:0/18:0), PS(17:0/19:0), PS(22:0/14:0), PS(15:0/21:0), PS(19:0/17:0), PS(21:0/15:0), PS(20:0/16:0), PS(14:0/22:0); PS(18:1(9Z)/20:2(11Z,14Z)), PS(18:2(9Z,12Z)/20:1(11Z)), PS(18:3(6Z,9Z,12Z)/20:0), PS(20:0/18:3(6Z,9Z,12Z)), PS(20:0/18:3(9Z,12Z,15Z)), PS(20:2(11Z,14Z)/18:1(9Z)), PS(22:2(13Z,16Z)/16:1(9Z)), PS(16:1(9Z)/22:2(13Z,16Z)), PS(18:3(9Z,12Z,15Z)/20:0), PS(20:1(11Z)/18:2(…	LMGP03010035, LMGP03010036, LMGP03010237, LMGP03010848, LMGP03010911, LMGP03010459, LMGP03010678, LMGP03010864, LMGP03010921; LMGP03010334, LMGP03010357, LMGP03010385, LMGP03010518, LMGP03010519, LMGP03010570, LMGP03010763, LMGP03010224, LMGP03010413, LMGP03010541, LMGP03010600, LMGP03010885	SwissLipids	yes
814.631	PC 38:2	PC 38:2 (2728.956; 100.0%)	[M+H]+	814.632	0.001	C46H88NO8P	813.625	PC 18:1_20:1 (1148.22; 42.08%); PC 20:0_18:2 (858.248; 31.45%); PC 18:0_20:2 (722.487; 26.47%)	PC 18:1_20:1; PC 20:0_18:2; PC 18:0_20:2	1.63	0.8	872.6	309.3; 279.2; 307.3	35	140	negative	C46H88NO8P	M+H	C46H88NO8P+H+	814.632	0.2	PC 38:2; PE 41:2	PC(18:0/20:2(11Z,14Z)), PC(18:0/20:2(5Z,11Z)), PC(18:0/20:2(5Z,8Z)), PC(18:0/20:2(8Z,11Z)), PC(18:0/20:2(8Z,14Z)), PC(20:0/18:2(9Z,12Z)), PC(18:1(9Z)/20:1(11Z)), PC(19:1(9Z)/19:1(9Z)), PC(20:1(11Z)/18:1(9Z)), PC(22:1(11Z)/16:1(9Z)), PC(22:2(13Z,16Z)/16:0), PE(21:0/20:2(11Z,14Z)), PC(18:0/20:2(5Z,14Z)), PC(18:1(11Z)/20:1(13Z)), PC(16:0/22:2(13Z,16Z)), PC(16:1(9Z)/22:1(11Z)), PC(17:2(9Z,12Z)/21:0),…	LMGP01010788, LMGP01010789, LMGP01010791, LMGP01010792, LMGP01010793, LMGP01011296, LMGP01011607, LMGP01011774, LMGP01011817, LMGP01012011, LMGP01012041, LMGP02011008, LMGP01010790, LMGP01010843, LMGP01011472, LMGP01011495, LMGP01011575, LMGP01011630, LMGP01011846, LMGP01011962, LMGP02010790, LMGP02010896, LMGP02011058, LMGP02011088, LMGP02010820	SwissLipids	yes
815.699	SM 42:1	SM 42:1 (912.299; 100.0%)	[M+H]+	815.7	0.001	C47H95N2O6P	814.693	SM 42:1 (912.299; 100.0%)	SM 42:1	2.05	1	815.7	184.1	24	86	positive	C47H95N2O6P	M+H	C47H95N2O6P+H+	815.7	0.2	SM 42:1	SM(d18:1/24:0), SM(d18:0/24:1(15Z))	LMSP03010008, LMSP03010023	SwissLipids	yes
816.551	PE 40:5 (63.58%); PC 37:5 (29.74%)	PE 40:5 (1352.427; 63.58%); PC 37:5 (632.616; 29.74%); PE 42:8 (142.146; 6.68%)	[M+Na]+; [M+Na]+; [M+H]+	816.5514; 816.5514; 816.5538	0.0003; 0.0003; 0.0027	C45H80NO8P; C45H80NO8P; C47H78NO8P	793.5621; 793.5621; 815.5465	PE 18:0_22:5 (1279.397; 60.14%); PC 17:0_20:5 (447.236; 21.02%); PC 15:0_22:5 (185.379; 8.71%); PE 20:2_22:6 (121.719; 5.72%); PE 18:1_22:4 (73.03; 3.43%); PE 20:3_22:5 (20.427; 0.96%)	PE 18:0_22:5; PC 17:0_20:5; PC 15:0_22:5; PE 20:2_22:6; PE 18:1_22:4; PE 20:3_22:5	1.75; 1.63	0.8	792.6; 852.6; 814.5	329.3; 301.3; 327.3; 331.3	30.0; 35.0	124.0; 140.0	negative	C45H80NO8P; C47H78NO8P; C42H84NO9P	M+Na; M+H; M+K	C45H80NO8P+Na+; C47H78NO8P+H+; C42H84NO9P+K+	816.5514; 816.5538; 816.5515	0.2; 0.5	PC 37:5; PE 40:5; PC 39:8; PE 42:8; PS O-36:0	PC(15:1(9Z)/22:4(7Z,10Z,13Z,16Z)), PC(17:0/20:5(5Z,8Z,11Z,14Z,17Z)), PC(18:4(6Z,9Z,12Z,15Z)/19:1(9Z)), PC(19:1(9Z)/18:4(6Z,9Z,12Z,15Z)), PC(20:5(5Z,8Z,11Z,14Z,17Z)/17:0), PC(22:4(7Z,10Z,13Z,16Z)/15:1(9Z)), PE(18:3(9Z,12Z,15Z)/22:2(13Z,16Z)), PE(18:4(6Z,9Z,12Z,15Z)/22:1(11Z)), PE(20:0/20:5(5Z,8Z,11Z,14Z,17Z)), PE(20:1(11Z)/20:4(5Z,8Z,11Z,14Z)), PE(20:2(11Z,14Z)/20:3(8Z,11Z,14Z)), PE(20:4(5Z,8Z,11Z…	LMGP01011460, LMGP01011515, LMGP01011718, LMGP01011772, LMGP01011934, LMGP01012071, LMGP02010735, LMGP02010765, LMGP02010836, LMGP02010863, LMGP02010893, LMGP02010952, LMGP02011085, LMGP02011114, LMGP01011543, LMGP01011572, LMGP01011876, LMGP01011905, LMGP02010652, LMGP02010707, LMGP02010923, LMGP02010980, LMGP02011056, LMGP02011086; LMGP01012106, LMGP02010960, LMGP02011152, LMGP01011580, LMGP020…	SwissLipids	yes
816.647	PC 38:1	PC 38:1 (4044.526; 100.0%)	[M+H]+	816.648	0.0006	C46H90NO8P	815.64	PC 18:1_20:0 (3388.416; 83.78%); PC 18:0_20:1 (656.11; 16.22%)	PC 18:1_20:0; PC 18:0_20:1	1.63	0.8	874.7	311.3; 309.3	35	140	negative	C46H90NO8P	M+H	C46H90NO8P+H+	816.648	0.2	PC 38:1; PE 41:1	PC(18:1(9E)/20:0), PC(18:0/20:1(13Z)), PC(18:0/20:1(14Z)), PC(18:0/20:1(8Z)), PC(18:1(9Z)/20:0), PC(20:0/18:1(11Z)), PC(20:0/18:1(6Z)), PC(20:0/18:1(7Z)), PC(16:1(9Z)/22:0), PC(17:1(9Z)/21:0), PC(19:0/19:1(9Z)), PC(19:1(9Z)/19:0), PC(20:1(11Z)/18:0), PC(21:0/17:1(9Z)), PC(22:1(11Z)/16:0), PE(19:0/22:1(11Z)), PE(19:1(9Z)/22:0), PE(21:0/20:1(11Z)), PE(22:0/19:1(9Z)), PC(18:0/20:1(5Z)), PC(16:0/22:1…	LMGP01010879, LMGP01010784, LMGP01010785, LMGP01010787, LMGP01010902, LMGP01011005, LMGP01011008, LMGP01011009, LMGP01011494, LMGP01011545, LMGP01011743, LMGP01011773, LMGP01011816, LMGP01011961, LMGP01012010, LMGP02010789, LMGP02010819, LMGP02011007, LMGP02011029, LMGP01010786, LMGP01010638, LMGP01010783, LMGP01010516, LMGP01011010, LMGP01011471, LMGP01011984, LMGP02010865, LMGP02011057	SwissLipids	yes
818.494	PS 37:5	PS 37:5 (31.469; 100.0%)	[M+Na]+	818.494	0.0002	C43H74NO10P	795.505	PS 17:0_20:5 (31.469; 100.0%)	PS 17:0_20:5	2.6	0.8	794.5	301.3	38	116	negative	C40H78NO11P; C43H74NO10P; C45H72NO10P	M+K; M+Na; M+H	C40H78NO11P+K+; C43H74NO10P+Na+; C45H72NO10P+H+	818.4944; 818.4943; 818.4967	0.5	PI-Cer 34:1; PS 37:5; PS 39:8	PI-Cer(d20:1/14:0); PS(17:0/20:5(5Z,8Z,11Z,14Z,17Z)), PS(18:4(6Z,9Z,12Z,15Z)/19:1(9Z)), PS(20:4(5Z,8Z,11Z,14Z)/17:1(9Z)), PS(20:5(5Z,8Z,11Z,14Z,17Z)/17:0), PS(15:1(9Z)/22:4(7Z,10Z,13Z,16Z)), PS(17:1(9Z)/20:4(5Z,8Z,11Z,14Z)), PS(17:2(9Z,12Z)/20:3(8Z,11Z,14Z)), PS(19:1(9Z)/18:4(6Z,9Z,12Z,15Z)), PS(20:3(8Z,11Z,14Z)/17:2(9Z,12Z)), PS(22:4(7Z,10Z,13Z,16Z)/15:1(9Z)); PS(17:2(9Z,12Z)/22:6(4Z,7Z,10Z,13Z,…	LMSP03030151; LMGP03010242, LMGP03010443, LMGP03010628, LMGP03010656, LMGP03010190, LMGP03010270, LMGP03010299, LMGP03010496, LMGP03010599, LMGP03010792; LMGP03010307, LMGP03010826	SwissLipids	yes
818.509	PC 36:5	PC 36:5 (24669.258; 99.58%); PE 39:5 (103.698; 0.42%)	[M+K]+; [M+K]+	818.5096; 818.5096	0.0006; 0.0006	C44H78NO8P; C44H78NO8P	779.5465; 779.5465	PC 16:0_20:5 (22964.839; 92.7%); PC 14:0_22:5 (1308.921; 5.28%); PC 18:2_18:3 (213.533; 0.86%); PC 16:1_20:4 (181.965; 0.73%)*; PE 17:0_22:5 (93.032; 0.38%)*; PE 19:0_20:5 (10.666; 0.04%)	PC 16:0_20:5; PC 14:0_22:5; PC 18:2_18:3; PC 16:1_20:4; PE 17:0_22:5; PE 19:0_20:5	1.63; 1.75	0.8	838.6; 778.5	301.3; 329.3; 277.2; 303.3	35.0; 30.0	140.0; 124.0	negative	C44H78NO8P; C40H77NO12S	M+K; M+Na	C44H78NO8P+K+; C40H77NO12S+Na+	818.5097; 818.5059	0.2	PC 36:5; PE 39:5	PC(16:0/20:5(5Z,8Z,11Z,14Z,17Z)), PC(16:1(7Z)/20:4(5Z,8Z,11Z,14Z)), PC(14:1(9Z)/22:4(7Z,10Z,13Z,16Z)), PC(18:1(9Z)/18:4(6Z,9Z,12Z,15Z)), PC(18:2(9Z,12Z)/18:3(6Z,9Z,12Z)), PC(18:2(9Z,12Z)/18:3(9Z,12Z,15Z)), PC(18:3(6Z,9Z,12Z)/18:2(9Z,12Z)), PC(18:3(9Z,12Z,15Z)/18:2(9Z,12Z)), PC(18:4(6Z,9Z,12Z,15Z)/18:1(9Z)), PC(20:4(5Z,8Z,11Z,14Z)/16:1(9Z)), PC(14:0/22:5(7Z,10Z,13Z,16Z,19Z)), PC(18:1(11Z)/18:4(6Z,…	LMGP01010633, LMGP01011305, LMGP01011407, LMGP01011604, LMGP01011625, LMGP01011626, LMGP01011653, LMGP01011683, LMGP01011712, LMGP01011903, LMGP01012131, LMGP01012152, LMGP01012182, LMGP01012232, LMGP01012234, LMGP02010786, LMGP02011111, LMGP01010695, LMGP01011932, LMGP01012069, LMGP01012130, LMGP01012139, LMGP01012210, LMGP02010589, LMGP02010950, LMGP02010978, LMGP02010816; LMSP06020003	SwissLipids	yes
818.568	PE 42:7 (49.05%); PC 37:4 (30.91%)	PE 42:7 (386.444; 49.05%); PC 37:4 (243.546; 30.91%); PE 40:4 (157.913; 20.04%)	[M+H]+; [M+Na]+; [M+Na]+	818.5694; 818.5670; 818.5670	0.0014; 0.0010; 0.0073	C47H80NO8P; C45H82NO8P; C45H82NO8P	817.5621; 795.5778; 795.5778	PE 20:1_22:6 (386.444; 49.05%); PC 20:4_17:0 (243.546; 30.91%); PE 18:0_22:4 (157.913; 20.04%)	PE 20:1_22:6; PC 20:4_17:0; PE 18:0_22:4	1.75; 1.63	0.8	816.6; 854.6; 794.6	327.3; 269.2; 331.3	30.0; 35.0	124.0; 140.0	negative	C45H82NO8P; C47H80NO8P	M+Na; M+H	C45H82NO8P+Na+; C47H80NO8P+H+	818.5670; 818.5694	0.2	PC 37:4; PE 40:4; PC 39:7; PE 42:7	PC(17:0/20:4(5Z,8Z,11Z,14Z)), PC(17:1(9Z)/20:3(8Z,11Z,14Z)), PC(17:2(9Z,12Z)/20:2(11Z,14Z)), PC(19:1(9Z)/18:3(6Z,9Z,12Z)), PC(19:1(9Z)/18:3(9Z,12Z,15Z)), PC(20:3(8Z,11Z,14Z)/17:1(9Z)), PC(20:4(5Z,8Z,11Z,14Z)/17:0), PC(22:4(7Z,10Z,13Z,16Z)/15:0), PE(18:3(9Z,12Z,15Z)/22:1(11Z)), PE(20:1(11Z)/20:3(8Z,11Z,14Z)), PE(20:3(8Z,11Z,14Z)/20:1(11Z)), PE(22:0/18:4(6Z,9Z,12Z,15Z)), PE(22:1(11Z)/18:3(9Z,12Z,15…	LMGP01010003, LMGP01011542, LMGP01011571, LMGP01011770, LMGP01011771, LMGP01011875, LMGP01011904, LMGP01012070, LMGP02010734, LMGP02010862, LMGP02010922, LMGP02011027, LMGP02011055, LMGP02011084, LMGP02011113, LMGP02011177, LMGP01011658, LMGP01011687, LMGP01011717, LMGP01011845, LMGP02010677, LMGP02010706, LMGP02010764, LMGP02010892, LMGP02010951, LMGP02011054, LMGP02011200, LMGP01011429, LMGP010…	SwissLipids	yes
819.506	PI 33:3 (53.62%); PG 38:5 (46.38%)	PI 33:3 (2.323; 53.62%); PG 38:5 (2.01; 46.38%)	[M+H]+; [M+Na]+	819.5018; 819.5146	0.0042; 0.0086	C42H75O13P; C44H77O10P	818.4945; 796.5254	PI 15:0_18:3 (2.323; 53.62%); PG 18:0_20:5 (1.113; 25.68%); PG 18:2_20:3 (0.897; 20.71%)	PI 15:0_18:3; PG 18:0_20:5; PG 18:2_20:3	2.6; 1.37	0.8	817.5; 795.5	277.2; 301.3; 305.3	47.0; 37.0	140.0; 131.0	negative	C44H77O10P	M+Na	C44H77O10P+Na+	819.515	0.5	PG 38:5	PG(18:2(9Z,12Z)/20:3(8Z,11Z,14Z)), PG(18:3(9Z,12Z,15Z)/20:2(11Z,14Z)), PG(18:4(6Z,9Z,12Z,15Z)/20:1(11Z)), PG(20:3(8Z,11Z,14Z)/18:2(9Z,12Z)), PG(20:4(5Z,8Z,11Z,14Z)/18:1(9Z)), PG(22:4(7Z,10Z,13Z,16Z)/16:1(9Z)), PG(18:0/20:5(5Z,8Z,11Z,14Z,17Z)), PG(16:1(9Z)/22:4(7Z,10Z,13Z,16Z)), PG(18:3(6Z,9Z,12Z)/20:2(11Z,14Z)), PG(20:1(11Z)/18:4(6Z,9Z,12Z,15Z)), PG(20:2(11Z,14Z)/18:3(6Z,9Z,12Z)), PG(20:2(11Z,14Z…	LMGP04010359, LMGP04010415, LMGP04010445, LMGP04010602, LMGP04010631, LMGP04010794, LMGP04010884, LMGP04010225, LMGP04010387, LMGP04010544, LMGP04010572, LMGP04010573, LMGP04010659, LMGP04010879	SwissLipids	yes (only PG 38:5)
820.51	PS 37:4	PS 37:4 (32.424; 100.0%)	[M+Na]+	820.51	0.0001	C43H76NO10P	797.521	PS 17:0_20:4 (32.424; 100.0%)	PS 17:0_20:4	2.6	0.8	796.5	303.3	38	116	negative	C40H80NO11P; C43H76NO10P; C45H74NO10P	M+K; M+Na; M+H	C40H80NO11P+K+; C43H76NO10P+Na+; C45H74NO10P+H+	820.5101; 820.5099; 820.5123	0.5; 0.2	PI-Cer 34:0; PS 37:4; PS 39:7	PI-Cer(d18:0/16:0), PI-Cer(d20:0/14:0); PS(17:2(9Z,12Z)/20:2(11Z,14Z)), PS(18:4(6Z,9Z,12Z,15Z)/19:0), PS(19:1(9Z)/18:3(9Z,12Z,15Z)), PS(20:4(5Z,8Z,11Z,14Z)/17:0), PS(22:4(7Z,10Z,13Z,16Z)/15:0), PS(17:0/20:4(5Z,8Z,11Z,14Z)), PS(15:0/22:4(7Z,10Z,13Z,16Z)), PS(17:1(9Z)/20:3(8Z,11Z,14Z)), PS(18:3(6Z,9Z,12Z)/19:1(9Z)), PS(18:3(9Z,12Z,15Z)/19:1(9Z)), PS(19:0/18:4(6Z,9Z,12Z,15Z)), PS(19:1(9Z)/18:3(6Z,9Z…	LMSP03030006, LMSP03030152; LMGP03010298, LMGP03010442, LMGP03010495, LMGP03010627, LMGP03010791, LMGP03010003, LMGP03010159, LMGP03010269, LMGP03010384, LMGP03010412, LMGP03010466, LMGP03010494, LMGP03010568, LMGP03010598; LMGP03010277, LMGP03010825	SwissLipids	yes
820.584	PC 39:6	PC 39:6 (3067.554; 97.38%); PC 37:3 (82.573; 2.62%)	[M+H]+; [M+Na]+	820.5850; 820.5826	0.0011; 0.0014	C47H82NO8P; C45H84NO8P	819.5778; 797.5934	PC 17:0_22:6 (3067.554; 97.38%)*; PC 20:3_17:0 (82.573; 2.62%)	PC 17:0_22:6; PC 20:3_17:0	1.63	0.8	878.6; 856.6	327.3; 269.2	35	140	negative	C45H84NO8P; C47H82NO8P	M+Na; M+H	C45H84NO8P+Na+; C47H82NO8P+H+	820.5827; 820.5851	0.1; 0.05	PC 37:3; PE 40:3; PC 39:6; PE 42:6	PC(17:0/20:3(8Z,11Z,14Z)), PC(17:1(9Z)/20:2(11Z,14Z)), PC(17:2(9Z,12Z)/20:1(11Z)), PC(18:2(9Z,12Z)/19:1(9Z)), PC(18:3(6Z,9Z,12Z)/19:0), PC(20:1(11Z)/17:2(9Z,12Z)), PE(18:2(9Z,12Z)/22:1(11Z)), PE(18:3(9Z,12Z,15Z)/22:0), PE(20:0/20:3(8Z,11Z,14Z)), PE(20:1(11Z)/20:2(11Z,14Z)), PE(20:2(11Z,14Z)/20:1(11Z)), PE(22:0/18:3(9Z,12Z,15Z)), PE(22:2(13Z,16Z)/18:1(9Z)), PC(15:1(9Z)/22:2(13Z,16Z)), PC(18:3(9Z,1…	LMGP01011514, LMGP01011541, LMGP01011570, LMGP01011629, LMGP01011657, LMGP01011815, LMGP02010676, LMGP02010733, LMGP02010835, LMGP02010861, LMGP02010891, LMGP02011026, LMGP02011083, LMGP01011459, LMGP01011686, LMGP01011844, LMGP01011874, LMGP01012040, LMGP02010651, LMGP02010705, LMGP02010921, LMGP02011025, LMGP02011053, LMGP01011740, LMGP01011741, LMGP01011769; LMGP01010720, LMGP01011780, LMGP010…	SwissLipids	yes
821.513	PI 33:2	PI 33:2 (8.871; 100.0%)	[M+H]+	821.517	0.0044	C42H77O13P	820.51	PI 15:0_18:2 (8.871; 100.0%)	PI 15:0_18:2	2.6	0.8	819.5	279.2	47	140	negative	C44H79O9P; C42H77O13P; C47H74O10	M+K; M+H; M+Na	C44H79O9P+K+; C42H77O13P+H+; C47H74O10+Na+	821.5093; 821.5175; 821.5174	0.5	PG O-38:5; PG P-38:4; PI 33:2	PG(P-16:0/22:4(7Z,10Z,13Z,16Z)), PG(O-18:0/20:5(5Z,8Z,11Z,14Z,17Z)), PG(P-20:0/18:4(6Z,9Z,12Z,15Z)), PG(P-18:0/20:4(5Z,8Z,11Z,14Z)); PI(14:1(9Z)/19:1(9Z)), PI(17:2(9Z,12Z)/16:0), PI(18:1(9Z)/15:1(9Z)), PI(15:0/18:2(9Z,12Z)), PI(13:0/20:2(11Z,14Z)), PI(15:1(9Z)/18:1(9Z)), PI(16:0/17:2(9Z,12Z)), PI(16:1(9Z)/17:1(9Z)), PI(17:1(9Z)/16:1(9Z)), PI(18:2(9Z,12Z)/15:0), PI(19:1(9Z)/14:1(9Z)), PI(20:2(11Z,…	LMGP04030027, LMGP04020085, LMGP04030072, LMGP04030090; LMGP06010094, LMGP06010252, LMGP06010294, LMGP06010885, LMGP06010052, LMGP06010141, LMGP06010163, LMGP06010177, LMGP06010223, LMGP06010312, LMGP06010451, LMGP06010527; LMGL05010013	SwissLipids	yes
822.54	PC 36:3	PC 36:3 (14863.662; 100.0%)	[M+K]+	822.541	0.0009	C44H82NO8P	783.578	PC 18:1_18:2 (11572.82; 77.86%); PC 16:0_20:3 (3023.727; 20.34%); PC 18:0_18:3 (267.115; 1.8%)	PC 18:1_18:2; PC 16:0_20:3; PC 18:0_18:3	1.63	0.8	842.6	279.2; 305.3; 277.2	35	140	negative	C44H82NO8P	M+K	C44H82NO8P+K+	822.541	0.2	PC 36:3; PE 39:3	PC(16:0/20:3(8E,11E,14E)), PC(16:0/20:3(8Z,11Z,14Z)), PC(18:1(9Z)/18:2(6Z,9Z)), PC(16:1(9Z)/20:2(11Z,14Z)), PC(17:2(9Z,12Z)/19:1(9Z)), PC(18:0/18:3(9Z,12Z,15Z)), PC(18:2(9Z,12Z)/18:1(9Z)), PC(18:3(9Z,12Z,15Z)/18:0), PC(22:2(13Z,16Z)/14:1(9Z)), PC(18:1(11Z)/18:2(9Z,12Z)), PE(17:1(9Z)/22:2(13Z,16Z)), PE(17:2(9Z,12Z)/22:1(11Z)), PE(18:3(6Z,9Z,12Z)/21:0), PE(18:3(9Z,12Z,15Z)/21:0), PE(19:1(9Z)/20:2(1…	LMGP01010624, LMGP01010627, LMGP01010893, LMGP01011490, LMGP01011568, LMGP01011589, LMGP01011624, LMGP01011682, LMGP01012038, LMGP01012149, LMGP02010588, LMGP02010617, LMGP02010704, LMGP02010732, LMGP02010814, LMGP02011050, LMGP01010622, LMGP01010895, LMGP01011588, LMGP01011651, LMGP01011842, LMGP01011872, LMGP01012168, LMGP01012194, LMGP02010784, LMGP02010889, LMGP02010919, LMGP02011080, LMGP020…	SwissLipids	yes
822.6	PC 39:5	PC 39:5 (421.013; 100.0%)	[M+H]+	822.601	0.0007	C47H84NO8P	821.593	PC 17:0_22:5 (421.013; 100.0%)	PC 17:0_22:5	1.63	0.8	880.6	329.3	35	140	negative	C45H86NO8P; C47H84NO8P	M+Na; M+H	C45H86NO8P+Na+; C47H84NO8P+H+	822.5983; 822.6007	0.2	PC 37:2; PE 40:2; PC 39:5; PE 42:5	PC(15:1(9Z)/22:1(11Z)), PC(17:0/20:2(11Z,14Z)), PC(17:1(9Z)/20:1(11Z)), PC(19:1(9Z)/18:1(9Z)), PC(20:1(11Z)/17:1(9Z)), PC(20:2(11Z,14Z)/17:0), PC(22:1(11Z)/15:1(9Z)), PE(20:0/20:2(11Z,14Z)), PE(18:0/22:2(13Z,16Z)), PE(18:2(9Z,12Z)/22:0), PE(22:0/18:2(9Z,12Z)), PE(22:1(11Z)/18:1(9Z)), PE(22:2(13Z,16Z)/18:0), PC(17:2(9Z,12Z)/20:0), PC(18:1(9Z)/19:1(9Z)), PC(18:2(9Z,12Z)/19:0), PC(20:0/17:2(9Z,12Z))…	LMGP01011458, LMGP01011513, LMGP01011540, LMGP01011768, LMGP01011814, LMGP01011843, LMGP01012009, LMGP02010140, LMGP02010634, LMGP02010675, LMGP02011024, LMGP02011052, LMGP02011082, LMGP01011569, LMGP01011606, LMGP01011628, LMGP01011793, LMGP01012039, LMGP02010650, LMGP02010890, LMGP02011175, LMGP01011428, LMGP01011739; LMGP01010656, LMGP01011549, LMGP01011749, LMGP01011779, LMGP01011942, LMGP020…	SwissLipids	yes
823.538	PI 33:1	PI 33:1 (112.341; 88.26%); PG 38:3 (14.938; 11.74%)	[M+H]+; [M+Na]+	823.5331; 823.5459	0.0049; 0.0079	C42H79O13P; C44H81O10P	822.5258; 800.5567	PI 16:1_17:0 (94.221; 74.03%); PI 15:0_18:1 (18.119; 14.24%); PG 18:1_20:2 (5.692; 4.47%); PG 18:0_20:3 (5.44; 4.27%); PG 18:2_20:1 (3.806; 2.99%)	PI 16:1_17:0; PI 15:0_18:1; PG 18:1_20:2; PG 18:0_20:3; PG 18:2_20:1	2.6; 1.37	0.8	821.5; 799.5	269.2; 281.2; 307.3; 305.3; 309.3	47.0; 37.0	140.0; 131.0	negative	C44H81O10P	M+Na	C44H81O10P+Na+	823.546	0.5	PG 38:3	PG(16:1(9Z)/22:2(13Z,16Z)), PG(18:1(9Z)/20:2(11Z,14Z)), PG(18:3(9Z,12Z,15Z)/20:0), PG(20:2(11Z,14Z)/18:1(9Z)), PG(20:3(8Z,11Z,14Z)/18:0), PG(22:2(13Z,16Z)/16:1(9Z)), PG(18:0/20:3(8Z,11Z,14Z)), PG(18:2(9Z,12Z)/20:1(11Z)), PG(18:3(6Z,9Z,12Z)/20:0), PG(20:0/18:3(6Z,9Z,12Z)), PG(20:0/18:3(9Z,12Z,15Z)), PG(20:1(11Z)/18:2(9Z,12Z))	LMGP04010224, LMGP04010334, LMGP04010413, LMGP04010570, LMGP04010600, LMGP04010763, LMGP04010885, LMGP04010357, LMGP04010385, LMGP04010518, LMGP04010519, LMGP04010541	SwissLipids	yes (only PG 38:3)
824.556	PC 36:2	PC 36:2 (24521.54; 99.79%); PE 39:2 (52.678; 0.21%)	[M+K]+; [M+K]+	824.5566; 824.5566	0.0006; 0.0006	C44H84NO8P; C44H84NO8P	785.5935; 785.5935	PC 18:1_18:1 (19273.467; 78.43%); PC 16:0_20:2 (5248.073; 21.36%); PE 17:0_22:2 (52.678; 0.21%)*	PC 18:1_18:1; PC 18:0_18:2 &/or PC O-19:0_18:2; PC 16:0_20:2; PE 17:0_22:2	1.63; 1.75	0.8	844.6; 784.6	281.2; 279.2; 307.3; 335.3	35.0; 30.0	140.0; 124.0	negative	C44H84NO8P; C42H81NO12S	M+K; M+H	C44H84NO8P+K+; C42H81NO12S+H+	824.5566; 824.5552	0.2; 0.1	PC 36:2; PE 39:2	PC(18:1(17Z)/18:1(17Z)), PC(18:1(9Z)/18:1(9Z)), PC(18:0/18:2(6Z,9Z)), PC(18:1(11E)/18:1(11E)), PC(18:1(13Z)/18:1(13Z)), PC(18:1(14Z)/18:1(14Z)), PC(18:1(15Z)/18:1(15Z)), PC(18:1(16Z)/18:1(16Z)), PC(18:1(2Z)/18:1(2Z)), PC(18:1(5Z)/18:1(5Z)), PC(18:1(4Z)/18:1(4Z)), PC(14:1(9Z)/22:1(11Z)), PC(16:0/20:2(11Z,14Z)), PC(16:1(9Z)/20:1(11Z)), PC(17:2(9Z,12Z)/19:0), PC(19:1(9Z)/17:1(9Z)), PC(20:1(11Z)/16:1…	LMGP01010858, LMGP01010890, LMGP01010766, LMGP01010837, LMGP01010851, LMGP01010853, LMGP01010855, LMGP01010857, LMGP01010860, LMGP01010865, LMGP01010966, LMGP01011405, LMGP01011469, LMGP01011489, LMGP01011567, LMGP01011765, LMGP01011812, LMGP01012007, LMGP01012219, LMGP02010859, LMGP02011000, LMGP02011023, LMGP01010866, LMGP01010765, LMGP01010868, LMGP01010768, LMGP01010764, LMGP01010836, LMGP010…	SwissLipids	yes
825.693	TG 50:5 (55.24%); TG 48:2 (44.76%)	TG 50:5 (1823.42; 55.24%); TG 48:2 (1477.351; 44.76%)	[M+H]+; [M+Na]+	825.6966; 825.6942	0.0036; 0.0012	C53H92O6; C51H94O6	824.6894; 802.7050	TG 50:5 (1823.42; 55.24%); TG 48:2 (1477.351; 44.76%)	TG 50:5; TG 48:2	0.4	0.8	842.6; 820.7	597.4; 569.3; 571.3; 543.3; 545.3; 547.3; 521.3; 523.3; 575.5; 547.4; 549.4; 521.4; 523.5	24	98	positive	C51H94O6; C53H92O6	M+Na; M+H	C51H94O6+Na+; C53H92O6+H+	825.6943; 825.6967	0.2; 0.5	TG 48:2; TG 50:5	TG(16:0/16:1(9Z)/16:1(9Z))[iso3], TG(14:0/14:0/20:2(11Z,14Z))[iso3], TG(12:0/18:1(9Z)/18:1(9Z))[iso3], TG(14:0/17:1(9Z)/17:1(9Z))[iso3], TG(15:0/15:0/18:2(9Z,12Z))[iso3], TG(15:1(9Z)/15:1(9Z)/18:0)[iso3], TG(12:0/14:0/22:2(13Z,16Z))[iso6], TG(12:0/18:0/18:2(9Z,12Z))[iso6], TG(13:0/15:0/20:2(11Z,14Z))[iso6], TG(13:0/15:1(9Z)/20:1(11Z))[iso6], TG(13:0/17:0/18:2(9Z,12Z))[iso6], TG(13:0/17:1(9Z)/18:1…	LMGL03010018, LMGL03012771, LMGL03012670, LMGL03012789, LMGL03012879, LMGL03012932, LMGL03013233, LMGL03013442, LMGL03013747, LMGL03013773, LMGL03013841, LMGL03013863, LMGL03013884, LMGL03014206, LMGL03014656, LMGL03014678, LMGL03014984, LMGL03015358, LMGL03012717, LMGL03012828, LMGL03013261, LMGL03013335, LMGL03013359, LMGL03013404, LMGL03013425, LMGL03013822, LMGL03014153, LMGL03014227, LMGL030…	SwissLipids	yes
826.535	PC 38:7	PC 38:7 (4049.364; 92.19%); PC 40:10 (262.169; 5.99%); PI 32:1 (80.81; 1.84%)	[M+Na]+; [M+H]+; [M+NH4]+	826.5357; 826.5381; 826.5440	0.0007; 0.0031; 0.0090	C46H78NO8P; C48H76NO8P; C41H77O13P	803.5465; 825.5308; 808.5101	PC 16:1_22:6 (2287.929; 59.09%); PC 18:2_20:5 (1761.435; 40.10%); PC 20:5_20:5 (262.169; 5.97%); PI 16:0_16:1 (68.426; 1.56%); PI 14:0_18:1 (12.384; 0.28%)	PC 16:1_22:6; PC 18:2_20:5; PC 20:5_20:5; PI 16:0_16:1; PI 14:0_18:1	1.63; 2.6	0.8	862.6; 884.5; 807.5	327.3; 301.3; 281.2; 253.2	35.0; 47.0	140	negative	C46H78NO8P; C48H76NO8P; C43H82NO9P	M+Na; M+H; M+K	C46H78NO8P+Na+; C48H76NO8P+H+; C43H82NO9P+K+	826.5357; 826.5381; 826.5359	0.2; 0.5	PC 38:7; PE 41:7; PC 40:10; PS O-37:2; PS P-37:1	PC(16:1(9Z)/22:6(4Z,7Z,10Z,13Z,16Z,19Z)), PC(16:1(7Z)/22:6(4Z,7Z,10Z,13Z,16Z,19Z)), PC(18:3(6Z,9Z,12Z)/20:4(5Z,8Z,11Z,14Z)), PC(18:4(6Z,9Z,12Z,15Z)/20:3(8Z,11Z,14Z)), PC(20:4(5Z,8Z,11Z,14Z)/18:3(6Z,9Z,12Z)), PC(20:4(5Z,8Z,11Z,14Z)/18:3(9Z,12Z,15Z)), PE(22:6(4Z,7Z,10Z,13Z,16Z,19Z)/19:1(9Z)), PC(18:2(9Z,12Z)/20:5(5Z,8Z,11Z,14Z,17Z)), PC(18:3(9Z,12Z,15Z)/20:4(5Z,8Z,11Z,14Z)), PC(20:3(8Z,11Z,14Z)/18:…	LMGP01010696, LMGP01011306, LMGP01011663, LMGP01011722, LMGP01011910, LMGP01011911, LMGP02011149, LMGP01011634, LMGP01011692, LMGP01011882, LMGP01011938, LMGP01012103, LMGP02010823; LMGP01011730, LMGP01011949, LMGP01012112; LMGP03020050, LMGP03030065, LMGP03030045	SwissLipids	yes
826.572	PC 36:1	PC 36:1 (35795.999; 99.12%); PE 39:1 (319.029; 0.88%)	[M+K]+; [M+K]+	826.5722; 826.5722	0.0002; 0.0002	C44H86NO8P; C44H86NO8P	787.6091; 787.6091	PC 18:0_18:1 (20047.98; 55.51%); PC 16:0_20:1 (7788.416; 21.57%); PC 18:1_18:0 (7681.539; 21.27%); PE 17:0_22:1 (319.029; 0.88%)*; PC 16:1_20:0 (278.065; 0.77%)	PC 18:0_18:1; PC 16:0_20:1; PC 18:1_18:0; PE 17:0_22:1; PC 16:1_20:0	1.63; 1.75	0.8	846.6; 786.6	281.2; 309.3; 283.2; 337.3; 311.3	35.0; 30.0	140.0; 124.0	negative	C44H86NO8P; C47H82NO7P	M+K; M+Na	C44H86NO8P+K+; C47H82NO7P+Na+	826.5723; 826.5721	0.2; 0.1	PC 36:1; PE 39:1; PE P-42:6	PC(18:1(9Z)/18:0), PC(18:0/18:1(13Z)), PC(18:0/18:1(7Z)), PC(14:1(9Z)/22:0), PC(15:1(9Z)/21:0), PC(16:0/20:1(11Z)), PC(17:0/19:1(9Z)), PC(19:0/17:1(9Z)), PC(19:1(9Z)/17:0), PC(20:1(11Z)/16:0), PC(22:1(11Z)/14:0), PC(14:0/22:1(13Z)), PE(17:0/22:1(11Z)), PE(17:1(9Z)/22:0), PE(20:1(11Z)/19:0), PE(19:1(9Z)/20:0), PE(22:0/17:1(9Z)), PE(22:1(11Z)/17:0), PC(18:0/18:1(16Z)), PC(18:0/18:1(6Z)), PC(18:0/18…	LMGP01010888, LMGP01010753, LMGP01010758, LMGP01011404, LMGP01011456, LMGP01011468, LMGP01011510, LMGP01011736, LMGP01011764, LMGP01011811, LMGP01012006, LMGP01012129, LMGP02010558, LMGP02010586, LMGP02010858, LMGP02010812, LMGP02011022, LMGP02011048, LMGP01010754, LMGP01010756, LMGP01010750, LMGP01010751, LMGP01010759, LMGP01010761, LMGP01010840, LMGP01011488, LMGP01011537, LMGP01011790, LMGP010…	SwissLipids	yes
827.709	TG 48:1	TG 48:1 (2834.746; 74.7%); TG 50:4 (744.337; 19.61%); SM 43:2 (168.092; 4.43%); Hex1Cer 42:2 (47.653; 1.26%)	[M+Na]+; [M+H]+; [M+H]+; [M+NH4]+	827.7099; 827.7123; 827.7000; 827.7082	0.0009; 0.0033; 0.0090; 0.0007	C51H96O6; C53H94O6; C48H95N2O6P; C48H91NO8	804.7206; 826.7050; 826.6927; 809.6744	TG 48:1 (2834.746; 74.7%); TG 50:4 (744.337; 19.61%); SM 43:2 (168.092; 4.43%); Hex1Cer 18:1/24:1 (47.653; 1.26%)	TG 48:1; TG 50:4; SM 43:2; Hex1Cer 18:1/24:1	0.4; 2.05; 1.05	0.8; 1.0	822.7; 844.6; 827.7; 792.9	577.5; 549.4; 551.4; 521.4; 523.5; 599.4; 571.3; 573.3; 545.3; 547.3; 549.3; 521.3; 523.3; 184.1; 264.4	24.0; 30.0	98.0; 86.0; 125.0	positive	C51H96O6; C53H94O6	M+Na; M+H	C51H96O6+Na+; C53H94O6+H+	827.7099; 827.7123	0.2	TG 48:1; TG 50:4	TG(13:0/13:0/22:1(11Z))[iso3], TG(14:0/14:0/20:1(11Z))[iso3], TG(14:1(9Z)/17:0/17:0)[iso3], TG(15:0/15:0/18:1(9Z))[iso3], TG(12:0/15:1(9Z)/21:0)[iso6], TG(12:0/16:0/20:1(11Z))[iso6], TG(12:0/17:0/19:1(9Z))[iso6], TG(12:0/17:1(9Z)/19:0)[iso6], TG(12:0/18:0/18:1(9Z))[iso6], TG(13:0/14:1(9Z)/21:0)[iso6], TG(13:0/15:0/20:1(11Z))[iso6], TG(13:0/15:1(9Z)/20:0)[iso6], TG(13:0/16:0/19:1(9Z))[iso6], TG(13…	LMGL03012716, LMGL03012770, LMGL03012846, LMGL03012878, LMGL03013314, LMGL03013334, LMGL03013381, LMGL03013403, LMGL03013441, LMGL03013723, LMGL03013746, LMGL03013772, LMGL03013797, LMGL03013862, LMGL03014152, LMGL03014226, LMGL03014250, LMGL03014272, LMGL03014584, LMGL03014631, LMGL03015031, LMGL03010010, LMGL03010017, LMGL03013232, LMGL03013260, LMGL03013358, LMGL03013821, LMGL03013840, LMGL030…	SwissLipids	yes
828.551	PC 38:6	PC 38:6 (103867.606; 99.3%); PC 40:9 (426.017; 0.41%); PI 32:0 (188.386; 0.18%); PE 41:6 (118.942; 0.11%)	[M+Na]+; [M+H]+; [M+NH4]+; [M+Na]+	828.5514; 828.5538; 828.5596; 828.5514	0.0003; 0.0027; 0.0086; 0.0003	C46H80NO8P; C48H78NO8P; C41H79O13P; C46H80NO8P	805.5621; 827.5465; 810.5258; 805.5621	PC 16:0_22:6 (59252.477; 56.65%); PC 22:6_16:0 (38782.821; 37.08%); PC 18:1_20:5 (4559.979; 4.36%); PC 18:2_20:4 (724.174; 0.69%); PC 16:1_22:5 (548.156; 0.52%); PC 18:3_22:6 (426.017; 0.41%); PI 16:0_16:0 (145.259; 0.14%); PE 19:0_22:6 (118.942; 0.11%)*; PI 14:0_18:0 (23.227; 0.02%); PI 15:0_17:0 (19.9; 0.02%)	PC 16:0_22:6; PC 22:6_16:0; PC 18:1_20:5; PC 18:2_20:4; PC 16:1_22:5; PC 18:3_22:6; PI 16:0_16:0; PE 19:0_22:6; PI 14:0_18:0; PI 15:0_17:0	1.63; 2.6; 1.75	0.8	864.6; 886.6; 809.5; 804.6	327.3; 255.2; 301.3; 303.3; 329.3; 327.2; 283.2; 269.2	35.0; 47.0; 30.0	140.0; 124.0	negative	C46H80NO8P; C48H78NO8P; C43H84NO9P	M+Na; M+H; M+K	C46H80NO8P+Na+; C48H78NO8P+H+; C43H84NO9P+K+	828.5514; 828.5538; 828.5515	0.05; 0.1; 0.2	PC 38:6; PE 41:6; PC 40:9; PS O-37:1; PS P-37:0	PC(18:1(11Z)/20:5(5Z,8Z,11Z,14Z,17Z)), PC(18:1(9Z)/20:5(5Z,8Z,11Z,14Z,17Z)), PC(18:2(9Z,12Z)/20:4(5Z,8Z,11Z,14Z)), PC(22:6(4E,7E,10E,13E,16E,19E)/16:0), PC(22:6(4Z,7Z,10Z,13Z,16Z,19Z)/16:0), PC(18:4(6Z,9Z,12Z,15Z)/20:2(11Z,14Z)), PC(20:2(11Z,14Z)/18:4(6Z,9Z,12Z,15Z)), PC(20:3(8Z,11Z,14Z)/18:3(6Z,9Z,12Z)), PC(20:3(8Z,11Z,14Z)/18:3(9Z,12Z,15Z)), PC(16:1(9Z)/22:5(4Z,7Z,10Z,13Z,16Z)), PC(18:2(9Z,12Z)…	LMGP01010844, LMGP01010907, LMGP01010943, LMGP01011115, LMGP01011116, LMGP01011721, LMGP01011851, LMGP01011880, LMGP01011881, LMGP01012140, LMGP01012171, LMGP01012175, LMGP01012179, LMGP01012200, LMGP01012201, LMGP02011148, LMGP01010650, LMGP01011057, LMGP01011662, LMGP01011691, LMGP01011909, LMGP01012137, LMGP01012141, LMGP01012212, LMGP01012216, LMGP02010792; LMGP01011670, LMGP01011699, LMGP010…	SwissLipids	yes
829.725	TG 50:3 (62.56%); TG 48:0 (35.87%)	TG 50:3 (5364.682; 62.56%); TG 48:0 (3076.03; 35.87%); SM 43:1 (95.823; 1.12%); Hex1Cer 42:1 (38.803; 0.45%)	[M+H]+; [M+Na]+; [M+H]+; [M+NH4]+	829.7279; 829.7255; 829.7157; 829.7239	0.0029; 0.0005; 0.0093; 0.0011	C53H96O6; C51H98O6; C48H97N2O6P; C48H93NO8	828.7206; 806.7363; 828.7084; 811.6901	TG 50:3 (5364.682; 62.56%); TG 48:0 (3076.03; 35.87%); SM 43:1 (95.823; 1.12%); Hex1Cer 18:1/24:0 (38.803; 0.45%)	TG 50:3; TG 48:0; SM 43:1; Hex1Cer 18:1/24:0	0.4; 2.05; 1.05	0.8; 1.0	846.8; 824.7; 829.7; 794.9	601.6; 573.5; 575.5; 545.5; 547.5; 549.5; 551.5; 523.5; 579.5; 551.4; 184.1; 264.4	24.0; 30.0	98.0; 86.0; 125.0	positive	C48H97N2O6P; C51H98O6; C53H96O6	M+H; M+Na	C48H97N2O6P+H+; C51H98O6+Na+; C53H96O6+H+	829.7157; 829.7256; 829.7280	0.5; 0.05; 0.2	SM 43:1; TG 48:0; TG 50:3	SM(d18:1/25:0), SM(d19:0/24:1), SM(d19:1/24:0), SM(d20:1/23:0); TG(16:0/16:0/16:0), TG(13:0/13:0/22:0)[iso3], TG(14:0/14:0/20:0)[iso3], TG(12:0/14:0/22:0)[iso6], TG(12:0/15:0/21:0)[iso6], TG(12:0/16:0/20:0)[iso6], TG(13:0/15:0/20:0)[iso6], TG(13:0/17:0/18:0)[iso6], TG(12:0/18:0/18:0)[iso3], TG(14:0/17:0/17:0)[iso3], TG(15:0/15:0/18:0)[iso3], TG(12:0/17:0/19:0)[iso6], TG(13:0/14:0/21:0)[iso6], TG(…	LMSP03010027, LMSP03010085, LMSP03010086, LMSP03010087; LMGL03010001, LMGL03012715, LMGL03012769, LMGL03013231, LMGL03013287, LMGL03013333, LMGL03013745, LMGL03013839, LMGL03012669, LMGL03012788, LMGL03012877, LMGL03013380, LMGL03013694, LMGL03013796, LMGL03014178, LMGL03014225, LMGL03015006; LMGL03010037, LMGL03010039, LMGL03010053, LMGL03012779, LMGL03012836, LMGL03012888, LMGL03012941, LMGL030…	SwissLipids	yes
830.531	PS 36:0	PS 36:0 (123.709; 100.0%)	[M+K]+	830.531	0.0002	C42H82NO10P	791.568	PS 18:0_18:0 (107.673; 87.04%); PS 17:0_19:0 (16.036; 12.96%)	PS 18:0_18:0; PS 17:0_19:0	2.6	0.8	790.6	283.2; 297.2	38	116	negative	C45H78NO9P; C42H82NO10P	M+Na; M+K	C45H78NO9P+Na+; C42H82NO10P+K+	830.5306; 830.5308	0.2; 0.5	PE 40:6; PS 36:0	PE(18:0/22:6(4Z,7Z,10Z,12E,16Z,19Z)(14OH)); PS(16:0/20:0), PS(18:0/18:0), PS(17:0/19:0), PS(22:0/14:0), PS(15:0/21:0), PS(19:0/17:0), PS(21:0/15:0), PS(20:0/16:0), PS(14:0/22:0)	LMGP20020004; LMGP03010035, LMGP03010036, LMGP03010237, LMGP03010848, LMGP03010911, LMGP03010459, LMGP03010678, LMGP03010864, LMGP03010921	SwissLipids	yes
830.567	PC 38:5	PC 38:5 (28688.496; 84.15%); PC 40:8 (5392.144; 15.82%); PE 41:5 (12.417; 0.04%)	[M+Na]+; [M+H]+; [M+Na]+	830.5670; 830.5694; 830.5670	0.0000; 0.0024; 0.0000	C46H82NO8P; C48H80NO8P; C46H82NO8P	807.5778; 829.5621; 807.5778	PC 16:0_22:5 (18310.66; 53.71%); PC 22:5_16:0 (7498.908; 22.0%); PC 18:2_22:6 (5392.144; 15.82%); PC 18:1_20:4 (2388.562; 7.01%); PC 18:2_20:3 (490.366; 1.44%); PE 19:0_22:5 (12.417; 0.04%)	PC 16:0_22:5; PC 22:5_16:0; PC 18:2_22:6; PC 18:1_20:4; PC 18:2_20:3; PE 19:0_22:5	1.63; 1.75	0.8	866.6; 888.6; 806.4	329.3; 255.2; 327.3; 303.3; 305.3	35.0; 30.0	140.0; 124.0	negative	C46H82NO8P; C48H80NO8P; C43H86NO9P	M+Na; M+H; M+K	C46H82NO8P+Na+; C48H80NO8P+H+; C43H86NO9P+K+	830.5670; 830.5694; 830.5672	0.05; 0.1; 0.2	PC 38:5; PE 41:5; PC 40:8; PS O-37:0	PC(16:0/22:5(7Z,10Z,13Z,16Z,19Z)), PC(18:1(9Z)/20:4(5Z,8Z,11Z,14Z)), PC(18:3(6Z,9Z,12Z)/20:2(11Z,14Z)), PC(20:2(11Z,14Z)/18:3(6Z,9Z,12Z)), PC(20:2(11Z,14Z)/18:3(9Z,12Z,15Z)), PC(20:3(8Z,11Z,14Z)/18:2(9Z,12Z)), PC(20:4(5Z,8Z,11Z,14Z)/18:1(9Z)), PC(22:4(7Z,10Z,13Z,16Z)/16:1(9Z)), PC(18:1(11Z)/20:4(5Z,8Z,11Z,14Z)), PC(18:1(11Z)/20:4(8Z,11Z,14Z,17Z)), PC(18:2(9Z,12Z)/20:3(5Z,8Z,11Z)), PC(20:3(5Z,8Z,1…	LMGP01010647, LMGP01010905, LMGP01011661, LMGP01011849, LMGP01011850, LMGP01011879, LMGP01011908, LMGP01012073, LMGP01012156, LMGP01012157, LMGP01012170, LMGP01012199, LMGP01012211, LMGP02010822, LMGP02010986, LMGP01010645, LMGP01010805, LMGP01010807, LMGP01011497, LMGP01011633, LMGP01011690, LMGP01011720, LMGP01011821, LMGP01011937, LMGP01012165, LMGP01012208, LMGP02011011, LMGP02011120; LMGP010…	SwissLipids	yes
832.584	PC 40:7	PC 40:7 (28792.646; 79.45%); PC 38:4 (7448.022; 20.55%)	[M+H]+; [M+Na]+	832.5850; 832.5826	0.0011; 0.0014	C48H82NO8P; C46H84NO8P	831.5778; 809.5934	PC 18:1_22:6 (26500.047; 73.12%); PC 16:0_22:4 (2311.476; 6.38%)*; PC 18:2_22:5 (2094.505; 5.78%); PC 18:0_20:4 (1982.875; 5.47%)*; PC 20:4_18:0 (1569.413; 4.33%); PC 18:1_20:3 (948.577; 2.62%); PC 18:2_20:2 (635.681; 1.75%); PC 20:2_20:5 (198.094; 0.55%)	PC 18:1_22:6; PC 16:0_22:4; PC 18:2_22:5; PC 18:0_20:4; PC 20:4_18:0; PC 18:1_20:3; PC 18:2_20:2; PC 20:2_20:5	1.63	0.8	890.6; 868.6	327.3; 331.3; 329.3; 303.3; 283.2; 305.3; 307.3; 301.3	35	140	negative	C46H84NO8P; C48H82NO8P	M+Na; M+H	C46H84NO8P+Na+; C48H82NO8P+H+	832.5827; 832.5851	0.1; 0.05	PC 38:4; PE 41:4; PC 40:7	PC(16:0/22:4(7Z,10Z,13Z,16Z)), PC(18:0/20:4(8Z,10Z,12Z,14Z)), PC(18:1(9Z)/20:3(5Z,8Z,11Z)), PC(18:1(9Z)/20:3(8Z,11Z,14Z)), PC(18:2(9Z,12Z)/20:2(11Z,14Z)), PC(18:3(6Z,9Z,12Z)/20:1(11Z)), PC(18:4(6Z,9Z,12Z,15Z)/20:0), PC(20:0/18:4(6Z,9Z,12Z,15Z)), PC(20:1(11Z)/18:3(9Z,12Z,15Z)), PC(20:3(8Z,11Z,14Z)/18:1(9Z)), PC(22:4(7Z,10Z,13Z,16Z)/16:0), PC(18:1(11Z)/20:3(5Z,8Z,11Z)), PC(18:1(11Z)/20:3(8Z,11Z,14Z…	LMGP01010642, LMGP01010804, LMGP01010904, LMGP01011609, LMGP01011632, LMGP01011660, LMGP01011719, LMGP01011796, LMGP01011820, LMGP01011878, LMGP01012072, LMGP01012154, LMGP01012155, LMGP01012198, LMGP02010956, LMGP02011119, LMGP01010802, LMGP01011689, LMGP01011819, LMGP01011848, LMGP01011907, LMGP01012144, LMGP01012197, LMGP01012206, LMGP02010791, LMGP02011010; LMGP01010847, LMGP01011669, LMGP010…	SwissLipids	yes
834.59	PC 38:3	PC 38:3 (2267.575; 100.0%)	[M+Na]+	834.598	0.0083	C46H86NO8P	811.609	PC 18:1_20:2 (887.658; 39.15%); PC 18:2_20:1 (869.607; 38.35%); PC 18:0_20:3 (510.31; 22.5%)	PC 18:1_20:2; PC 18:2_20:1; PC 18:0_20:3	1.63	0.8	870.6	307.3; 309.3; 305.3	35	140	negative	C44H83NO13; C46H86NO8P	M+H; M+Na	C44H83NO13+H+; C46H86NO8P+Na+	834.5937; 834.5983	0.5; 0.1	LacCer 32:1; PC 38:3; PE 41:3	LacCer(d18:1/14:0); PC(18:0/20:3(5Z,11Z,14Z)), PC(18:0/20:3(5Z,8Z,11Z)), PC(18:0/20:3(5Z,8Z,14Z)), PC(18:2(9Z,12Z)/20:1(13Z)), PC(18:1(9Z)/20:2(11Z,14Z)), PC(20:0/18:3(6Z,9Z,12Z)), PC(20:3(8Z,11Z,14Z)/18:0), PC(20:2(11Z,14Z)/18:1(11Z)), PC(20:3(5Z,8Z,11Z)/18:0), PE(20:3(8Z,11Z,14Z)/21:0), PE(22:2(13Z,16Z)/19:1(9Z)), PC(18:0/20:3(8Z,11Z,14Z)), PC(16:1(9Z)/22:2(13Z,16Z)), PC(18:2(9Z,12Z)/20:1(11Z))…	LMSP0501AB12; LMGP01010795, LMGP01010796, LMGP01010798, LMGP01010942, LMGP01011608, LMGP01011794, LMGP01011877, LMGP01012190, LMGP01012196, LMGP02010927, LMGP02011089, LMGP01010799, LMGP01011496, LMGP01011631, LMGP01011659, LMGP01011688, LMGP01011795, LMGP01011847, LMGP01011818, LMGP01012042, LMGP01012153, LMGP02011009, LMGP02010821	SwissLipids	yes
834.6	PC 40:6	PC 40:6 (32157.932; 93.41%); PC 38:3 (2267.575; 6.59%)	[M+H]+; [M+Na]+	834.6007; 834.5983	0.0007; 0.0017	C48H84NO8P; C46H86NO8P	833.5934; 811.6091	PC 18:0_22:6 (24739.815; 71.86%); PC 18:1_22:5 (5926.828; 17.22%); PC 20:1_20:5 (1031.044; 3.0%); PC 18:1_20:2 (887.658; 2.58%); PC 18:2_20:1 (869.607; 2.53%); PC 18:0_20:3 (510.31; 1.48%); PC 18:2_22:4 (359.405; 1.04%); PC 20:2_20:4 (100.84; 0.29%)	PC 18:0_22:6; PC 18:1_22:5; PC 20:1_20:5; PC 18:1_20:2; PC 18:2_20:1; PC 18:0_20:3; PC 18:2_22:4; PC 20:2_20:4	1.63	0.8	892.6; 870.6	327.3; 329.3; 301.3; 307.3; 309.3; 305.3; 331.3; 303.3	35	140	negative	C44H83NO13; C46H86NO8P; C48H84NO8P	M+H; M+Na	C44H83NO13+H+; C46H86NO8P+Na+; C48H84NO8P+H+	834.5937; 834.5983; 834.6007	0.5; 0.1; 0.05	LacCer 32:1; PC 38:3; PE 41:3; PC 40:6; PE 43:6	LacCer(d18:1/14:0); PC(18:0/20:3(5Z,11Z,14Z)), PC(18:0/20:3(5Z,8Z,11Z)), PC(18:0/20:3(5Z,8Z,14Z)), PC(18:2(9Z,12Z)/20:1(13Z)), PC(18:1(9Z)/20:2(11Z,14Z)), PC(20:0/18:3(6Z,9Z,12Z)), PC(20:3(8Z,11Z,14Z)/18:0), PC(20:2(11Z,14Z)/18:1(11Z)), PC(20:3(5Z,8Z,11Z)/18:0), PE(20:3(8Z,11Z,14Z)/21:0), PE(22:2(13Z,16Z)/19:1(9Z)), PC(18:0/20:3(8Z,11Z,14Z)), PC(16:1(9Z)/22:2(13Z,16Z)), PC(18:2(9Z,12Z)/20:1(11Z))…	LMSP0501AB12; LMGP01010795, LMGP01010796, LMGP01010798, LMGP01010942, LMGP01011608, LMGP01011794, LMGP01011877, LMGP01012190, LMGP01012196, LMGP02010927, LMGP02011089, LMGP01010799, LMGP01011496, LMGP01011631, LMGP01011659, LMGP01011688, LMGP01011795, LMGP01011847, LMGP01011818, LMGP01012042, LMGP01012153, LMGP02011009, LMGP02010821; LMGP01010823, LMGP01011888, LMGP01011945, LMGP02011156, LMGP010…	SwissLipids	yes
836.517	PE 42:9	PE 42:9 (103.618; 100.0%)	[M+Na]+	836.52	0.003	C47H76NO8P	813.531	PE 20:3_22:6 (70.014; 67.57%); PE 20:4_22:5 (20.934; 20.2%); PE 20:5_22:4 (12.67; 12.23%)	PE 20:3_22:6; PE 20:4_22:5; PE 20:5_22:4	1.75	0.8	812.5	327.3; 329.3; 331.3	30	124	negative	C44H80NO9P; C47H76NO8P; C49H74NO8P	M+K; M+Na; M+H	C44H80NO9P+K+; C47H76NO8P+Na+; C49H74NO8P+H+	836.5202; 836.5201; 836.5225	0.5; 0.2	PC 36:4; PS O-38:4; PS P-38:3; PE 42:9; PE 44:12	PS(O-16:0/22:4(7Z,10Z,13Z,16Z)), PS(O-20:0/18:4(6Z,9Z,12Z,15Z)), PS(O-18:0/20:4(5Z,8Z,11Z,14Z)), PS(P-18:0/20:3(8Z,11Z,14Z)), PS(P-20:0/18:3(6Z,9Z,12Z)), PS(P-20:0/18:3(9Z,12Z,15Z)), PC(16:0/20:4(6E,8Z,11Z,14Z)(5OH[S])), PC(16:0/20:4(5Z,8Z,10E,14Z)(12OH[S])); PE(22:6(4Z,7Z,10Z,13Z,16Z,19Z)/20:3(8Z,11Z,14Z)), PE(20:3(8Z,11Z,14Z)/22:6(4Z,7Z,10Z,13Z,16Z,19Z)), PE(20:5(5Z,8Z,11Z,14Z,17Z)/22:4(7Z,10Z,…	LMGP03020017, LMGP03020056, LMGP03020071, LMGP03030049, LMGP03030070, LMGP03030071, LMGP20010003, LMGP20010002; LMGP02011153, LMGP02010932, LMGP02010990, LMGP02011126; LMGP02010093	SwissLipids	yes
836.542	PS 38:3 (51.6%); PG 40:8 (48.4%)	PS 38:3 (27.452; 51.6%); PG 40:8 (25.747; 48.4%)	[M+Na]+; [M+NH4]+	836.5412; 836.5436	0.0008; 0.0016	C44H80NO10P; C46H75O10P	813.5520; 818.5098	PS 18:0_20:3 (27.452; 51.6%); PG 18:2_22:6 (25.747; 48.4%)	PS 18:0_20:3; PG 18:2_22:6	2.6; 1.37	0.8	812.5; 817.5	305.3; 327.3	38.0; 37.0	116.0; 131.0	negative	C44H80NO10P; C46H78NO10P	M+Na; M+H	C44H80NO10P+Na+; C46H78NO10P+H+	836.5412; 836.5436	0.2	PS 38:3; PS 40:6	PS(18:1(9Z)/20:2(11Z,14Z)), PS(18:2(9Z,12Z)/20:1(11Z)), PS(18:3(6Z,9Z,12Z)/20:0), PS(20:0/18:3(6Z,9Z,12Z)), PS(20:0/18:3(9Z,12Z,15Z)), PS(20:2(11Z,14Z)/18:1(9Z)), PS(22:2(13Z,16Z)/16:1(9Z)), PS(16:1(9Z)/22:2(13Z,16Z)), PS(18:3(9Z,12Z,15Z)/20:0), PS(20:1(11Z)/18:2(9Z,12Z)), PS(20:3(8Z,11Z,14Z)/18:0), PS(18:0/20:3(8Z,11Z,14Z)); PS(18:4(6Z,9Z,12Z,15Z)/22:2(13Z,16Z)), PS(20:2(11Z,14Z)/20:4(5Z,8Z,11Z,…	LMGP03010334, LMGP03010357, LMGP03010385, LMGP03010518, LMGP03010519, LMGP03010570, LMGP03010763, LMGP03010224, LMGP03010413, LMGP03010541, LMGP03010600, LMGP03010885; LMGP03010453, LMGP03010581, LMGP03010640, LMGP03010667, LMGP03010827, LMGP03010040, LMGP03010365, LMGP03010551, LMGP03010611, LMGP03010772, LMGP03010800	SwissLipids	yes (only PS 38:3)
836.615	PC 40:5 (71.47%); PC 38:2 (28.53%)	PC 40:5 (6835.184; 71.47%); PC 38:2 (2728.956; 28.53%)	[M+H]+; [M+Na]+	836.6164; 836.6139	0.0014; 0.0011	C48H86NO8P; C46H88NO8P	835.6091; 813.6247	PC 18:0_22:5 (4687.136; 49.01%); PC 18:1_20:1 (1148.22; 12.01%); PC 18:1_22:4 (963.569; 10.07%); PC 20:0_18:2 (858.248; 8.97%); PC 20:0_20:5 (781.251; 8.17%); PC 18:0_20:2 (722.487; 7.55%); PC 20:1_20:4 (403.228; 4.22%)	PC 18:0_22:5; PC 18:1_20:1; PC 18:1_22:4; PC 20:0_18:2; PC 20:0_20:5; PC 18:0_20:2; PC 20:1_20:4	1.63	0.8	894.6; 872.6	329.3; 309.3; 331.3; 279.2; 301.3; 307.3; 303.3	35	140	negative	C44H85NO13; C46H88NO8P; C48H86NO8P	M+H; M+Na	C44H85NO13+H+; C46H88NO8P+Na+; C48H86NO8P+H+	836.6094; 836.614; 836.6164	0.5; 0.2	LacCer 32:0; PC 38:2; PE 41:2; PC 40:5	LacCer(d14:0/18:0), LacCer(d18:0/14:0); PC(18:0/20:2(11Z,14Z)), PC(18:0/20:2(5Z,11Z)), PC(18:0/20:2(5Z,8Z)), PC(18:0/20:2(8Z,11Z)), PC(18:0/20:2(8Z,14Z)), PC(20:0/18:2(9Z,12Z)), PC(18:1(9Z)/20:1(11Z)), PC(19:1(9Z)/19:1(9Z)), PC(20:1(11Z)/18:1(9Z)), PC(22:1(11Z)/16:1(9Z)), PC(22:2(13Z,16Z)/16:0), PE(21:0/20:2(11Z,14Z)), PC(18:0/20:2(5Z,14Z)), PC(18:1(11Z)/20:1(13Z)), PC(16:0/22:2(13Z,16Z)), PC(16:…	LMSP0501AB23, LMSP0501AB13; LMGP01010788, LMGP01010789, LMGP01010791, LMGP01010792, LMGP01010793, LMGP01011296, LMGP01011607, LMGP01011774, LMGP01011817, LMGP01012011, LMGP01012041, LMGP02011008, LMGP01010790, LMGP01010843, LMGP01011472, LMGP01011495, LMGP01011575, LMGP01011630, LMGP01011846, LMGP01011962, LMGP02010790, LMGP02010896, LMGP02011058, LMGP02011088, LMGP02010820; LMGP01011668, LMGP010…	SwissLipids	yes
837.508	PG 38:4	PG 38:4 (7.167; 100.0%)	[M+K]+	837.504	0.0038	C44H79O10P	798.541	PG 18:2_20:2 (4.506; 62.88%); PG 18:0_20:4 (1.599; 22.31%); PG 18:1_20:3 (1.062; 14.81%)	PG 18:2_20:2; PG 18:0_20:4; PG 18:1_20:3	1.37	0.8	797.5	307.3; 303.3; 305.3	37	131	negative	C44H79O10P	M+K	C44H79O10P+K+	837.504	0.5	PG 38:4	PG(18:1(9Z)/20:3(8Z,11Z,14Z)), PG(18:3(6Z,9Z,12Z)/20:1(11Z)), PG(18:3(9Z,12Z,15Z)/20:1(11Z)), PG(18:4(6Z,9Z,12Z,15Z)/20:0), PG(20:1(11Z)/18:3(6Z,9Z,12Z)), PG(20:1(11Z)/18:3(9Z,12Z,15Z)), PG(20:2(11Z,14Z)/18:2(9Z,12Z)), PG(20:3(8Z,11Z,14Z)/18:1(9Z)), PG(20:4(5Z,8Z,11Z,14Z)/18:0), PG(20:0/18:4(6Z,9Z,12Z,15Z)), PG(16:0/22:4(7Z,10Z,13Z,16Z)), PG(18:0/20:4(5Z,8Z,11Z,14Z)), PG(18:2(9Z,12Z)/20:2(11Z,14Z…	LMGP04010335, LMGP04010386, LMGP04010414, LMGP04010444, LMGP04010542, LMGP04010543, LMGP04010571, LMGP04010601, LMGP04010630, LMGP04010950, LMGP04010968, LMGP04010039, LMGP04010358, LMGP04010793	SwissLipids	yes
838.558	PS 40:5	PS 40:5 (680.178; 98.65%); PG 40:7 (9.3; 1.35%)	[M+H]+; [M+NH4]+	838.5592; 838.5592	0.0012; 0.0012	C46H80NO10P; C46H77O10P	837.5520; 820.5254	PS 18:0_22:5 (680.178; 98.65%); PG 18:3_22:4 (9.3; 1.35%)	PS 18:0_22:5; PG 18:3_22:4	2.6; 1.37	0.8	836.5; 819.5	329.3; 331.3	38.0; 37.0	116.0; 131.0	negative	C44H82NO10P; C46H80NO10P	M+Na; M+H	C44H82NO10P+Na+; C46H80NO10P+H+	838.5569; 838.5593	0.1	PS 38:2; PS 40:5	PS(16:0/22:2(13Z,16Z)), PS(16:1(9Z)/22:1(11Z)), PS(18:2(9Z,12Z)/20:0), PS(20:1(11Z)/18:1(9Z)), PS(20:2(11Z,14Z)/18:0), PS(22:2(13Z,16Z)/16:0), PS(20:0/18:2(9Z,12Z)), PS(18:1(9Z)/20:1(11Z)), PS(18:0/20:2(11Z,14Z)), PS(17:2(9Z,12Z)/21:0), PS(19:1(9Z)/19:1(9Z)), PS(21:0/17:2(9Z,12Z)), PS(22:1(11Z)/16:1(9Z)); PS(18:1(9Z)/22:4(7Z,10Z,13Z,16Z)), PS(18:3(9Z,12Z,15Z)/22:2(13Z,16Z)), PS(20:2(11Z,14Z)/20:3…	LMGP03010200, LMGP03010223, LMGP03010356, LMGP03010540, LMGP03010569, LMGP03010762, LMGP03010950, LMGP03010956, LMGP03010960, LMGP03010302, LMGP03010498, LMGP03010684, LMGP03010732; LMGP03010339, LMGP03010422, LMGP03010580, LMGP03010610, LMGP03010771, LMGP03010394, LMGP03010452, LMGP03010523, LMGP03010550, LMGP03010639, LMGP03010666, LMGP03010741, LMGP03010770, LMGP03010799	SwissLipids	yes
839.562	PI 34:0	PI 34:0 (270.646; 100.0%)	[M+H]+	839.564	0.0024	C43H83O13P	838.557	PI 16:0_18:0 (192.471; 71.12%); PI 15:0_19:0 (47.082; 17.4%); PI 17:0_17:0 (31.093; 11.49%)	PI 16:0_18:0; PI 15:0_19:0; PI 17:0_17:0	2.6	0.8	837.6; 837.5	283.2; 297.2; 269.2	47	140	negative	C43H83O13P	M+H	C43H83O13P+H+	839.564	0.5	PI 34:0	PI(21:0/13:0), PI(19:0/15:0), PI(18:0/16:0), PI(14:0/20:0), PI(15:0/19:0), PI(22:0/12:0), PI(20:0/14:0), PI(17:0/17:0), PI(16:0/18:0), PI(13:0/21:0), PI(12:0/22:0)	LMGP06010823, LMGP06010839, LMGP06010858, LMGP06010896, LMGP06010884, LMGP06010819, LMGP06010834, LMGP06010866, LMGP06010878, LMGP06010904, LMGP06010910	SwissLipids	yes
840.574	PS 38:1	PS 38:1 (122.218; 98.86%); PG 40:6 (1.407; 1.14%)	[M+Na]+; [M+NH4]+	840.5725; 840.5749	0.0015; 0.0009	C44H84NO10P; C46H79O10P	817.5832; 822.5411	PS 18:1_20:0 (89.283; 72.22%); PS 18:0_20:1 (32.935; 26.64%); PG 18:0_22:6 (1.407; 1.14%)	PS 18:1_20:0; PS 18:0_20:1; PG 18:0_22:6	2.6; 1.37	0.8	816.6; 821.5	311.3; 309.3; 327.3	38.0; 37.0	116.0; 131.0	negative	C44H84NO10P; C46H82NO10P	M+Na; M+H	C44H84NO10P+Na+; C46H82NO10P+H+	840.5725; 840.5749	0.2	PS 38:1; PS 40:4	PS(16:1(9Z)/22:0), PS(17:1(9Z)/21:0), PS(19:1(9Z)/19:0), PS(20:1(11Z)/18:0), PS(21:0/17:1(9Z)), PS(22:0/16:1(9Z)), PS(20:0/18:1(9Z)), PS(18:1(9Z)/20:0), PS(18:0/20:1(11Z)), PS(16:0/22:1(11Z)), PS(19:0/19:1(9Z)), PS(22:1(11Z)/16:0); PS(18:2(9Z,12Z)/22:2(13Z,16Z)), PS(18:4(6Z,9Z,12Z,15Z)/22:0), PS(20:1(11Z)/20:3(8Z,11Z,14Z)), PS(20:2(11Z,14Z)/20:2(11Z,14Z)), PS(20:3(8Z,11Z,14Z)/20:1(11Z)), PS(22:0/…	LMGP03010222, LMGP03010272, LMGP03010497, LMGP03010539, LMGP03010683, LMGP03010706, LMGP03010951, LMGP03010957, LMGP03010961, LMGP03010199, LMGP03010467, LMGP03010731; LMGP03010364, LMGP03010451, LMGP03010549, LMGP03010579, LMGP03010609, LMGP03010713, LMGP03010739, LMGP03010740, LMGP03010769, LMGP03010798, LMGP03010393, LMGP03010421, LMGP03010638, LMGP03010862, LMGP03010883	SwissLipids	yes
842.53	PS 37:1	PS 37:1 (553.599; 100.0%)	[M+K]+	842.531	0.0008	C43H82NO10P	803.568	PS 17:0_20:1 (544.269; 98.31%); PS 18:1_19:0 (9.33; 1.69%)	PS 17:0_20:1; PS 18:1_19:0	2.6	0.8	802.6	309.3; 297.2	38	116	negative	C43H82NO10P; C46H78NO9P	M+K; M+Na	C43H82NO10P+K+; C46H78NO9P+Na+	842.5308; 842.5306	0.5	PS 37:1; PS P-40:6	PT(18:0/18:1(9Z)), PS(15:0/22:1(11Z)), PS(15:1(9Z)/22:0), PS(17:0/20:1(11Z)), PS(18:0/19:1(9Z)), PS(19:1(9Z)/18:0), PS(20:0/17:1(9Z)), PS(20:1(11Z)/17:0), PS(22:0/15:1(9Z)), PS(22:1(11Z)/15:0), PS(16:1(9Z)/21:0), PS(17:1(9Z)/20:0), PS(18:1(9Z)/19:0), PS(19:0/18:1(9Z)), PS(21:0/16:1(9Z)); PS(P-18:0/22:6(4Z,7Z,10Z,13Z,16Z,19Z))	LMGP00000048, LMGP03010157, LMGP03010187, LMGP03010239, LMGP03010318, LMGP03010491, LMGP03010516, LMGP03010536, LMGP03010704, LMGP03010729, LMGP03010221, LMGP03010266, LMGP03010332, LMGP03010462, LMGP03010681; LMGP03030089	SwissLipids	yes
842.567	PC 39:6	PC 39:6 (3067.554; 98.38%); PI 33:0 (51.821; 1.66%)	[M+Na]+; [M+NH4]+	842.5670; 842.5753	0.0000; 0.0083	C47H82NO8P; C42H81O13P	819.5778; 824.5415	PC 17:0_22:6 (3067.554; 98.34%)*; PI 16:0_17:0 (51.821; 1.66%)	PC 17:0_22:6; PI 16:0_17:0	1.63; 2.6	0.8	878.6; 823.5	327.3; 269.2	35.0; 47.0	140	negative	C47H82NO8P; C44H86NO9P	M+Na; M+K	C47H82NO8P+Na+; C44H86NO9P+K+	842.5670; 842.5672	0.2; 0.5	PC 39:6; PE 42:6; PS O-38:1; PS P-38:0	PC(17:0/22:6(4Z,7Z,10Z,13Z,16Z,19Z)), PC(19:1(9Z)/20:5(5Z,8Z,11Z,14Z,17Z)), PC(20:5(5Z,8Z,11Z,14Z,17Z)/19:1(9Z)), PE(20:2(11Z,14Z)/22:4(7Z,10Z,13Z,16Z)), PE(20:4(5Z,8Z,11Z,14Z)/22:2(13Z,16Z)), PE(20:5(5Z,8Z,11Z,14Z,17Z)/22:1(11Z)), PE(22:1(11Z)/20:5(5Z,8Z,11Z,14Z,17Z)), PE(22:2(13Z,16Z)/20:4(5Z,8Z,11Z,14Z)), PE(22:4(7Z,10Z,13Z,16Z)/20:2(11Z,14Z)), PE(22:6(4Z,7Z,10Z,13Z,16Z,19Z)/20:0), PE(20:0/22:…	LMGP01010720, LMGP01011780, LMGP01011943, LMGP02010900, LMGP02010959, LMGP02010988, LMGP02011064, LMGP02011094, LMGP02011123, LMGP02011150, LMGP02011176, LMGP01011579, LMGP01012076, LMGP01012104; LMGP03020034, LMGP03030024, LMGP03030046, LMGP03020015, LMGP03020052, LMGP03030067	SwissLipids	yes
844.524	PC 38:6	PC 38:6 (103867.606; 99.89%); PE 41:6 (118.942; 0.11%)	[M+K]+; [M+K]+	844.5253; 844.5253	0.0013; 0.0013	C46H80NO8P; C46H80NO8P	805.5621; 805.5621	PC 16:0_22:6 (59252.477; 56.98%); PC 22:6_16:0 (38782.821; 37.3%); PC 18:1_20:5 (4559.979; 4.39%); PC 18:2_20:4 (724.174; 0.7%); PC 16:1_22:5 (548.156; 0.53%); PE 19:0_22:6 (118.942; 0.11%)*	PC 16:0_22:6; PC 22:6_16:0; PC 18:1_20:5; PC 18:2_20:4; PC 16:1_22:5; PE 19:0_22:6	1.63; 1.75	0.8	864.6; 804.6	327.3; 255.2; 301.3; 303.3; 329.3; 327.2	35.0; 30.0	140.0; 124.0	negative	C42H79NO13; C46H80NO8P	M+K	C42H79NO13+K+; C46H80NO8P+K+	844.5183; 844.5253	0.5; 0.05	LacCer 30:1; PC 38:6; PE 41:6	LacCer(d14:1/16:0), LacCer(d18:1/12:0); PC(18:1(11Z)/20:5(5Z,8Z,11Z,14Z,17Z)), PC(18:1(9Z)/20:5(5Z,8Z,11Z,14Z,17Z)), PC(18:2(9Z,12Z)/20:4(5Z,8Z,11Z,14Z)), PC(22:6(4E,7E,10E,13E,16E,19E)/16:0), PC(22:6(4Z,7Z,10Z,13Z,16Z,19Z)/16:0), PC(18:4(6Z,9Z,12Z,15Z)/20:2(11Z,14Z)), PC(20:2(11Z,14Z)/18:4(6Z,9Z,12Z,15Z)), PC(20:3(8Z,11Z,14Z)/18:3(6Z,9Z,12Z)), PC(20:3(8Z,11Z,14Z)/18:3(9Z,12Z,15Z)), PC(16:1(9Z)/2…	LMSP0501AB24, LMSP0501AB02; LMGP01010844, LMGP01010907, LMGP01010943, LMGP01011115, LMGP01011116, LMGP01011721, LMGP01011851, LMGP01011880, LMGP01011881, LMGP01012140, LMGP01012171, LMGP01012175, LMGP01012179, LMGP01012200, LMGP01012201, LMGP02011148, LMGP01010650, LMGP01011057, LMGP01011662, LMGP01011691, LMGP01011909, LMGP01012137, LMGP01012141, LMGP01012212, LMGP01012216, LMGP02010792	SwissLipids	yes
844.545	PS 37:0	PS 37:0 (3577.628; 100.0%)	[M+K]+	844.546	0.0014	C43H84NO10P	805.583	PS 17:0_20:0 (3577.628; 100.0%)	PS 17:0_20:0	2.6	0.8	804.6	311.3	38	116	negative	C43H84NO10P; C46H80NO9P	M+K; M+Na	C43H84NO10P+K+; C46H80NO9P+Na+	844.5464; 844.5463	0.5; 0.2	PS 37:0; PS O-40:6; PS P-40:5	PS(15:0/22:0), PS(22:0/15:0), PS(19:0/18:0), PS(16:0/21:0), PS(18:0/19:0), PS(20:0/17:0), PS(21:0/16:0), PS(17:0/20:0); PS(O-18:0/22:6(4Z,7Z,10Z,13Z,16Z,19Z)), PS(P-20:0/20:5(5Z,8Z,11Z,14Z,17Z))	LMGP03010156, LMGP03010703, LMGP03010869, LMGP03010198, LMGP03010317, LMGP03010515, LMGP03010680, LMGP03010963; LMGP03020083, LMGP03030080	SwissLipids	yes
845.528	PG 40:6	PG 40:6 (1.407; 100.0%)	[M+Na]+	845.53	0.0023	C46H79O10P	822.541	PG 18:0_22:6 (1.407; 100.0%)	PG 18:0_22:6	1.37	0.8	821.5	327.3	37	131	negative	C46H79O10P; C48H77O10P	M+Na; M+H	C46H79O10P+Na+; C48H77O10P+H+	845.5303; 845.5327	0.2; 0.5	PG 40:6; PG 42:9	PG(18:0/22:6(4Z,7Z,10Z,13Z,16Z,19Z)), PG(20:1(11Z)/20:5(5Z,8Z,11Z,14Z,17Z)), PG(20:2(11Z,14Z)/20:4(5Z,8Z,11Z,14Z)), PG(20:3(8Z,11Z,14Z)/20:3(8Z,11Z,14Z)), PG(20:4(5Z,8Z,11Z,14Z)/20:2(11Z,14Z)), PG(22:2(13Z,16Z)/18:4(6Z,9Z,12Z,15Z)), PG(22:4(7Z,10Z,13Z,16Z)/18:2(9Z,12Z)), PG(22:6(4Z,7Z,10Z,13Z,16Z,19Z)/18:0), PG(18:2(9Z,12Z)/22:4(7Z,10Z,13Z,16Z)), PG(18:4(6Z,9Z,12Z,15Z)/22:2(13Z,16Z)), PG(20:5(5Z,…	LMGP04010040, LMGP04010551, LMGP04010581, LMGP04010611, LMGP04010640, LMGP04010772, LMGP04010800, LMGP04010827, LMGP04010365, LMGP04010453, LMGP04010667; LMGP04010619, LMGP04010676, LMGP04010811, LMGP04010838	SwissLipids	yes
845.699	TG 48:0	TG 48:0 (3076.03; 100.0%)	[M+K]+	845.699	0.0005	C51H98O6	806.736	TG 48:0 (3076.03; 100.0%)	TG 48:0	0.4	0.8	824.7	579.5; 551.4; 523.5	24	98	positive	C51H98O6	M+K	C51H98O6+K+	845.699	0.2	TG 48:0	TG(16:0/16:0/16:0), TG(13:0/13:0/22:0)[iso3], TG(14:0/14:0/20:0)[iso3], TG(12:0/14:0/22:0)[iso6], TG(12:0/15:0/21:0)[iso6], TG(12:0/16:0/20:0)[iso6], TG(13:0/15:0/20:0)[iso6], TG(13:0/17:0/18:0)[iso6], TG(12:0/18:0/18:0)[iso3], TG(14:0/17:0/17:0)[iso3], TG(15:0/15:0/18:0)[iso3], TG(12:0/17:0/19:0)[iso6], TG(13:0/14:0/21:0)[iso6], TG(13:0/16:0/19:0)[iso6], TG(14:0/15:0/19:0)[iso6], TG(14:0/16:0/18…	LMGL03010001, LMGL03012715, LMGL03012769, LMGL03013231, LMGL03013287, LMGL03013333, LMGL03013745, LMGL03013839, LMGL03012669, LMGL03012788, LMGL03012877, LMGL03013380, LMGL03013694, LMGL03013796, LMGL03014178, LMGL03014225, LMGL03015006	SwissLipids	yes
846.525	PS 39:5	PS 39:5 (401.547; 100.0%)	[M+Na]+	846.525	0.0005	C45H78NO10P	823.536	PS 17:0_22:5 (401.547; 100.0%)	PS 17:0_22:5	2.6	0.8	822.5	329.3	38	116	negative	C42H82NO11P; C45H78NO10P	M+K; M+Na	C42H82NO11P+K+; C45H78NO10P+Na+	846.5257; 846.5256	0.5; 0.2	PI-Cer 36:1; PS 39:5	PI-Cer(d20:1/16:0); PS(17:1(9Z)/22:4(7Z,10Z,13Z,16Z)), PS(19:0/20:5(5Z,8Z,11Z,14Z,17Z)), PS(20:5(5Z,8Z,11Z,14Z,17Z)/19:0), PS(19:1(9Z)/20:4(5Z,8Z,11Z,14Z)), PS(20:4(5Z,8Z,11Z,14Z)/19:1(9Z)), PS(22:4(7Z,10Z,13Z,16Z)/17:1(9Z))	LMSP03030154; LMGP03010276, LMGP03010473, LMGP03010664, LMGP03010503, LMGP03010637, LMGP03010796	SwissLipids	yes
847.538	PI 33:0 (60.86%); PI 35:3 (38.29%)	PI 33:0 (51.821; 60.86%); PI 35:3 (32.608; 38.29%); PG 40:5 (0.724; 0.85%)	[M+Na]+; [M+H]+; [M+Na]+	847.5307; 847.5331; 847.5459	0.0073; 0.0049; 0.0079	C42H81O13P; C44H79O13P; C46H81O10P	824.5415; 846.5258; 824.5567	PI 16:0_17:0 (51.821; 60.86%); PI 15:0_20:3 (16.943; 19.9%); PI 17:0_18:3 (15.665; 18.4%); PG 18:0_22:5 (0.724; 0.85%)	PI 16:0_17:0; PI 15:0_20:3; PI 17:0_18:3; PG 18:0_22:5	2.6; 1.37	0.8	823.5; 845.5	269.2; 305.3; 277.2; 329.3	47.0; 37.0	140.0; 131.0	negative	C46H81O10P; C42H81O13P	M+Na	C46H81O10P+Na+; C42H81O13P+Na+	847.5460; 847.5307	0.5; 0.2	PG 40:5; PI 33:0	PG(18:1(9Z)/22:4(7Z,10Z,13Z,16Z)), PG(18:3(6Z,9Z,12Z)/22:2(13Z,16Z)), PG(18:3(9Z,12Z,15Z)/22:2(13Z,16Z)), PG(20:1(11Z)/20:4(5Z,8Z,11Z,14Z)), PG(20:3(8Z,11Z,14Z)/20:2(11Z,14Z)), PG(20:4(5Z,8Z,11Z,14Z)/20:1(11Z)), PG(22:1(11Z)/18:4(6Z,9Z,12Z,15Z)), PG(22:2(13Z,16Z)/18:3(6Z,9Z,12Z)), PG(22:4(7Z,10Z,13Z,16Z)/18:1(9Z)), PG(18:4(6Z,9Z,12Z,15Z)/22:1(11Z)), PG(20:0/20:5(5Z,8Z,11Z,14Z,17Z)), PG(20:2(11Z,1…	LMGP04010339, LMGP04010394, LMGP04010422, LMGP04010550, LMGP04010610, LMGP04010639, LMGP04010741, LMGP04010770, LMGP04010799, LMGP04010452, LMGP04010523, LMGP04010580, LMGP04010666, LMGP04010771; LMGP06010197, LMGP06010278, LMGP06010032, LMGP06010068, LMGP06010824, LMGP06010835, LMGP06010840, LMGP06010880, LMGP06010886, LMGP06010905	SwissLipids	yes (only PI 33:0 and PG 40:5)
848.541	PS 39:4	PS 39:4 (190.042; 100.0%)	[M+Na]+	848.541	0.0002	C45H80NO10P	825.552	PS 17:0_22:4 (190.042; 100.0%)	PS 17:0_22:4	2.6	0.8	824.5	331.3	38	116	negative	C42H84NO11P; C45H80NO10P; C47H78NO10P	M+K; M+Na; M+H	C42H84NO11P+K+; C45H80NO10P+Na+; C47H78NO10P+H+	848.5414; 848.5412; 848.5436	0.5; 0.2	PI-Cer 36:0; PS 39:4; PS 41:7	PI-Cer(d18:0/18:0), PI-Cer(d20:0/16:0); PS(17:2(9Z,12Z)/22:2(13Z,16Z)), PS(19:0/20:4(5Z,8Z,11Z,14Z)), PS(20:4(5Z,8Z,11Z,14Z)/19:0), PS(21:0/18:4(6Z,9Z,12Z,15Z)), PS(17:0/22:4(7Z,10Z,13Z,16Z)), PS(18:4(6Z,9Z,12Z,15Z)/21:0), PS(19:1(9Z)/20:3(8Z,11Z,14Z)), PS(20:3(8Z,11Z,14Z)/19:1(9Z)), PS(22:2(13Z,16Z)/17:2(9Z,12Z)), PS(22:4(7Z,10Z,13Z,16Z)/17:0); PS(22:6(4Z,7Z,10Z,13Z,16Z,19Z)/19:1(9Z)), PS(19:1(9…	LMSP03030007, LMSP03030024; LMGP03010305, LMGP03010472, LMGP03010636, LMGP03010689, LMGP03010247, LMGP03010450, LMGP03010502, LMGP03010607, LMGP03010766, LMGP03010795; LMGP03010834, LMGP03010510	SwissLipids	yes
851.709	TG 52:6 (72.43%); TG 50:3 (27.57%)	TG 52:6 (14096.322; 72.43%); TG 50:3 (5364.682; 27.57%)	[M+H]+; [M+Na]+	851.7123; 851.7099	0.0033; 0.0009	C55H94O6; C53H96O6	850.7050; 828.7206	TG 52:6 (14096.322; 72.43%); TG 50:3 (5364.682; 27.57%)	TG 52:6; TG 50:3	0.4	0.8	868.8; 846.8	623.6; 595.5; 597.5; 569.5; 571.5; 573.5; 547.5; 549.5; 523.5; 601.6; 575.5; 545.5; 551.5	24	98	positive	C53H96O6; C55H94O6	M+Na; M+H	C53H96O6+Na+; C55H94O6+H+	851.7099; 851.7123	0.2; 0.5	TG 50:3; TG 52:6	TG(16:1(9Z)/17:1(9Z)/17:1(9Z))[iso3], TG(16:0/17:1(9Z)/17:2(9Z,12Z))[iso6], TG(16:0/16:1(9Z)/18:2(9Z,12Z))[iso6], TG(14:0/14:0/22:3(10Z,13Z,16Z))[iso3], TG(14:1(9Z)/14:1(9Z)/22:1(11Z))[iso3], TG(15:0/15:0/20:3(8Z,11Z,14Z))[iso3], TG(15:1(9Z)/15:1(9Z)/20:1(11Z))[iso3], TG(12:0/16:0/22:3(10Z,13Z,16Z))[iso6], TG(12:0/18:1(9Z)/20:2(11Z,14Z))[iso6], TG(12:0/18:3(6Z,9Z,12Z)/20:0)[iso6], TG(12:0/18:3(9Z…	LMGL03010037, LMGL03010039, LMGL03010053, LMGL03012779, LMGL03012836, LMGL03012888, LMGL03012941, LMGL03013343, LMGL03013470, LMGL03013505, LMGL03013522, LMGL03013755, LMGL03013781, LMGL03013850, LMGL03014260, LMGL03014343, LMGL03014362, LMGL03014641, LMGL03014710, LMGL03014731, LMGL03015061, LMGL03015062, LMGL03015083, LMGL03015104, LMGL03015392, LMGL03015411, LMGL03015433, LMGL03015454, LMGL030…	SwissLipids	yes
852.551	PC 40:8 (61.26%); PC 42:11 (30.39%)	PC 40:8 (5392.144; 61.26%); PC 42:11 (2674.682; 30.39%); PI 34:2 (734.683; 8.35%)	[M+Na]+; [M+H]+; [M+NH4]+	852.5514; 852.5538; 852.5596	0.0003; 0.0027; 0.0086	C48H80NO8P; C50H78NO8P; C43H79O13P	829.5621; 851.5465; 834.5258	PC 18:2_22:6 (5392.144; 61.26%); PC 20:5_22:6 (2674.682; 30.39%); PI 16:0_18:2 (391.9; 4.45%); PI 16:1_18:1 (342.782; 3.89%)	PC 18:2_22:6; PC 20:5_22:6; PI 16:0_18:2; PI 16:1_18:1	1.63; 2.6	0.8	888.6; 910.6; 833.5	327.3; 279.2; 281.2	35.0; 47.0	140	negative	C48H80NO8P; C50H78NO8P	M+Na; M+H	C48H80NO8P+Na+; C50H78NO8P+H+	852.5514; 852.5538	0.2	PC 40:8; PC 42:11	PC(20:4(5E,8E,11E,14E)/20:4(5E,8E,11E,14E)), PC(18:4(6Z,9Z,12Z,15Z)/22:4(7Z,10Z,13Z,16Z)), PC(20:3(8Z,11Z,14Z)/20:5(5Z,8Z,11Z,14Z,17Z)), PC(22:6(4Z,7Z,10Z,13Z,16Z,19Z)/18:2(9Z,12Z)), PC(18:2(9Z,12Z)/22:6(4Z,7Z,10Z,13Z,16Z,19Z)), PC(20:4(5Z,8Z,11Z,14Z)/20:4(5Z,8Z,11Z,14Z)), PC(20:5(5Z,8Z,11Z,14Z,17Z)/20:3(8Z,11Z,14Z)), PC(22:4(7Z,10Z,13Z,16Z)/18:4(6Z,9Z,12Z,15Z)); PC(22:6(4Z,7Z,10Z,13Z,16Z,19Z)/20…	LMGP01011047, LMGP01011729, LMGP01011890, LMGP01012109, LMGP01010947, LMGP01011052, LMGP01011947, LMGP01012082; LMGP01012120, LMGP01011059	SwissLipids	yes
852.573	PS 39:2	PS 39:2 (2605.678; 94.93%); PS 41:5 (139.288; 5.07%)	[M+Na]+; [M+H]+	852.5725; 852.5749	0.0005; 0.0019	C45H84NO10P; C47H82NO10P	829.5832; 851.5676	PS 17:0_22:2 (2605.678; 94.93%); PS 19:0_22:5 (139.288; 5.07%)	PS 17:0_22:2; PS 19:0_22:5	2.6	0.8	828.6; 850.6	335.3; 329.3	38	116	negative	C45H84NO10P; C47H82NO10P	M+Na; M+H	C45H84NO10P+Na+; C47H82NO10P+H+	852.5725; 852.5749	0.5	PS 39:2; PS 41:5	PS(17:0/22:2(13Z,16Z)), PS(18:2(9Z,12Z)/21:0), PS(19:0/20:2(11Z,14Z)), PS(19:1(9Z)/20:1(11Z)), PS(20:1(11Z)/19:1(9Z)), PS(20:2(11Z,14Z)/19:0), PS(22:0/17:2(9Z,12Z)), PS(22:1(11Z)/17:1(9Z)), PS(22:2(13Z,16Z)/17:0), PS(17:1(9Z)/22:1(11Z)), PS(17:2(9Z,12Z)/22:0), PS(21:0/18:2(9Z,12Z)); PS(20:5(5Z,8Z,11Z,14Z,17Z)/21:0), PS(19:1(9Z)/22:4(7Z,10Z,13Z,16Z)), PS(21:0/20:5(5Z,8Z,11Z,14Z,17Z)), PS(22:4(7Z,1…	LMGP03010246, LMGP03010361, LMGP03010470, LMGP03010500, LMGP03010546, LMGP03010575, LMGP03010709, LMGP03010734, LMGP03010764, LMGP03010274, LMGP03010303, LMGP03010686; LMGP03010672, LMGP03010509, LMGP03010697, LMGP03010805	SwissLipids	yes
853.725	TG 50:2 (51.39%); TG 52:5 (48.61%)	TG 50:2 (15921.961; 51.39%); TG 52:5 (15059.291; 48.61%)	[M+Na]+; [M+H]+	853.7255; 853.7279	0.0005; 0.0029	C53H98O6; C55H96O6	830.7363; 852.7206	TG 50:2 (15921.961; 51.39%); TG 52:5 (15059.291; 48.61%)	TG 50:2; TG 52:5	0.4	0.8	848.8; 870.8	603.6; 575.5; 577.5; 547.5; 549.5; 551.5; 523.5; 625.6; 597.5; 599.5; 571.5; 573.5	24	98	positive	C53H98O6; C55H96O6	M+Na; M+H	C53H98O6+Na+; C55H96O6+H+	853.7256; 853.728	0.2	TG 50:2; TG 52:5	TG(16:1(9Z)/17:0/17:1(9Z))[iso6], TG(14:0/18:1(9Z)/18:1(9Z))[iso3], TG(15:0/15:0/20:2(11Z,14Z))[iso3], TG(12:0/16:1(9Z)/22:1(11Z))[iso6], TG(12:0/18:0/20:2(11Z,14Z))[iso6], TG(12:0/18:1(9Z)/20:1(11Z))[iso6], TG(14:0/14:1(9Z)/22:1(11Z))[iso6], TG(13:0/15:1(9Z)/22:1(11Z))[iso6], TG(13:0/17:0/20:2(11Z,14Z))[iso6], TG(13:0/17:1(9Z)/20:1(11Z))[iso6], TG(13:0/17:2(9Z,12Z)/20:0)[iso6], TG(13:0/18:1(9Z)/…	LMGL03010033, LMGL03012792, LMGL03012887, LMGL03013366, LMGL03013450, LMGL03013469, LMGL03014160, LMGL03013780, LMGL03013849, LMGL03013871, LMGL03013892, LMGL03013932, LMGL03013950, LMGL03014259, LMGL03014640, LMGL03014687, LMGL03014992, LMGL03015103, LMGL03015367, LMGL03015391, LMGL03010032, LMGL03010034, LMGL03010042, LMGL03010043, LMGL03010044, LMGL03012676, LMGL03012778, LMGL03012835, LMGL030…	SwissLipids	yes
854.566	PC 40:7	PC 40:7 (28792.646; 86.76%); PC 42:10 (2461.467; 7.42%); PI 34:1 (1930.575; 5.82%)	[M+Na]+; [M+H]+; [M+NH4]+	854.5670; 854.5694; 854.5753	0.0010; 0.0034; 0.0093	C48H82NO8P; C50H80NO8P; C43H81O13P	831.5778; 853.5621; 836.5415	PC 18:1_22:6 (26500.047; 79.86%); PC 18:2_22:5 (2094.505; 6.31%); PC 20:4_22:6 (1660.155; 5.0%); PI 16:1_18:0 (1017.611; 3.07%); PI 16:0_18:1 (912.965; 2.75%); PC 20:5_22:5 (801.312; 2.41%); PC 20:2_20:5 (198.094; 0.6%)	PC 18:1_22:6; PC 18:2_22:5; PC 20:4_22:6; PI 16:1_18:0; PI 16:0_18:1; PC 20:5_22:5; PC 20:2_20:5	1.63; 2.6	0.8	890.6; 912.6; 835.5	327.3; 329.3; 283.2; 281.2; 301.3	35.0; 47.0	140	negative	C48H82NO8P; C50H80NO8P; C45H86NO9P	M+Na; M+H; M+K	C48H82NO8P+Na+; C50H80NO8P+H+; C45H86NO9P+K+	854.5670; 854.5694; 854.5672	0.1; 0.2	PC 40:7; PC 42:10; PS P-39:1	PC(18:1(11Z)/22:6(4Z,7Z,10Z,13Z,16Z,19Z)), PC(18:3(6Z,9Z,12Z)/22:4(7Z,10Z,13Z,16Z)), PC(20:2(11Z,14Z)/20:5(5Z,8Z,11Z,14Z,17Z)), PC(20:5(5Z,8Z,11Z,14Z,17Z)/20:2(11Z,14Z)), PC(22:4(7Z,10Z,13Z,16Z)/18:3(9Z,12Z,15Z)), PC(18:1(9Z)/22:6(4Z,7Z,10Z,13Z,16Z,19Z)), PC(18:2(9Z,12Z)/22:5(4Z,7Z,10Z,13Z,16Z)), PC(18:3(9Z,12Z,15Z)/22:4(7Z,10Z,13Z,16Z)), PC(20:3(8Z,11Z,14Z)/20:4(5Z,8Z,11Z,14Z)), PC(20:4(5Z,8Z,11…	LMGP01010847, LMGP01011669, LMGP01011859, LMGP01011946, LMGP01012081, LMGP01010913, LMGP01010946, LMGP01011698, LMGP01011889, LMGP01011918, LMGP01012080, LMGP01012108; LMGP01011058, LMGP01011925, LMGP01012119; LMGP03030074	SwissLipids	yes
855.74	TG 52:4 (59.31%); TG 50:1 (40.67%)	TG 52:4 (24359.133; 59.31%); TG 50:1 (16703.304; 40.67%); Hex1Cer 44:2 (7.656; 0.02%)	[M+H]+; [M+Na]+; [M+NH4]+	855.7436; 855.7412; 855.7396	0.0036; 0.0012; 0.0005	C55H98O6; C53H100O6; C50H95NO8	854.7363; 832.7520; 837.7057	TG 52:4 (24359.133; 59.31%); TG 50:1 (16703.304; 40.67%); Hex1Cer 18:1/26:1 (7.656; 0.02%)	TG 52:4; TG 50:1; Hex1Cer 18:1/26:1	0.4; 1.05	0.8; 1.0	872.8; 850.8; 820.9	627.6; 599.5; 601.5; 571.5; 573.5; 575.5; 577.5; 543.5; 547.5; 549.5; 551.5; 523.5; 605.6; 579.5; 264.4	24.0; 30.0	98.0; 125.0	positive	C53H100O6; C55H98O6	M+Na; M+H	C53H100O6+Na+; C55H98O6+H+	855.7412; 855.7436	0.1; 0.2	TG 50:1; TG 52:4	TG(16:0/16:0/18:1(11E)), TG(16:0/16:0/18:1(9Z)), TG(14:0/14:0/22:1(11Z))[iso3], TG(14:1(9Z)/18:0/18:0)[iso3], TG(15:0/15:0/20:1(11Z))[iso3], TG(12:0/16:0/22:1(11Z))[iso6], TG(12:0/17:1(9Z)/21:0)[iso6], TG(12:0/18:0/20:1(11Z))[iso6], TG(12:0/18:1(9Z)/20:0)[iso6], TG(12:0/19:0/19:1(9Z))[iso6], TG(13:0/15:0/22:1(11Z))[iso6], TG(13:0/15:1(9Z)/22:0)[iso6], TG(13:0/17:1(9Z)/20:0)[iso6], TG(13:0/18:1(9Z…	LMGL03010005, LMGL03010006, LMGL03012777, LMGL03012849, LMGL03012886, LMGL03013341, LMGL03013411, LMGL03013449, LMGL03013468, LMGL03013552, LMGL03013753, LMGL03013779, LMGL03013870, LMGL03013931, LMGL03014213, LMGL03014281, LMGL03014341, LMGL03014592, LMGL03014991, LMGL03015366, LMGL03010027, LMGL03010028, LMGL03010036, LMGL03013365, LMGL03013829, LMGL03013848, LMGL03013912, LMGL03014159, LMGL030…	SwissLipids	yes
856.582	PC 40:6	PC 40:6 (32157.932; 94.43%); PC 42:9 (1624.54; 4.77%); PI 34:0 (270.646; 0.79%)	[M+Na]+; [M+H]+; [M+NH4]+	856.5826; 856.5850; 856.5909	0.0006; 0.0031; 0.0089	C48H84NO8P; C50H82NO8P; C43H83O13P	833.5934; 855.5778; 838.5571	PC 18:0_22:6 (24739.815; 72.65%); PC 18:1_22:5 (5926.828; 17.4%); PC 20:3_22:6 (1194.74; 3.51%); PC 20:1_20:5 (1031.044; 3.03%); PC 20:4_22:5 (429.8; 1.26%); PC 18:2_22:4 (359.405; 1.06%); PI 16:0_18:0 (192.471; 0.57%); PC 20:2_20:4 (100.84; 0.3%); PI 15:0_19:0 (47.082; 0.14%); PI 17:0_17:0 (31.093; 0.09%)	PC 18:0_22:6; PC 18:1_22:5; PC 20:3_22:6; PC 20:1_20:5; PC 20:4_22:5; PC 18:2_22:4; PI 16:0_18:0; PC 20:2_20:4; PI 15:0_19:0; PI 17:0_17:0	1.63; 2.6	0.8	892.6; 914.6; 837.6; 837.5	327.3; 329.3; 301.3; 331.3; 283.2; 303.3; 297.2; 269.2	35.0; 47.0	140	negative	C44H83NO13; C48H84NO8P; C50H82NO8P; C45H88NO9P	M+Na; M+H; M+K	C44H83NO13+Na+; C48H84NO8P+Na+; C50H82NO8P+H+; C45H88NO9P+K+	856.5757; 856.5827; 856.5851; 856.5828	0.5; 0.05; 0.1; 0.2	LacCer 32:1; PC 40:6; PE 43:6; PC 42:9; PS O-39:1; PS P-39:0	LacCer(d18:1/14:0); PC(18:0/22:6(9Z,11Z,13Z,15Z,17Z,19)), PC(20:3(8Z,11Z,14Z)/20:3(8Z,11Z,14Z)), PC(20:5(5Z,8Z,11Z,14Z,17Z)/20:1(11Z)), PE(22:6(4Z,7Z,10Z,13Z,16Z,19Z)/21:0), PC(18:0/22:6(4Z,7Z,10Z,13Z,16Z,19Z)), PC(18:1(11Z)/22:5(7Z,10Z,13Z,16Z,19Z)), PC(18:2(9Z,12Z)/22:4(7Z,10Z,13Z,16Z)), PC(18:4(6Z,9Z,12Z,15Z)/22:2(13Z,16Z)), PC(20:1(11Z)/20:5(5Z,8Z,11Z,14Z,17Z)), PC(20:2(11Z,14Z)/20:4(5Z,8Z,11…	LMSP0501AB12; LMGP01010823, LMGP01011888, LMGP01011945, LMGP02011156, LMGP01010821, LMGP01010846, LMGP01011639, LMGP01011728, LMGP01011828, LMGP01011858, LMGP01011917, LMGP01012051, LMGP01012079, LMGP01012107, LMGP02010004; LMGP01012118, LMGP01011896, LMGP01011954, LMGP01012090; LMGP03030073, LMGP03020058, LMGP03030051	SwissLipids	yes
857.756	TG 52:3	TG 52:3 (49740.633; 93.44%); TG 50:0 (3487.283; 6.55%); Hex1Cer 44:1 (7.187; 0.01%)	[M+H]+; [M+Na]+; [M+NH4]+	857.7592; 857.7568; 857.7552	0.0032; 0.0008; 0.0008	C55H100O6; C53H102O6; C50H97NO8	856.7520; 834.7676; 839.7214	TG 52:3 (49740.633; 93.44%); TG 50:0 (3487.283; 6.55%); Hex1Cer 18:1/26:0 (7.187; 0.01%)	TG 52:3; TG 50:0; Hex1Cer 18:1/26:0	0.4; 1.05	0.8; 1.0	874.8; 852.8; 822.9	629.6; 601.5; 603.5; 573.5; 575.5; 577.5; 579.5; 545.5; 547.5; 549.5; 551.5; 607.6; 264.4	24.0; 30.0	98.0; 125.0	positive	C53H102O6; C55H100O6	M+Na; M+H	C53H102O6+Na+; C55H100O6+H+	857.7569; 857.7593	0.2	TG 50:0; TG 52:3	TG(16:0/18:0/16:0) (d5), TG(19:0/12:0/19:0) (d5), TG(12:0/19:0/19:0)[iso3], TG(14:0/14:0/22:0)[iso3], TG(14:0/18:0/18:0)[iso3], TG(12:0/18:0/20:0)[iso6], TG(13:0/15:0/22:0)[iso6], TG(13:0/18:0/19:0)[iso6], TG(14:0/15:0/21:0)[iso6], TG(14:0/16:0/20:0)[iso6], TG(15:0/17:0/18:0)[iso6], TG(16:0/17:0/17:0)[iso3], TG(16:0/16:0/18:0), TG(15:0/15:0/20:0)[iso3], TG(12:0/16:0/22:0)[iso6], TG(12:0/17:0/21:0…	LMGL03010011, LMGL03010013, LMGL03012675, LMGL03012776, LMGL03012791, LMGL03013448, LMGL03013752, LMGL03013911, LMGL03014186, LMGL03014233, LMGL03015058, LMGL03010023, LMGL03010004, LMGL03012885, LMGL03013340, LMGL03013388, LMGL03013804, LMGL03013847, LMGL03014280, LMGL03015015; LMGL03010102, LMGL03010109, LMGL03010121, LMGL03010122, LMGL03010134, LMGL03010136, LMGL03010150, LMGL03012856, LMGL030…	SwissLipids	yes
858.577	PC O-40:6 (74.39%); PC O-40:6 &/or PC P-40:5 (25.61%)	PC O-40:6 (3067.554; 74.39%); PC O-40:6 &/or PC P-40:5 (1056.293; 25.61%)	[M+K]+; [M+K]+	858.5773; 858.5773	0.0003; 0.0003	C48H86NO7P; C48H86NO7P	819.6142; 819.6142	PC O-18:0_22:6 (3067.554; 74.39%)*; PC O-18:1_22:5 &/or PC P-18:0_22:5 (1056.293; 25.61%)	PC O-18:0_22:6; PC O-18:1_22:5 &/or PC P-18:0_22:5	1.63	0.8	878.6	327.2; 329.2	35	140	negative	C48H86NO7P; C44H85NO11S	M+K; M+Na	C48H86NO7P+K+; C44H85NO11S+Na+	858.5773; 858.5736	0.5	PC O-40:6; PC P-40:5	PC(O-18:0/22:6(4Z,7Z,10Z,13Z,16Z,19Z)), PC(P-20:0/20:5(5Z,8Z,11Z,14Z,17Z)); (3'-sulfo)Galbeta-Cer(d18:1/20:0)	LMGP01020110, LMGP01030098; LMSP06020010	SwissLipids	yes
858.598	PC 40:5	PC 40:5 (6835.184; 79.16%); PC 42:8 (1799.825; 20.84%)	[M+Na]+; [M+H]+	858.5983; 858.6007	0.0003; 0.0027	C48H86NO8P; C50H84NO8P	835.6091; 857.5934	PC 18:0_22:5 (4687.136; 54.28%); PC 20:2_22:6 (1505.22; 17.43%); PC 18:1_22:4 (963.569; 11.16%); PC 20:0_20:5 (781.251; 9.05%); PC 20:1_20:4 (403.228; 4.67%); PC 20:3_22:5 (294.605; 3.41%)	PC 18:0_22:5; PC 20:2_22:6; PC 18:1_22:4; PC 20:0_20:5; PC 20:1_20:4; PC 20:3_22:5	1.63	0.8	894.6; 916.6	329.3; 327.3; 331.3; 301.3; 303.3	35	140	negative	C44H85NO13; C48H86NO8P; C50H84NO8P; C45H90NO9P	M+Na; M+H; M+K	C44H85NO13+Na+; C48H86NO8P+Na+; C50H84NO8P+H+; C45H90NO9P+K+	858.5913; 858.5983; 858.6007; 858.5985	0.5; 0.2	LacCer 32:0; PC 40:5; PC 42:8; PS O-39:0	LacCer(d14:0/18:0), LacCer(d18:0/14:0); PC(18:3(6Z,9Z,12Z)/22:2(13Z,16Z)), PC(18:4(6Z,9Z,12Z,15Z)/22:1(11Z)), PC(20:0/20:5(5Z,8Z,11Z,14Z,17Z)), PC(20:1(11Z)/20:4(5Z,8Z,11Z,14Z)), PC(20:2(11Z,14Z)/20:3(8Z,11Z,14Z)), PC(20:4(5Z,8Z,11Z,14Z)/20:1(11Z)), PC(20:5(5Z,8Z,11Z,14Z,17Z)/20:0), PC(22:1(11Z)/18:4(6Z,9Z,12Z,15Z)), PC(22:2(13Z,16Z)/18:3(9Z,12Z,15Z)), PC(18:4(6Z,9Z,12Z,15Z)/22:1(13Z)), PC(20:4(8…	LMSP0501AB23, LMSP0501AB13; LMGP01011668, LMGP01011727, LMGP01011800, LMGP01011827, LMGP01011857, LMGP01011916, LMGP01011944, LMGP01012020, LMGP01012050, LMGP01012183, LMGP01012214, LMGP01012231, LMGP01010816, LMGP01010818, LMGP01011613, LMGP01011697, LMGP01011887, LMGP01012049, LMGP01012078, LMGP01012160, LMGP01012188, LMGP01012191, LMGP01012204, LMGP01012225; LMGP01011865, LMGP01011924, LMGP010…	SwissLipids	yes
859.528	PI 34:1 (69.86%); PI 36:4 (30.14%)	PI 34:1 (1930.575; 69.86%); PI 36:4 (832.909; 30.14%)	[M+Na]+; [M+H]+	859.5307; 859.5331	0.0027; 0.0051	C43H81O13P; C45H79O13P	836.5415; 858.5258	PI 16:1_18:0 (1017.611; 36.82%); PI 16:0_18:1 (912.965; 33.04%); PI 18:2_18:2 (422.996; 15.31%); PI 16:0_20:4 (362.618; 13.12%); PI 18:1_18:3 (29.004; 1.05%); PI 16:1_20:3 (18.291; 0.66%)	PI 16:1_18:0; PI 16:0_18:1; PI 18:2_18:2; PI 16:0_20:4; PI 18:1_18:3; PI 16:1_20:3	2.6	0.8	835.5; 857.5	283.2; 281.2; 279.2; 303.3; 277.2; 305.3	47	140	negative	C43H81O13P	M+Na	C43H81O13P+Na+	859.531	0.5	PI 34:1	PI(16:0/18:1(9Z)), PI(14:0/20:1(11Z)), PI(15:0/19:1(9Z)), PI(17:0/17:1(9Z)), PI(17:1(9Z)/17:0), PI(18:1(9Z)/16:0), PI(12:0/22:1(11Z)), PI(14:1(9Z)/20:0), PI(15:1(9Z)/19:0), PI(16:1(9Z)/18:0), PI(19:0/15:1(9Z)), PI(19:1(9Z)/15:0), PI(20:0/14:1(9Z)), PI(20:1(11Z)/14:0), PI(22:1(11Z)/12:0), PI(18:0/16:1(9Z))	LMGP06010001, LMGP06010070, LMGP06010117, LMGP06010199, LMGP06010224, LMGP06010933, LMGP06010033, LMGP06010095, LMGP06010146, LMGP06010179, LMGP06010425, LMGP06010452, LMGP06010479, LMGP06010498, LMGP06010694, LMGP06010857	SwissLipids	yes (only PI 34:1)
860.54	PS 40:5	PS 40:5 (680.178; 100.0%)	[M+Na]+	860.541	0.0012	C46H80NO10P	837.552	PS 18:0_22:5 (680.178; 100.0%)	PS 18:0_22:5	2.6	0.8	836.5	329.3	38	116	negative	C46H80NO10P; C48H78NO10P	M+Na; M+H	C46H80NO10P+Na+; C48H78NO10P+H+	860.5412; 860.5436	0.2	PS 40:5; PS 42:8	PS(18:1(9Z)/22:4(7Z,10Z,13Z,16Z)), PS(18:3(9Z,12Z,15Z)/22:2(13Z,16Z)), PS(20:2(11Z,14Z)/20:3(8Z,11Z,14Z)), PS(20:3(8Z,11Z,14Z)/20:2(11Z,14Z)), PS(22:2(13Z,16Z)/18:3(9Z,12Z,15Z)), PS(18:3(6Z,9Z,12Z)/22:2(13Z,16Z)), PS(18:4(6Z,9Z,12Z,15Z)/22:1(11Z)), PS(20:0/20:5(5Z,8Z,11Z,14Z,17Z)), PS(20:1(11Z)/20:4(5Z,8Z,11Z,14Z)), PS(20:4(5Z,8Z,11Z,14Z)/20:1(11Z)), PS(20:5(5Z,8Z,11Z,14Z,17Z)/20:0), PS(22:1(11Z)…	LMGP03010339, LMGP03010422, LMGP03010580, LMGP03010610, LMGP03010771, LMGP03010394, LMGP03010452, LMGP03010523, LMGP03010550, LMGP03010639, LMGP03010666, LMGP03010741, LMGP03010770, LMGP03010799; LMGP03010810, LMGP03010588, LMGP03010647, LMGP03010837	SwissLipids	yes
860.615	PC 42:7	PC 42:7 (8416.275; 86.59%); PC 40:4 (1303.217; 13.41%)	[M+H]+; [M+Na]+	860.6164; 860.6139	0.0014; 0.0011	C50H86NO8P; C48H88NO8P	859.6091; 837.6247	PC 20:1_22:6 (8003.865; 82.35%); PC 18:0_22:4 (688.743; 7.09%); PC 20:0_20:4 (614.473; 6.32%); PC 20:2_22:5 (412.41; 4.24%)	PC 20:1_22:6; PC 18:0_22:4; PC 20:0_20:4; PC 20:2_22:5	1.63	0.8	918.6; 896.6	327.3; 331.3; 303.3; 329.3	35	140	negative	C48H88NO8P; C50H86NO8P	M+Na; M+H	C48H88NO8P+Na+; C50H86NO8P+H+	860.614; 860.6164	0.2	PC 40:4; PE 43:4; PC 42:7	PC(18:0/22:4(7Z,10Z,13Z,16Z)), PC(18:2(9Z,12Z)/22:2(13Z,16Z)), PC(18:3(6Z,9Z,12Z)/22:1(11Z)), PC(18:3(9Z,12Z,15Z)/22:1(11Z)), PC(18:4(6Z,9Z,12Z,15Z)/22:0), PC(20:1(11Z)/20:3(8Z,11Z,14Z)), PC(20:3(8Z,11Z,14Z)/20:1(11Z)), PC(20:4(5Z,8Z,11Z,14Z)/20:0), PC(18:3(6Z,9Z,12Z)/22:1(13Z)), PC(18:3(9Z,12Z,15Z)/22:1(13Z)), PC(20:0/20:4(8Z,11Z,14Z,17Z)), PC(20:3(5Z,8Z,11Z)/20:1(11Z)), PC(20:4(8Z,11Z,14Z,17Z)/…	LMGP01010813, LMGP01011638, LMGP01011667, LMGP01011696, LMGP01011726, LMGP01011826, LMGP01011886, LMGP01011915, LMGP01012176, LMGP01012180, LMGP01012186, LMGP01012203, LMGP01012213, LMGP01012223, LMGP02011015, LMGP01011023, LMGP01011045, LMGP01011856, LMGP01011991, LMGP01012018, LMGP01012019, LMGP01012048, LMGP01012077, LMGP01012187, LMGP01012224, LMGP02011127; LMGP01011834, LMGP01012059, LMGP010…	SwissLipids	yes
870.548	PC 40:7	PC 40:7 (28792.646; 100.0%)	[M+K]+	870.541	0.0071	C48H82NO8P	831.578	PC 18:1_22:6 (26500.047; 92.04%); PC 18:2_22:5 (2094.505; 7.27%); PC 20:2_20:5 (198.094; 0.69%)	PC 18:1_22:6; PC 18:2_22:5; PC 20:2_20:5	1.63	0.8	890.6	327.3; 329.3; 301.3	35	140	negative	C48H82NO8P	M+K	C48H82NO8P+K+	870.541	0.2	PC 40:7	PC(18:1(11Z)/22:6(4Z,7Z,10Z,13Z,16Z,19Z)), PC(18:3(6Z,9Z,12Z)/22:4(7Z,10Z,13Z,16Z)), PC(20:2(11Z,14Z)/20:5(5Z,8Z,11Z,14Z,17Z)), PC(20:5(5Z,8Z,11Z,14Z,17Z)/20:2(11Z,14Z)), PC(22:4(7Z,10Z,13Z,16Z)/18:3(9Z,12Z,15Z)), PC(18:1(9Z)/22:6(4Z,7Z,10Z,13Z,16Z,19Z)), PC(18:2(9Z,12Z)/22:5(4Z,7Z,10Z,13Z,16Z)), PC(18:3(9Z,12Z,15Z)/22:4(7Z,10Z,13Z,16Z)), PC(20:3(8Z,11Z,14Z)/20:4(5Z,8Z,11Z,14Z)), PC(20:4(5Z,8Z,11…	LMGP01010847, LMGP01011669, LMGP01011859, LMGP01011946, LMGP01012081, LMGP01010913, LMGP01010946, LMGP01011698, LMGP01011889, LMGP01011918, LMGP01012080, LMGP01012108	SwissLipids	yes
871.714	TG 50:1	TG 50:1 (16703.304; 100.0%)	[M+K]+	871.715	0.0011	C53H100O6	832.752	TG 50:1 (16703.304; 100.0%)	TG 50:1	0.4	0.8	850.8	605.6; 577.5; 579.5; 549.5; 551.5; 523.5	24	98	positive	C53H100O6	M+K	C53H100O6+K+	871.715	0.2	TG 50:1	TG(16:0/16:0/18:1(11E)), TG(16:0/16:0/18:1(9Z)), TG(14:0/14:0/22:1(11Z))[iso3], TG(14:1(9Z)/18:0/18:0)[iso3], TG(15:0/15:0/20:1(11Z))[iso3], TG(12:0/16:0/22:1(11Z))[iso6], TG(12:0/17:1(9Z)/21:0)[iso6], TG(12:0/18:0/20:1(11Z))[iso6], TG(12:0/18:1(9Z)/20:0)[iso6], TG(12:0/19:0/19:1(9Z))[iso6], TG(13:0/15:0/22:1(11Z))[iso6], TG(13:0/15:1(9Z)/22:0)[iso6], TG(13:0/17:1(9Z)/20:0)[iso6], TG(13:0/18:1(9Z…	LMGL03010005, LMGL03010006, LMGL03012777, LMGL03012849, LMGL03012886, LMGL03013341, LMGL03013411, LMGL03013449, LMGL03013468, LMGL03013552, LMGL03013753, LMGL03013779, LMGL03013870, LMGL03013931, LMGL03014213, LMGL03014281, LMGL03014341, LMGL03014592, LMGL03014991, LMGL03015366, LMGL03010027, LMGL03010028, LMGL03010036, LMGL03013365, LMGL03013829, LMGL03013848, LMGL03013912, LMGL03014159, LMGL030…	SwissLipids	yes
877.725	TG 52:4 (70.6%); TG 54:7 (29.4%)	TG 52:4 (24359.133; 70.6%); TG 54:7 (10144.046; 29.4%)	[M+Na]+; [M+H]+	877.7255; 877.7279	0.0005; 0.0029	C55H98O6; C57H96O6	854.7363; 876.7206	TG 52:4 (24359.133; 70.6%); TG 54:7 (10144.046; 29.4%)	TG 52:4; TG 54:7	0.4	0.8	872.8; 894.8	627.6; 599.5; 601.5; 571.5; 573.5; 575.5; 577.5; 543.5; 547.5; 549.5; 551.5; 523.5; 623.5; 595.5; 597.5	24	98	positive	C55H98O6; C57H96O6	M+Na; M+H	C55H98O6+Na+; C57H96O6+H+	877.7256; 877.728	0.2; 0.5	TG 52:4; TG 54:7	TG(17:1(9Z)/17:2(9Z,12Z)/18:1(9Z))[iso6], TG(17:0/17:2(9Z,12Z)/18:2(9Z,12Z))[iso6], TG(17:0/17:1(9Z)/18:3(9Z,12Z,15Z))[iso6], TG(16:1(9Z)/16:1(9Z)/20:2(11Z,14Z))[iso3], TG(16:0/16:1(9Z)/20:3(8Z,11Z,14Z))[iso6], TG(12:0/18:0/22:4(7Z,10Z,13Z,16Z))[iso6], TG(12:0/18:1(9Z)/22:3(10Z,13Z,16Z))[iso6], TG(12:0/18:2(9Z,12Z)/22:2(13Z,16Z))[iso6], TG(12:0/18:3(9Z,12Z,15Z)/22:1(11Z))[iso6], TG(12:0/18:4(6Z,9…	LMGL03010120, LMGL03010123, LMGL03010127, LMGL03010158, LMGL03010159, LMGL03013459, LMGL03013478, LMGL03013496, LMGL03013530, LMGL03013545, LMGL03013595, LMGL03013858, LMGL03013901, LMGL03014022, LMGL03014244, LMGL03014268, LMGL03014352, LMGL03014389, LMGL03014423, LMGL03014438, LMGL03014649, LMGL03014794, LMGL03014828, LMGL03015001, LMGL03015113, LMGL03015188, LMGL03015205, LMGL03015420, LMGL030…	SwissLipids	yes
878.568	PC 44:12	PC 44:12 (20247.172; 86.79%); PC 42:9 (1624.54; 6.96%); PI 36:3 (1458.12; 6.25%)	[M+H]+; [M+Na]+; [M+NH4]+	878.5694; 878.5670; 878.5753	0.0014; 0.0010; 0.0073	C52H80NO8P; C50H82NO8P; C45H81O13P	877.5621; 855.5778; 860.5414	PC 22:6_22:6 (20247.172; 86.79%); PC 20:3_22:6 (1194.74; 5.12%); PI 18:1_18:2 (1043.343; 4.47%); PC 20:4_22:5 (429.8; 1.84%); PI 16:0_20:3 (376.865; 1.62%); PI 16:1_20:2 (21.133; 0.09%); PI 18:0_18:3 (16.779; 0.07%)	PC 22:6_22:6; PC 20:3_22:6; PI 18:1_18:2; PC 20:4_22:5; PI 16:0_20:3; PI 16:1_20:2; PI 18:0_18:3	1.63; 2.6	0.8	936.6; 914.6; 859.5	327.3; 279.2; 329.3; 305.3; 307.3; 277.2	35.0; 47.0	140	negative	C50H82NO8P; C52H80NO8P	M+Na; M+H	C50H82NO8P+Na+; C52H80NO8P+H+	878.5670; 878.5694	0.1	PC 42:9; PC 44:12	PC(22:6(4Z,7Z,10Z,13Z,16Z,19Z)/20:3(8Z,11Z,14Z)), PC(20:3(8Z,11Z,14Z)/22:6(4Z,7Z,10Z,13Z,16Z,19Z)), PC(20:5(5Z,8Z,11Z,14Z,17Z)/22:4(7Z,10Z,13Z,16Z)), PC(22:4(7Z,10Z,13Z,16Z)/20:5(5Z,8Z,11Z,14Z,17Z)); PC(22:6(4Z,7Z,10Z,13Z,16Z,19Z)/22:6(4Z,7Z,10Z,13Z,16Z,19Z))	LMGP01012118, LMGP01011896, LMGP01011954, LMGP01012090; LMGP01011119	SwissLipids	yes
879.507	PI 36:5	PI 36:5 (306.708; 92.73%); PI 38:8 (24.046; 7.27%)	[M+Na]+; [M+H]+	879.4994; 879.5018	0.0076; 0.0052	C45H77O13P; C47H75O13P	856.5102; 878.4945	PI 16:0_20:5 (250.033; 75.59%); PI 16:1_20:4 (41.22; 12.46%); PI 18:3_20:5 (24.046; 7.27%); PI 18:2_18:3 (15.455; 4.67%)	PI 16:0_20:5; PI 16:1_20:4; PI 18:3_20:5; PI 18:2_18:3	2.6	0.8	855.5; 877.5	301.3; 303.3; 277.2	47	140	negative	C45H77O13P	M+Na	C45H77O13P+Na+	879.499	0.5	PI 36:5	PI(18:2(9Z,12Z)/18:3(9Z,12Z,15Z)), PI(18:4(6Z,9Z,12Z,15Z)/18:1(9Z)), PI(22:4(7Z,10Z,13Z,16Z)/14:1(9Z)), PI(14:1(9Z)/22:4(7Z,10Z,13Z,16Z)), PI(18:1(9Z)/18:4(6Z,9Z,12Z,15Z)), PI(18:2(9Z,12Z)/18:3(6Z,9Z,12Z)), PI(18:3(6Z,9Z,12Z)/18:2(9Z,12Z)), PI(18:3(9Z,12Z,15Z)/18:2(9Z,12Z)), PI(20:4(5Z,8Z,11Z,14Z)/16:1(9Z)), PI(20:5(5Z,8Z,11Z,14Z,17Z)/16:0), PI(16:1(9Z)/20:4(5Z,8Z,11Z,14Z)), PI(16:0/20:5(5Z,8Z,11…	LMGP06010320, LMGP06010405, LMGP06010759, LMGP06010105, LMGP06010299, LMGP06010319, LMGP06010347, LMGP06010376, LMGP06010594, LMGP06010623, LMGP06010870, LMGP06010874	SwissLipids	yes
879.74	TG 52:3 (73.19%); TG 54:6 (26.81%)	TG 52:3 (49740.633; 73.19%); TG 54:6 (18218.577; 26.81%)	[M+Na]+; [M+H]+	879.7412; 879.7436	0.0012; 0.0036	C55H100O6; C57H98O6	856.7520; 878.7363	TG 52:3 (49740.633; 73.19%); TG 54:6 (18218.577; 26.81%)	TG 52:3; TG 54:6	0.4	0.8	874.8; 896.8	629.6; 601.5; 603.5; 573.5; 575.5; 577.5; 579.5; 545.5; 547.5; 549.5; 551.5; 623.5; 625.5; 597.5; 599.5	24	98	positive	C55H100O6; C57H98O6	M+Na; M+H	C55H100O6+Na+; C57H98O6+H+	879.7412; 879.7436	0.2	TG 52:3; TG 54:6	TG(17:0/17:2(9Z,12Z)/18:1(9Z))[iso6], TG(17:0/17:0/18:3(9Z,12Z,15Z))[iso3], TG(16:0/18:1(9Z)/18:2(9Z,12Z))[iso6], TG(16:1(9Z)/18:0/18:2(9Z,12Z))[iso6], TG(16:1(9Z)/16:1(9Z)/20:1(11Z))[iso3], TG(16:0/16:0/20:3(8Z,11Z,14Z))[iso3], TG(16:1(9Z)/17:2(9Z,12Z)/19:0)[iso6], TG(14:1(9Z)/19:1(9Z)/19:1(9Z))[iso3], TG(17:0/17:0/18:3(6Z,9Z,12Z))[iso3], TG(12:0/18:3(6Z,9Z,12Z)/22:0)[iso6], TG(12:0/18:3(9Z,12Z,…	LMGL03010102, LMGL03010109, LMGL03010121, LMGL03010122, LMGL03010134, LMGL03010136, LMGL03010150, LMGL03012856, LMGL03012997, LMGL03013512, LMGL03013529, LMGL03013594, LMGL03013900, LMGL03013976, LMGL03013993, LMGL03014021, LMGL03014243, LMGL03014267, LMGL03014351, LMGL03014370, LMGL03014388, LMGL03014422, LMGL03014672, LMGL03014775, LMGL03015000, LMGL03015069, LMGL03015091, LMGL03015170, LMGL030…	SwissLipids	yes
881.756	TG 52:2	TG 52:2 (47660.473; 84.65%); TG 54:5 (8640.23; 15.35%)	[M+Na]+; [M+H]+	881.7568; 881.7592	0.0008; 0.0032	C55H102O6; C57H100O6	858.7676; 880.7520	TG 52:2 (47660.473; 84.65%); TG 54:5 (8640.23; 15.35%)	TG 52:2; TG 54:5	0.4	0.8	876.8; 898.8	631.6; 603.5; 605.5; 575.5; 577.5; 579.5; 547.5; 549.5; 551.5; 625.5; 627.5; 597.5; 599.5; 601.5; 573.5	24	98	positive	C55H102O6; C57H100O6	M+Na; M+H	C55H102O6+Na+; C57H100O6+H+	881.7569; 881.7593	0.1; 0.2	TG 52:2; TG 54:5	TG(17:0/17:2(9Z,12Z)/18:0)[iso6], TG(16:1(9Z)/18:0/18:1(9Z))[iso6], TG(16:0/17:2(9Z,12Z)/19:0)[iso6], TG(16:1(9Z)/17:1(9Z)/19:0)[iso6], TG(15:0/15:0/22:2(13Z,16Z))[iso3], TG(12:0/20:1(11Z)/20:1(11Z))[iso3], TG(14:0/19:1(9Z)/19:1(9Z))[iso3], TG(15:1(9Z)/15:1(9Z)/22:0)[iso3], TG(12:0/18:1(9Z)/22:1(11Z))[iso6], TG(12:0/18:2(9Z,12Z)/22:0)[iso6], TG(12:0/20:0/20:2(11Z,14Z))[iso6], TG(13:0/17:1(9Z)/22:…	LMGL03010083, LMGL03010101, LMGL03010128, LMGL03010129, LMGL03012894, LMGL03012678, LMGL03012798, LMGL03012947, LMGL03013476, LMGL03013494, LMGL03013582, LMGL03013878, LMGL03013899, LMGL03013958, LMGL03014333, LMGL03014369, LMGL03014717, LMGL03015111, LMGL03015151, LMGL03015169, LMGL03015418, LMGL03015482, LMGL03015804, LMGL03010084, LMGL03010087, LMGL03010090, LMGL03010100, LMGL03010104, LMGL030…	SwissLipids	yes
883.772	TG 52:1	TG 52:1 (22100.358; 75.93%); TG 54:4 (7004.371; 24.07%)	[M+Na]+; [M+H]+	883.7725; 883.7749	0.0005; 0.0029	C55H104O6; C57H102O6	860.7832; 882.7676	TG 52:1 (22100.358; 75.93%); TG 54:4 (7004.371; 24.07%)	TG 52:1; TG 54:4	0.4	0.8	878.8; 900.8	605.5; 607.5; 577.5; 579.5; 549.5; 551.5; 627.5; 629.5; 599.5; 601.5; 603.5; 573.5; 575.5	24	98	positive	C55H104O6; C57H102O6	M+Na; M+H	C55H104O6+Na+; C57H102O6+H+	883.7725; 883.7749	0.2	TG 52:1; TG 54:4	TG(17:0/17:1(9Z)/18:0)[iso6], TG(16:0/17:1(9Z)/19:0)[iso6], TG(16:1(9Z)/17:0/19:0)[iso6], TG(12:0/18:0/22:1(11Z))[iso6], TG(14:1(9Z)/19:0/19:0)[iso3], TG(12:0/18:1(9Z)/22:0)[iso6], TG(12:0/20:0/20:1(11Z))[iso6], TG(13:0/17:0/22:1(11Z))[iso6], TG(13:0/18:1(9Z)/21:0)[iso6], TG(13:0/19:0/20:1(11Z))[iso6], TG(14:0/18:0/20:1(11Z))[iso6], TG(14:0/19:0/19:1(9Z))[iso6], TG(14:1(9Z)/17:0/21:0)[iso6], TG(1…	LMGL03010071, LMGL03010110, LMGL03010111, LMGL03013456, LMGL03012855, LMGL03013475, LMGL03013581, LMGL03013855, LMGL03013939, LMGL03014019, LMGL03014349, LMGL03014452, LMGL03014694, LMGL03014754, LMGL03015048, LMGL03015067, LMGL03015150, LMGL03015417, LMGL03015713, LMGL03010074, LMGL03010082, LMGL03010085, LMGL03010095, LMGL03010096, LMGL03012893, LMGL03013573, LMGL03013877, LMGL03014032, LMGL030…	SwissLipids	yes
892.53	PC 42:10	PC 42:10 (2461.467; 100.0%)	[M+K]+	892.525	0.0047	C50H80NO8P	853.562	PC 20:4_22:6 (1660.155; 67.45%); PC 20:5_22:5 (801.312; 32.55%)	PC 20:4_22:6; PC 20:5_22:5	1.63	0.8	912.6	327.3; 329.3	35	140	negative	C50H80NO8P	M+K	C50H80NO8P+K+	892.525	0.5	PC 42:10	PC(20:5(5Z,8Z,11Z,14Z,17Z)/22:5(7Z,10Z,13Z,16Z,19Z)), PC(20:4(5Z,8Z,11Z,14Z)/22:6(4Z,7Z,10Z,13Z,16Z,19Z)), PC(22:6(4Z,7Z,10Z,13Z,16Z,19Z)/20:4(5Z,8Z,11Z,14Z))	LMGP01011058, LMGP01011925, LMGP01012119	SwissLipids	yes
900.55	PC 44:12	PC 44:12 (20247.172; 96.2%); PI 38:6 (799.298; 3.8%)	[M+Na]+; [M+NH4]+	900.5514; 900.5596	0.0014; 0.0096	C52H80NO8P; C47H79O13P	877.5621; 882.5258	PC 22:6_22:6 (20247.172; 96.2%); PI 16:0_22:6 (266.154; 1.26%); PI 18:1_20:5 (234.571; 1.11%); PI 16:1_22:5 (199.431; 0.95%); PI 18:2_20:4 (62.736; 0.3%); PI 18:3_20:3 (36.406; 0.17%)	PC 22:6_22:6; PI 16:0_22:6; PI 18:1_20:5; PI 16:1_22:5; PI 18:2_20:4; PI 18:3_20:3	1.63; 2.6	0.8	936.6; 881.5	327.3; 301.3; 329.3; 303.3; 305.3	35.0; 47.0	140	negative	C52H80NO8P	M+Na	C52H80NO8P+Na+	900.551	0.1	PC 44:12	PC(22:6(4Z,7Z,10Z,13Z,16Z,19Z)/22:6(4Z,7Z,10Z,13Z,16Z,19Z))	LMGP01011119	SwissLipids	yes
901.724	TG 54:6	TG 54:6 (18218.577; 86.74%); TG 56:9 (2785.792; 13.26%)	[M+Na]+; [M+H]+	901.7255; 901.7279	0.0015; 0.0039	C57H98O6; C59H96O6	878.7363; 900.7206	TG 54:6 (18218.577; 86.74%); TG 56:9 (2785.792; 13.26%)	TG 54:6; TG 56:9	0.4	0.8	896.8; 918.8	623.5; 625.5; 597.5; 599.5; 601.5; 573.5; 575.5; 577.5; 549.5; 551.5	24	98	positive	C57H98O6; C59H96O6	M+Na; M+H	C57H98O6+Na+; C59H96O6+H+	901.7256; 901.7280	0.1; 0.2	TG 54:6; TG 56:9	TG(17:0/17:2(9Z,12Z)/20:4(5Z,8Z,11Z,14Z))[iso6], TG(17:1(9Z)/17:1(9Z)/20:4(5Z,8Z,11Z,14Z))[iso3], TG(18:2(9Z,12Z)/18:2(9Z,12Z)/18:2(9Z,12Z)), TG(18:0/18:3(9Z,12Z,15Z)/18:3(9Z,12Z,15Z))[iso3], TG(18:1(9Z)/18:2(9Z,12Z)/18:3(9Z,12Z,15Z))[iso6], TG(16:0/18:3(9Z,12Z,15Z)/20:3(8Z,11Z,14Z))[iso6], TG(16:1(9Z)/18:1(9Z)/20:4(5Z,8Z,11Z,14Z))[iso6], TG(16:1(9Z)/16:1(9Z)/22:4(7Z,10Z,13Z,16Z))[iso3], TG(16:0/…	LMGL03010357, LMGL03010358, LMGL03010371, LMGL03010372, LMGL03010373, LMGL03010394, LMGL03010400, LMGL03010524, LMGL03010526, LMGL03012802, LMGL03013631, LMGL03013638, LMGL03014380, LMGL03014415, LMGL03014432, LMGL03014820, LMGL03014837, LMGL03014852, LMGL03014912, LMGL03015101, LMGL03015122, LMGL03015256, LMGL03015429, LMGL03015832, LMGL03015850, LMGL03016018, LMGL03016078, LMGL03016150, LMGL030…	SwissLipids	yes
903.74	TG 56:8 (64.04%); TG 54:5 (35.96%)	TG 56:8 (15388.052; 64.04%); TG 54:5 (8640.23; 35.96%)	[M+H]+; [M+Na]+	903.7436; 903.7412	0.0036; 0.0012	C59H98O6; C57H100O6	902.7363; 880.7520	TG 56:8 (15388.052; 64.04%); TG 54:5 (8640.23; 35.96%)	TG 56:8; TG 54:5	0.4	0.8	920.8; 898.8	647.5; 649.5; 621.5; 623.5; 625.5; 599.5; 601.5; 573.5; 575.5; 627.5; 597.5; 603.5; 577.5; 579.5; 549.5; 551.5	24	98	positive	C57H100O6; C59H98O6	M+Na; M+H	C57H100O6+Na+; C59H98O6+H+	903.7412; 903.7436	0.2	TG 54:5; TG 56:8	TG(17:1(9Z)/17:2(9Z,12Z)/20:2(11Z,14Z))[iso6], TG(17:1(9Z)/17:1(9Z)/20:3(8Z,11Z,14Z))[iso3], TG(17:0/17:0/20:5(5Z,8Z,11Z,14Z,17Z))[iso3], TG(18:0/18:2(9Z,12Z)/18:3(9Z,12Z,15Z))[iso6], TG(16:1(9Z)/18:3(9Z,12Z,15Z)/20:1(11Z))[iso6], TG(16:0/18:3(9Z,12Z,15Z)/20:2(11Z,14Z))[iso6], TG(16:1(9Z)/18:2(9Z,12Z)/20:2(11Z,14Z))[iso6], TG(16:0/18:1(9Z)/20:4(5Z,8Z,11Z,14Z))[iso6], TG(16:0/18:0/20:5(5Z,8Z,11Z,1…	LMGL03010310, LMGL03010314, LMGL03010320, LMGL03010329, LMGL03010342, LMGL03010346, LMGL03010347, LMGL03010355, LMGL03010359, LMGL03010469, LMGL03013029, LMGL03013592, LMGL03013613, LMGL03013630, LMGL03013637, LMGL03014043, LMGL03014360, LMGL03014485, LMGL03014506, LMGL03014765, LMGL03014784, LMGL03014819, LMGL03014901, LMGL03015121, LMGL03015242, LMGL03015255, LMGL03015450, LMGL03015471, LMGL030…	SwissLipids	yes
905.756	TG 56:7 (73.5%); TG 54:4 (26.5%)	TG 56:7 (19431.669; 73.5%); TG 54:4 (7004.371; 26.5%)	[M+H]+; [M+Na]+	905.7592; 905.7568	0.0032; 0.0008	C59H100O6; C57H102O6	904.7520; 882.7676	TG 56:7 (19431.669; 73.5%); TG 54:4 (7004.371; 26.5%)	TG 56:7; TG 54:4	0.4	0.8	922.8; 900.8	649.5; 651.5; 621.5; 623.5; 625.5; 627.5; 599.5; 601.5; 603.5; 573.5; 575.5; 577.5; 629.5; 605.5; 579.5; 551.5	24	98	positive	C57H102O6; C59H100O6	M+Na; M+H	C57H102O6+Na+; C59H100O6+H+	905.7569; 905.7593	0.2	TG 54:4; TG 56:7	TG(17:0/17:2(9Z,12Z)/20:2(11Z,14Z))[iso6], TG(18:1(9Z)/18:1(9Z)/18:2(9Z,12Z))[iso3], TG(18:0/18:1(9Z)/18:3(9Z,12Z,15Z))[iso6], TG(16:1(9Z)/18:3(9Z,12Z,15Z)/20:0)[iso6], TG(16:1(9Z)/18:2(9Z,12Z)/20:1(11Z))[iso6], TG(16:0/18:2(9Z,12Z)/20:2(11Z,14Z))[iso6], TG(16:0/18:1(9Z)/20:3(8Z,11Z,14Z))[iso6], TG(16:1(9Z)/18:0/20:3(8Z,11Z,14Z))[iso6], TG(17:1(9Z)/18:3(9Z,12Z,15Z)/19:0)[iso6], TG(17:2(9Z,12Z)/18…	LMGL03010273, LMGL03010288, LMGL03010291, LMGL03010298, LMGL03010303, LMGL03010307, LMGL03010311, LMGL03010312, LMGL03010332, LMGL03010333, LMGL03010369, LMGL03010418, LMGL03010468, LMGL03013022, LMGL03013591, LMGL03013612, LMGL03013621, LMGL03014042, LMGL03014093, LMGL03014359, LMGL03014801, LMGL03014818, LMGL03014889, LMGL03015120, LMGL03015228, LMGL03015241, LMGL03015449, LMGL03015470, LMGL030…	SwissLipids	yes
907.529	PI 38:5	PI 38:5 (1689.87; 96.58%); PI 40:8 (59.781; 3.42%)	[M+Na]+; [M+H]+	907.5307; 907.5331	0.0017; 0.0041	C47H81O13P; C49H79O13P	884.5414; 906.5258	PI 18:1_20:4 (758.993; 43.38%); PI 18:0_20:5 (534.283; 30.54%); PI 16:0_22:5 (301.783; 17.25%); PI 18:2_20:3 (91.261; 5.22%); PI 18:2_22:6 (34.986; 2.0%); PI 20:4_20:4 (17.429; 1.0%); PI 20:3_20:5 (7.366; 0.42%); PI 18:3_20:2 (3.551; 0.2%)	PI 18:1_20:4; PI 18:0_20:5; PI 16:0_22:5; PI 18:2_20:3; PI 18:2_22:6; PI 20:4_20:4; PI 20:3_20:5; PI 18:3_20:2	2.6	0.8	883.5; 905.5	303.3; 301.3; 329.3; 305.3; 327.3; 307.3	47	140	negative	C47H81O13P; C49H79O13P	M+Na; M+H	C47H81O13P+Na+; C49H79O13P+H+	907.5307; 907.5331	0.2; 0.5	PI 38:5; PI 40:8	PI(16:1(9Z)/22:4(7Z,10Z,13Z,16Z)), PI(18:2(9Z,12Z)/20:3(8Z,11Z,14Z)), PI(18:3(6Z,9Z,12Z)/20:2(11Z,14Z)), PI(20:3(8Z,11Z,14Z)/18:2(9Z,12Z)), PI(20:4(5Z,8Z,11Z,14Z)/18:1(9Z)), PI(20:5(5Z,8Z,11Z,14Z,17Z)/18:0), PI(22:4(7Z,10Z,13Z,16Z)/16:1(9Z)), PI(18:1(9Z)/20:4(5Z,8Z,11Z,14Z)), PI(18:0/20:5(5Z,8Z,11Z,14Z,17Z)), PI(18:3(9Z,12Z,15Z)/20:2(11Z,14Z)), PI(18:4(6Z,9Z,12Z,15Z)/20:1(11Z)), PI(20:1(11Z)/18:4…	LMGP06010193, LMGP06010327, LMGP06010355, LMGP06010570, LMGP06010599, LMGP06010628, LMGP06010763, LMGP06010849, LMGP06010854, LMGP06010383, LMGP06010413, LMGP06010512, LMGP06010540, LMGP06010541; LMGP06010422, LMGP06010581, LMGP06010798, LMGP06010844, LMGP06010638, LMGP06010772, LMGP06010827	SwissLipids	yes
907.771	TG 56:6 (58.09%); TG 54:3 (41.91%)	TG 56:6 (9828.082; 58.09%); TG 54:3 (7091.073; 41.91%)	[M+H]+; [M+Na]+	907.7749; 907.7725	0.0039; 0.0015	C59H102O6; C57H104O6	906.7676; 884.7832	TG 56:6 (9828.082; 58.09%); TG 54:3 (7091.073; 41.91%)	TG 56:6; TG 54:3	0.4	0.8	924.8; 902.8	651.5; 623.5; 625.5; 627.5; 629.5; 599.5; 601.5; 603.5; 605.5; 575.5; 577.5; 579.5; 631.5; 607.5	24	98	positive	C57H104O6; C59H102O6	M+Na; M+H	C57H104O6+Na+; C59H102O6+H+	907.7725; 907.7749	0.2	TG 54:3; TG 56:6	TG(17:1(9Z)/17:2(9Z,12Z)/20:0)[iso6], TG(18:0/18:1(9Z)/18:2(9Z,12Z))[iso6], TG(16:0/18:3(9Z,12Z,15Z)/20:0)[iso6], TG(16:1(9Z)/18:2(9Z,12Z)/20:0)[iso6], TG(16:1(9Z)/18:1(9Z)/20:1(11Z))[iso6], TG(16:0/18:1(9Z)/20:2(11Z,14Z))[iso6], TG(16:0/18:0/20:3(8Z,11Z,14Z))[iso6], TG(17:0/18:3(9Z,12Z,15Z)/19:0)[iso6], TG(17:1(9Z)/18:2(9Z,12Z)/19:0)[iso6], TG(16:0/16:0/22:3(10Z,13Z,16Z))[iso3], TG(14:1(9Z)/20:1…	LMGL03010233, LMGL03010252, LMGL03010262, LMGL03010263, LMGL03010268, LMGL03010271, LMGL03010275, LMGL03010293, LMGL03010294, LMGL03010326, LMGL03012858, LMGL03012995, LMGL03013611, LMGL03013620, LMGL03014358, LMGL03014377, LMGL03014429, LMGL03014494, LMGL03014782, LMGL03014800, LMGL03014888, LMGL03015119, LMGL03015240, LMGL03015253, LMGL03015426, LMGL03015469, LMGL03015911, LMGL03016065, LMGL030…	SwissLipids	yes
909.545	PI 38:4	PI 38:4 (2669.431; 85.67%); PI 40:7 (446.578; 14.33%)	[M+Na]+; [M+H]+	909.5463; 909.5487	0.0013; 0.0037	C47H83O13P; C49H81O13P	886.5571; 908.5414	PI 18:0_20:4 (2005.387; 64.36%); PI 18:1_20:3 (539.621; 17.32%); PI 18:1_22:6 (387.88; 12.45%); PI 16:0_22:4 (72.203; 2.32%); PI 18:2_20:2 (52.221; 1.68%); PI 18:2_22:5 (35.525; 1.14%); PI 20:3_20:4 (15.442; 0.5%); PI 20:2_20:5 (7.731; 0.25%)	PI 18:0_20:4; PI 18:1_20:3; PI 18:1_22:6; PI 16:0_22:4; PI 18:2_20:2; PI 18:2_22:5; PI 20:3_20:4; PI 20:2_20:5	2.6	0.8	885.6; 907.5	303.3; 305.3; 327.3; 331.3; 307.3; 329.3; 301.3	47	140	negative	C47H83O13P; C49H81O13P	M+Na; M+H	C47H83O13P+Na+; C49H81O13P+H+	909.5464; 909.5488	0.2; 0.5	PI 38:4; PI 40:7	PI(18:0/20:4(5Z,8Z,11Z,14Z)), PI(18:2(9Z,12Z)/20:2(11Z,14Z)), PI(18:3(6Z,9Z,12Z)/20:1(11Z)), PI(18:4(6Z,9Z,12Z,15Z)/20:0), PI(20:4(5Z,8Z,11Z,14Z)/18:0), PI(22:4(7Z,10Z,13Z,16Z)/16:0), PI(20:0/18:4(6Z,9Z,12Z,15Z)), PI(18:1(9Z)/20:3(8Z,11Z,14Z)), PI(18:3(9Z,12Z,15Z)/20:1(11Z)), PI(20:1(11Z)/18:3(6Z,9Z,12Z)), PI(20:1(11Z)/18:3(9Z,12Z,15Z)), PI(20:2(11Z,14Z)/18:2(9Z,12Z)), PI(20:3(8Z,11Z,14Z)/18:1(9Z…	LMGP06010010, LMGP06010326, LMGP06010354, LMGP06010412, LMGP06010598, LMGP06010762, LMGP06010921, LMGP06010303, LMGP06010382, LMGP06010510, LMGP06010511, LMGP06010539, LMGP06010569, LMGP06010939, LMGP14010001; LMGP06010013, LMGP06010550, LMGP06010609, LMGP06010770, LMGP06010797, LMGP06010363, LMGP06010391, LMGP06010580, LMGP06010637, LMGP06010771	SwissLipids	yes
909.787	TG 54:2 (69.38%); TG 56:5 (30.62%)	TG 54:2 (5449.188; 69.38%); TG 56:5 (2404.401; 30.62%)	[M+Na]+; [M+H]+	909.7881; 909.7905	0.0011; 0.0035	C57H106O6; C59H104O6	886.7989; 908.7832	TG 54:2 (5449.188; 69.38%); TG 56:5 (2404.401; 30.62%)	TG 54:2; TG 56:5	0.4	0.8	904.8; 926.8	631.5; 603.5; 605.5; 607.5; 575.5; 577.5; 579.5; 653.5; 625.5; 627.5; 629.5; 599.5; 601.5	24	98	positive	C57H106O6; C59H104O6	M+Na; M+H	C57H106O6+Na+; C59H104O6+H+	909.7882; 909.7906	0.2	TG 54:2; TG 56:5	TG(17:0/17:2(9Z,12Z)/20:0)[iso6], TG(17:0/17:1(9Z)/20:1(11Z))[iso6], TG(18:0/18:1(9Z)/18:1(9Z))[iso3], TG(18:0/18:0/18:2(9Z,12Z))[iso3], TG(16:1(9Z)/18:1(9Z)/20:0)[iso6], TG(16:0/18:1(9Z)/20:1(11Z))[iso6], TG(16:1(9Z)/18:0/20:1(11Z))[iso6], TG(16:0/18:0/20:2(11Z,14Z))[iso6], TG(17:0/18:2(9Z,12Z)/19:0)[iso6], TG(17:2(9Z,12Z)/18:0/19:0)[iso6], TG(16:1(9Z)/16:1(9Z)/22:0)[iso3], TG(16:0/16:0/22:2(13Z…	LMGL03010203, LMGL03010207, LMGL03010217, LMGL03010220, LMGL03010231, LMGL03010234, LMGL03010235, LMGL03010238, LMGL03010259, LMGL03010261, LMGL03010324, LMGL03010370, LMGL03012800, LMGL03012987, LMGL03014357, LMGL03014376, LMGL03014394, LMGL03015075, LMGL03015097, LMGL03015239, LMGL03015252, LMGL03015602, LMGL03015863, LMGL03010204, LMGL03010210, LMGL03010230, LMGL03010260, LMGL03010325, LMGL030…	SwissLipids	yes
927.74	TG 56:7	TG 56:7 (19431.669; 87.86%); TG 58:10 (2685.418; 12.14%)	[M+Na]+; [M+H]+	927.7412; 927.7436	0.0012; 0.0036	C59H100O6; C61H98O6	904.7520; 926.7363	TG 56:7 (19431.669; 87.86%); TG 58:10 (2685.418; 12.14%)	TG 56:7; TG 58:10	0.4	0.8	922.8; 944.8	649.5; 651.5; 621.5; 623.5; 625.5; 627.5; 599.5; 601.5; 603.5; 573.5; 575.5; 577.5; 597.5	24	98	positive	C59H100O6; C61H98O6	M+Na; M+H	C59H100O6+Na+; C61H98O6+H+	927.7412; 927.7436	0.1; 0.2	TG 56:7; TG 58:10	TG(18:3(9Z,12Z,15Z)/18:3(9Z,12Z,15Z)/20:1(11Z))[iso3], TG(18:2(9Z,12Z)/18:3(9Z,12Z,15Z)/20:2(11Z,14Z))[iso6], TG(16:1(9Z)/20:3(8Z,11Z,14Z)/20:3(8Z,11Z,14Z))[iso3], TG(18:1(9Z)/18:3(9Z,12Z,15Z)/20:3(8Z,11Z,14Z))[iso6], TG(18:2(9Z,12Z)/18:2(9Z,12Z)/20:3(8Z,11Z,14Z))[iso3], TG(16:0/20:3(8Z,11Z,14Z)/20:4(5Z,8Z,11Z,14Z))[iso6], TG(16:1(9Z)/20:2(11Z,14Z)/20:4(5Z,8Z,11Z,14Z))[iso6], TG(18:0/18:3(9Z,12Z,…	LMGL03010722, LMGL03010727, LMGL03010728, LMGL03010733, LMGL03010734, LMGL03010735, LMGL03010736, LMGL03010740, LMGL03010743, LMGL03010836, LMGL03010851, LMGL03010855, LMGL03010921, LMGL03010922, LMGL03010925, LMGL03010926, LMGL03013661, LMGL03013666, LMGL03014524, LMGL03014532, LMGL03014899, LMGL03014910, LMGL03014920, LMGL03014929, LMGL03014944, LMGL03015601, LMGL03015768, LMGL03015840, LMGL030…	SwissLipids	yes
929.616	PI 39:1	PI 39:1 (1344.385; 100.0%)	[M+Na]+	929.609	0.0071	C48H91O13P	906.62	PI 17:0_22:1 (1330.248; 98.95%); PI 19:0_20:1 (14.138; 1.05%)	PI 17:0_22:1; PI 19:0_20:1	2.6	0.8	905.6	337.3; 309.3	47	140	negative	C48H91O13P; C50H89O13P	M+Na; M+H	C48H91O13P+Na+; C50H89O13P+H+	929.609; 929.6114	0.5	PI 39:1; PI 41:4	PI(20:0/19:1(9Z)), PI(21:0/18:1(9Z)), PI(17:0/22:1(11Z)), PI(17:1(9Z)/22:0), PI(18:1(9Z)/21:0), PI(19:0/20:1(11Z)), PI(19:1(9Z)/20:0), PI(20:1(11Z)/19:0), PI(22:0/17:1(9Z)), PI(22:1(11Z)/17:0); PI(19:0/22:4(7Z,10Z,13Z,16Z)), PI(20:4(5Z,8Z,11Z,14Z)/21:0), PI(21:0/20:4(5Z,8Z,11Z,14Z)), PI(22:4(7Z,10Z,13Z,16Z)/19:0)	LMGP06010489, LMGP06010654, LMGP06010213, LMGP06010241, LMGP06010304, LMGP06010437, LMGP06010467, LMGP06010513, LMGP06010677, LMGP06010702; LMGP06010446, LMGP06010611, LMGP06010665, LMGP06010773	SwissLipids	yes
929.756	TG 56:6 (71.54%); TG 58:9 (28.46%)	TG 56:6 (9828.082; 71.54%); TG 58:9 (3909.403; 28.46%)	[M+Na]+; [M+H]+	929.7568; 929.7592	0.0008; 0.0032	C59H102O6; C61H100O6	906.7676; 928.7520	TG 56:6 (9828.082; 71.54%); TG 58:9 (3909.403; 28.46%)	TG 56:6; TG 58:9	0.4	0.8	924.8; 946.8	651.5; 623.5; 625.5; 627.5; 629.5; 599.5; 601.5; 603.5; 605.5; 575.5; 577.5; 579.5; 647.5; 649.5	24	98	positive	C59H102O6; C61H100O6	M+Na; M+H	C59H102O6+Na+; C61H100O6+H+	929.7569; 929.7593	0.1; 0.2	TG 56:6; TG 58:9	TG(18:1(9Z)/18:3(9Z,12Z,15Z)/20:2(11Z,14Z))[iso6], TG(18:2(9Z,12Z)/18:2(9Z,12Z)/20:2(11Z,14Z))[iso3], TG(16:0/20:3(8Z,11Z,14Z)/20:3(8Z,11Z,14Z))[iso3], TG(16:1(9Z)/20:2(11Z,14Z)/20:3(8Z,11Z,14Z))[iso6], TG(18:1(9Z)/18:2(9Z,12Z)/20:3(8Z,11Z,14Z))[iso6], TG(16:0/20:2(11Z,14Z)/20:4(5Z,8Z,11Z,14Z))[iso6], TG(16:1(9Z)/20:1(11Z)/20:4(5Z,8Z,11Z,14Z))[iso6], TG(18:0/18:2(9Z,12Z)/20:4(5Z,8Z,11Z,14Z))[iso6…	LMGL03010662, LMGL03010663, LMGL03010664, LMGL03010665, LMGL03010670, LMGL03010671, LMGL03010672, LMGL03010676, LMGL03010703, LMGL03010739, LMGL03010767, LMGL03010777, LMGL03010778, LMGL03010784, LMGL03010845, LMGL03010853, LMGL03010912, LMGL03012687, LMGL03013049, LMGL03013656, LMGL03013663, LMGL03014504, LMGL03014514, LMGL03014523, LMGL03014531, LMGL03014538, LMGL03014898, LMGL03014909, LMGL030…	SwissLipids	yes
471.329	LPE 16:0	LPE 16:0 (241.549; 100.0%)	[M+NH4]+	471.319	0.0097	C21H44NO7P	453.286	LPE 16:0 (241.549; 100.0%)	LPE 16:0	2.5	0.8	452.3	255.2	25	124	negative
476.313	LPC 16:1	LPC 16:1 (236.922; 100.0%)*	[M+H-H2O]+	476.313	0	C24H48NO7P	493.317	LPC 16:1 (236.921; 100.0%)*	LPC 16:1	2.3	0.8	552.3	253.2	30	73	negative	C22H48NO6P	M+Na	C22H48NO6P+Na+	476.311	0.5	PC O-14:0	PC(O-14:0/0:0)	LMGP01060007	SwissLipids	no
478.329	LPC 16:0	LPC 16:0 (9817.829; 99.83%); LPE 19:0 (16.692; 0.17%)	[M+H-H2O]+; [M+H-H2O]+	478.3286; 478.3286	0.0004	C24H50NO7P; C24H50NO7P	495.3325; 495.3325	LPC 16:0 (9817.829; 99.83%); LPE 19:0 (16.692; 0.17%)	LPC 16:0; LPE 19:0	2.3; 2.5	0.8	554.3; 494.3	255.2; 297.2	30.0; 25.0	73.0; 124.0	negative	C24H48NO6P; C29H45NO3	M+H; M+Na	C24H48NO6P+H+; C29H45NO3+Na+	478.329	0.05	PE P-19:1	PE(P-19:1(12Z)/0:0); Ecalcidene	LMGP02070003; LMST03020681	SwissLipids	no
492.345	LPC 17:0	LPC 17:0 (262.593; 88.51%)*; LPE 20:0 (34.076; 11.49%)	[M+H-H2O]+; [M+H-H2O]+	492.3443; 492.3443	0.0007; 0.0007	C25H52NO7P; C25H52NO7P	509.3481; 509.3481	LPC 17:0 (262.593; 88.51%)*; LPE 20:0 (34.076; 11.49%)	LPC 17:0; LPE 20:0	2.3; 2.5	0.8	568.4; 508.3	269.2; 311.3	30.0; 25.0	73.0; 124.0	negative	C27H51NO4	M+K	C27H51NO4+K+	492.345	0.5	(11Z)-eicoseneoylcarnitine	(11Z)-eicoseneoylcarnitine	LMFA07070010	SwissLipids	no
500.311	LPC 18:3	LPC 18:3 (18.901; 100.0%)	[M+H-H2O]+	500.313	0.002	C26H48NO7P	517.317	LPC 18:3 (18.901; 100.0%)	LPC 18:3	2.3	0.8	576.3	277.2	30	73	negative	C24H48NO6P	M+Na	C24H48NO6P+Na+	500.311	0.2	PE P-19:1	PE(P-19:1(12Z)/0:0)	LMGP02070003	SwissLipids	no
517.309	LPE 20:5	LPE 20:5 (2.586; 100.0%)	[M+NH4]+	517.304	0.0053	C25H42NO7P	499.27	LPE 20:5 (2.586; 100.0%)	LPE 20:5	2.5	0.8	498.3	301.3	25	124	negative	C28H46O7	M+Na	C28H46O7+Na+	517.314	0.5	makisterone B	makisterone B	LMST01031017	SwissLipids	no
519.325	LPE 20:4	LPE 20:4 (3.916; 100.0%)	[M+NH4]+	519.319	0.0057	C25H44NO7P	501.286	LPE 20:4 (3.916; 100.0%)	LPE 20:4	2.5	0.8	500.3	303.3	25	124	negative	C32H48O3	M+K	C32H48O3+K+	519.323	0.5	(22E,24E,24bE)-1alpha,25-dihydroxy-26,27-dimethyl-22,23,24,24a,24b,24c-hexadehydro-24a,24b,24c-trihomovitamin D3 / (22E,24E,24bE)-1alpha,25-dihydroxy-26,27-dimethyl-22,23,24,24a,24b,24c-hexadehydro-24a,24b,24c-trihomocholecalciferol	(22E,24E,24bE)-1alpha,25-dihydroxy-26,27-dimethyl-22,23,24,24a,24b,24c-hexadehydro-24a,24b,24c-trihomovitamin D3 / (22E,24E,24bE)-1alpha,25-dihydroxy-26,27-dimethyl-22,23,24,24a,24b,24c-hexadehydro-24a,24b,24c-trihomocholecalciferol	LMST03020512	SwissLipids	no
520.509	Cer 34:1	Cer 34:1 (561.091; 100.0%)	[M+H-H2O]+	520.508	0.0008	C34H67NO3	537.512	Cer 18:1/16:0 (561.091; 100.0%)	Cer 18:1/16:0	0.4	0.8	538.6	264.4	24	54	positive
524.313	LPC 20:5	LPC 20:5 (82.372; 100.0%)	[M+H-H2O]+	524.313	0	C28H48NO7P	541.317	LPC 20:5 (82.372; 100.0%)	LPC 20:5	2.3	0.8	600.3	301.3	30	73	negative
550.329	LPC 22:6	LPC 22:6 (528.705; 100.0%)	[M+H-H2O]+	550.329	0.0004	C30H50NO7P	567.332	LPC 22:6 (528.705; 100.0%)	LPC 22:6	2.3	0.8	626.3	327.3	30	73	negative
575.503	DG 34:2	DG 34:2 (257.704; 100.0%)	[M+H-H2O]+	575.503	0.0002	C37H68O5	592.507	DG 14:0_20:2 (257.704; 100.0%)	DG 14:0_20:2	0.4	0.8	610.5	285.2	20	76	positive	C37H66O4	M+H	C37H66O4+H+	575.503	0.1	Mayolene-19	Mayolene-19	LMFA07010690	SwissLipids	no
577.519	DG 34:1	DG 34:1 (5868.652; 100.0%)	[M+H-H2O]+	577.518	0.0005	C37H70O5	594.522	DG 16:0_18:1 (5868.652; 100.0%)	DG 16:0_18:1	0.4	0.8	612.6	313.3	20	76	positive	C37H68O4	M+H	C37H68O4+H+	577.519	0.05	phenolic phthiocerol	phenolic phthiocerol	LMFA05000691	SwissLipids	no
597.487	DG 36:5	DG 36:5 (1776.418; 100.0%)	[M+H-H2O]+	597.487	0.0002	C39H66O5	614.491	DG 16:0_20:5 (1776.418; 100.0%)	DG 16:0_20:5	0.4	0.8	632.5	313.3	20	76	positive	C37H66O4	M+Na	C37H66O4+Na+	597.485	0.5	Mayolene-19	Mayolene-19	LMFA07010690	SwissLipids	no
603.534	DG 36:2	DG 36:2 (339.298; 100.0%)	[M+H-H2O]+	603.534	0.0001	C39H72O5	620.538	DG 18:0_18:2 (339.298; 100.0%)	DG 18:0_18:2	0.4	0.8	638.6	341.3	20	76	positive	C37H72O4; C39H70O4	M+Na; M+H	C37H72O4+Na+; C39H70O4+H+	603.5323; 603.5347	0.2	DG O-34:1	DG(O-16:0/18:1(9Z)); 1-(14-methyl-pentadecanoyl)-2-(8-[3]-ladderane-octanyl)-sn-glycerol	LMGL02020001; LMGL02070004	SwissLipids	no
604.411	LPC O-22:0	LPC O-22:0 (33.731; 100.0%)	[M+K]+	604.41	0.0007	C30H64NO6P	565.447	LPC O-22:0 (33.731; 100.0%)	LPC O-22:0	2.33	1	566.5	104.1	24	86	positive
605.55	DG 36:1	DG 36:1 (471.561; 100.0%)	[M+H-H2O]+	605.55	0.0002	C39H74O5	622.554	DG 18:0_18:1 (246.986; 52.38%); DG 16:0_20:1 (224.575; 47.62%)	DG 18:0_18:1; DG 16:0_20:1	0.4	0.8	640.6	341.3; 313.3	20	76	positive
623.503	DG 38:6	DG 38:6 (733.858; 100.0%)	[M+H-H2O]+	623.503	0.0002	C41H68O5	640.507	DG 16:1_22:5 (733.858; 100.0%)	DG 16:1_22:5	0.4	0.8	658.5	311.3	20	76	positive
651.534	DG 40:6	DG 40:6 (1818.643; 100.0%)	[M+H-H2O]+; [M+H-H2O]+	651.534	0.0001	C43H72O5	668.538	DG 18:0_22:6 (1341.141; 73.74%); DG 18:1_22:5 (477.502; 26.26%)	DG 18:0_22:6; DG 18:1_22:5	0.4	0.8	686.6	341.3; 339.3	20	76	positive	C43H70O4	M+H	C43H70O4+H+	651.535	0.1	1-(8-[3]-ladderane-octanoyl-2-(8-[3]-ladderane-octanyl)-sn-glycerol	1-(8-[3]-ladderane-octanoyl-2-(8-[3]-ladderane-octanyl)-sn-glycerol	LMGL02070009	SwissLipids	no
720.494	PE 36:5	PE 36:5 (730.589; 100.0%)	[M+H-H2O]+	720.496	0.0017	C41H72NO8P	737.5	PE 16:0_20:5 (718.606; 98.36%); PE 18:2_18:3 (11.984; 1.64%)	PE 16:0_20:5; PE 18:2_18:3	1.75	0.8	736.5	301.3; 277.2	30	124	negative	C39H72NO7P	M+Na	C39H72NO7P+Na+	720.494	0.5	PE O-34:4; PE P-34:3	PE(P-16:0/18:3(6Z,9Z,12Z)), 1-tetrahexanoyl-2-(8-[3]-ladderane-octanyl)-sn-glycerophosphoethanolamine, PE(O-16:0/18:4(6Z,9Z,12Z,15Z)), PE(P-16:0/18:3(9Z,12Z,15Z))	LMGP02030019, LMGP02080005, LMGP02020030, LMGP02030020	SwissLipids	no
721.557	PC 30:1	PC 30:1 (714.202; 96.53%); PE 33:1 (25.676; 3.47%)	[M+NH4]+; [M+NH4]+	721.5490; 721.5490	0.0080; 0.0080	C38H74NO8P; C38H74NO8P	703.5152; 703.5152	PC 14:0_16:1 (631.053; 85.29%); PC 14:1_16:0 (83.149; 11.24%); PE 15:0_18:1 (25.676; 3.47%)*	PC 14:0_16:1; PC 14:1_16:0; PE 15:0_18:1	1.63; 1.75	0.8	762.5; 702.5	253.2; 255.2; 281.2	35.0; 30.0	140.0; 124.0	negative
724.496	PE 35:5	PE 35:5 (3.626; 100.0%)	[M+H]+	724.491	0.0049	C40H70NO8P	723.484	PE 15:0_20:5 (3.626; 100.0%)*	PE 15:0_20:5	1.75	0.8	722.5	301.2	30	124	negative
731.541	PE 34:3	PE 34:3 (20.36; 100.0%)	[M+NH4]+	731.533	0.0077	C39H72NO8P	713.5	PE 16:0_18:3 (20.36; 100.0%)	PE 16:0_18:3	1.75	0.8	712.5	277.2	30	124	negative
737.579	PC 31:0	PC 31:0 (3504.495; 97.46%); PE 34:0 (91.329; 2.54%)	[M+NH4]+; [M+NH4]+	737.5803; 737.5803	0.0013; 0.0013	C39H78NO8P; C39H78NO8P	719.5465; 719.5465	PC 15:0_16:0 (2718.359; 75.60%)*; PC 14:0_17:0 (786.136; 21.86%); PE 16:0_18:0 (91.329; 2.54%)	PC 15:0_16:0; PC 14:0_17:0; PE 16:0_18:0	1.63; 1.75	0.8	778.6; 718.5	255.2; 269.2; 283.2	35.0; 30.0	140.0; 124.0	negative
745.557	PC 32:3	PC 32:3 (106.271; 100.0%)	[M+NH4]+	745.549	0.008	C40H74NO8P	727.515	PC 14:0_18:3 (106.271; 100.0%)	PC 14:0_18:3	1.63	0.8	786.5	277.2	35	140	negative
745.595	PE O-36:3 &/or PE P-36:2	PE O-36:3 &/or PE P-36:2 (36.013; 100%)	[M+NH4]+	745.585	0.0096	C41H78NO7P	727.552	PE O-16:1_20:2 &/or PE P-16:0_20:2 (17.797; 49.42%); PE O-18:1_18:2 &/or PE P-18:0_18:2 (11.341; 31.49%)* ;PE O-18:2_18:1 &/or PE P-18:1_18:1 (6.875; 19.09%)	PE O-16:1_20:2 &/or PE P-16:0_20:2; PE O-18:1_18:2 &/or PE P-18:0_18:2; PE O-18:2_18:1 &/or PE P-18:1_18:1	1.75	0.8	726.5	307.3; 279.2; 281.2	30	124	negative
747.572	PC 32:2	PC 32:2 (5245.033; 99.48%); PE 35:2 (27.228; 0.52%)	[M+NH4]+; [M+NH4]+	747.5646; 747.5646	0.0073; 0.0073	C40H76NO8P; C40H76NO8P	729.5308; 729.5308	PC 14:0_18:2 (3781.667; 71.73%); PC 16:1_16:1 (1463.367; 27.76%); PE 15:0_20:2 (18.765; 0.36%)*; PE 17:0_18:2 (8.463; 0.16%)*	PC 14:0_18:2; PC 16:1_16:1; PE 15:0_20:2; PE 17:0_18:2	1.63; 1.75	0.8	788.5; 788.6; 728.5	279.2; 253.2; 307.3	35.0; 30.0	140.0; 124.0	negative
749.588	PC 32:1	PC 32:1 (18009.763; 99.43%); PE 35:1 (103.525; 0.57%)	[M+NH4]+; [M+NH4]+	749.5803; 749.5803	0.0077; 0.0077	C40H78NO8P; C40H78NO8P	731.5465; 731.5465	PC 16:0_16:1 (10361.506; 57.20%); PC 14:0_18:1 (7648.256; 42.22%); PE 17:0_18:1 (70.331; 0.39%)*; PE 15:0_20:1 (33.194; 0.18%)*	PC 16:0_16:1; PC 14:0_18:1; PE 15:0_20:1; PE 17:0_18:1	1.63; 1.75	0.8	790.6; 730.5	253.2; 281.2; 309.3	35.0; 30.0	140.0; 124.0	negative
751.524	PS 32:1	PS 32:1 (26.353; 100.0%)	[M+NH4]+	751.523	0.0008	C38H72NO10P	733.489	PS 16:0_16:1 (26.353; 100.0%)	PS 16:0_16:1	2.6	0.8	732.5	253.2	38	116	negative	C41H77O8P; C43H75O8P; C40H77N2O6P	M+Na; M+H; M+K	C41H77O8P+Na+; C43H75O8P+H+; C40H77N2O6P+K+	751.5248; 751.5272; 751.5151	0.2; 0.5	PA 38:2; PA 40:5; PE-Cer 38:3	PA(16:0/22:2(13Z,16Z)), PA(16:1(9Z)/22:1(11Z)), PA(17:2(9Z,12Z)/21:0), PA(18:2(9Z,12Z)/20:0), PA(19:1(9Z)/19:1(9Z)), PA(21:0/17:2(9Z,12Z)), PA(22:1(11Z)/16:1(9Z)), PA(22:2(13Z,16Z)/16:0), PA(20:0/18:2(9Z,12Z)), PA(18:1(9Z)/20:1(11Z)), PA(18:0/20:2(11Z,14Z)), PA(20:1(11Z)/18:1(9Z)), PA(20:2(11Z,14Z)/18:0); PA(18:1(9Z)/22:4(7Z,10Z,13Z,16Z)), PA(20:1(11Z)/20:4(5Z,8Z,11Z,14Z)), PA(20:2(11Z,14Z)/20:3(…	LMGP10010198, LMGP10010221, LMGP10010300, LMGP10010354, LMGP10010496, LMGP10010683, LMGP10010731, LMGP10010761, LMGP10010952, LMGP10010959, LMGP10010965, LMGP10010538, LMGP10010567; LMGP10010337, LMGP10010548, LMGP10010578, LMGP10010608, LMGP10010740, LMGP10010770, LMGP10010798, LMGP10010392, LMGP10010420, LMGP10010450, LMGP10010521, LMGP10010637, LMGP10010665, LMGP10010769; LMSP03020037, LMSP030…	SwissLipids	no
763.594	PC 33:1 (59.45%); PE 36:1 (40.55%)	PC 33:1 (2066.268; 59.45%); PE 36:1 (1409.162; 40.55%)	[M+NH4]+; [M+NH4]+	763.5960; 763.5960	0.0019; 0.0019	C41H80NO8P; C41H80NO8P	745.5621; 745.5621	PC 16:1_17:0 (1243.366; 35.78%); PE 18:0_18:1 (1115.61; 32.1%); PC 15:0_18:1 (822.902; 23.68%); PE 16:0_20:1 (293.553; 8.45%)	PC 16:1_17:0; PE 18:0_18:1; PC 15:0_18:1; PE 16:0_20:1	1.63; 1.75	0.8	804.6; 744.6	269.2; 281.2; 309.3	35.0; 30.0	140.0; 124.0	negative
767.54	PC 34:6	PC 34:6 (3048.559; 90.01%); PE 37:6 (302.827; 8.94%); SM 36:2 (35.464; 1.05%)	[M+NH4]+; [M+NH4]+; [M+K]+	767.5334; 767.5334; 767.5464	0.0066; 0.0066; 0.0063	C42H72NO8P; C42H72NO8P; C41H81N2O6P	749.4995; 749.4995; 728.5832	PC 12:0_22:6 (3048.559; 90.01%); PE 15:0_22:6 (302.827; 8.94%)*; SM 36:2 (35.464; 1.05%)	PC 12:0_22:6; PE 15:0_22:6; SM 36:2	1.63; 1.75; 2.05	0.8; 1.0	808.5; 748.5; 729.6	327.3; 327.2; 184.1	35.0; 30.0; 24.0	140.0; 124.0; 86.0	negative; positive
772.548	PS 36:1	PS 36:1 (565.069; 100.0%)	[M+H-H2O]+	772.548	0.0001	C42H80NO10P	789.552	PS 18:0_18:1 (519.516; 91.94%); PS 16:0_20:1 (45.553; 8.06%)	PS 18:0_18:1; PS 16:0_20:1	2.6	0.8	788.5	281.2; 309.3	38	116	negative	C40H80NO9P; C42H78NO9P; C42H75N3O8	M+Na; M+H	C40H80NO9P+Na+; C42H78NO9P+H+; C42H75N3O8+Na+	772.5463; 772.5487; 772.5446	0.2; 0.5	PS O-34:0; PS O-36:3; PS P-36:2	PS(O-18:0/16:0), PS(O-20:0/14:0), PS(O-16:0/18:0); PS(O-18:0/18:3(6Z,9Z,12Z)), PS(P-18:0/18:2(9Z,12Z)), PS(O-18:0/18:3(9Z,12Z,15Z)), PS(O-16:0/20:3(8Z,11Z,14Z)), PS(P-16:0/20:2(11Z,14Z)); bacteriohopane-,32,33,34-triol-35-cyclitolguanine	LMGP03020073, LMGP03020043, LMGP03020080; LMGP03020029, LMGP03030040, LMGP03020030, LMGP03020075, LMGP03030020; LMPR04000019	SwissLipids	no
773.465	PG 33:1	PG 33:1 (0.916; 100.0%)	[M+K]+	773.473	0.0079	C39H75O10P	734.51	PG 15:0_18:1 (0.916; 100.0%)	PG 15:0_18:1	1.37	0.8	733.5	281.2	37	131	negative
773.588	PC 34:3	PC 34:3 (3763.492; 100.0%)	[M+NH4]+	773.58	0.0077	C42H78NO8P	755.547	PC 16:0_18:3 (2078.335; 55.22%); PC 16:1_18:2 (1270.851; 33.77%); PC 14:0_20:3 (414.305; 11.01%)	PC 16:0_18:3; PC 16:1_18:2; PC 14:0_20:3	1.63	0.8	814.6	277.2; 279.2; 305.3	35	140	negative
774.564	PS 36:0	PS 36:0 (123.709; 100.0%)	[M+H-H2O]+	774.564	0.0002	C42H82NO10P	791.568	PS 18:0_18:0 (107.673; 87.04%); PS 17:0_19:0 (16.036; 12.96%)	PS 18:0_18:0; PS 17:0_19:0	2.6	0.8	790.6	283.2; 297.2	38	116	negative	C44H81NO7; C42H80NO9P	M+K; M+H	C44H81NO7+K+; C42H80NO9P+H+	774.5645; 774.5643	0.5; 0.1	DGTS 34:2; PS O-36:2; PS P-36:1	DGTS(16:0/18:2(9Z,12Z)), DGTS(16:0/18:2(9Z,12Z)); PS(O-16:0/20:2(11Z,14Z)), PS(P-16:0/20:1(11Z)), PS(P-18:0/18:1(9Z)), PS(O-18:0/18:2(9Z,12Z)), PS(P-20:0/16:1(9Z))	LMGL00000121, LMGL00000126; LMGP03020013, LMGP03030019, LMGP03030091, LMGP03020028, LMGP03030063	SwissLipids	no
775.481	PG 33:0 (68.06%); PG 38:7 (31.94%)	PG 33:0 (8.458; 68.06%); PG 38:7 (3.97; 31.94%)	[M+K]+; [M+H-H2O]+	775.4886; 775.4903	0.0076; 0.0093	C39H77O10P; C44H73O10P	736.5254; 792.4941	PG 16:0_17:0 (8.458; 68.06%); PG 18:3_20:4 (3.97; 31.94%)	PG 16:0_17:0; PG 18:3_20:4	1.37	0.8	735.5; 791.5	269.2; 303.3	37	131	negative	C38H73O12P	M+Na	C38H73O12P+Na+	775.473	0.5	PI P-29:0	PI(P-16:0/13:0)	LMGP06030003	SwissLipids	no
777.583	SM 38:3	SM 38:3 (54.711; 100.0%)	[M+Na]+	777.588	0.0051	C43H83N2O6P	754.599	SM 38:3 (54.711; 100.0%)	SM 38:3	2.05	1	755.6	184.1	24	86	positive
779.512	PG 38:5	PG 38:5 (2.01; 100.0%)	[M+H-H2O]+	779.522	0.0096	C44H77O10P	796.525	PG 18:0_20:5 (1.113; 55.36%); PG 18:2_20:3 (0.897; 44.64%)	PG 18:0_20:5; PG 18:2_20:3	1.37	0.8	795.5	301.3; 305.3	37	131	negative
780.516	PS 37:4	PS 37:4 (32.424; 100.0%)	[M+H-H2O]+	780.517	0.0008	C43H76NO10P	797.521	PS 17:0_20:4 (32.424; 100.0%)	PS 17:0_20:4	2.6	0.8	796.5	303.3	38	116	negative	C43H74NO9P; C41H76NO9P	M+H; M+Na	C43H74NO9P+H+; C41H76NO9P+Na+	780.5174; 780.5150	0.2	PE 38:6; PS P-35:2	PE(16:0/22:6(54Z,7Z,10Z,12E,16Z,19Z)(14OH)); PS(P-18:0/17:2(9Z,12Z))	LMGP20020003; LMGP03030038	SwissLipids	no
785.576	PE 38:4	PE 38:4 (940.751; 96.26%); PG 38:2 (36.563; 3.74%)	[M+NH4]+; [M+H-H2O]+	785.5803; 785.5685	0.0043; 0.0075	C43H78NO8P; C44H83O10P	767.5465; 802.5724	PE 18:0_20:4 (689.429; 70.54%); PE 16:0_22:4 (141.571; 14.49%); PE 18:1_20:3 (64.589; 6.61%); PE 18:2_20:2 (45.161; 4.62%); PG 18:0_20:2 (32.242; 3.3%); PG 18:1_20:1 (4.321; 0.44%)	PE 18:0_20:4; PE 16:0_22:4; PE 18:1_20:3; PE 18:2_20:2; PG 18:0_20:2; PG 18:1_20:1	1.75; 1.37	0.8	766.5; 801.6	303.3; 331.3; 305.3; 307.3; 309.3	30.0; 37.0	124.0; 131.0	negative	C42H83O9P; C44H81O9P	M+Na; M+H	C42H83O9P+Na+; C44H81O9P+H+	785.5667; 785.5691	0.5	PG O-36:1; PG P-36:0; PG O-38:4; PG P-38:3	PG(O-16:0/20:1(11Z)), PG(O-18:0/18:1(9Z)), PG(P-16:0/20:0), PG(P-18:0/18:0), PG(P-20:0/16:0), PG(O-20:0/16:1(9Z)); PG(O-16:0/22:4(7Z,10Z,13Z,16Z)), PG(O-20:0/18:4(6Z,9Z,12Z,15Z)), PG(O-18:0/20:4(5Z,8Z,11Z,14Z)), PG(P-18:0/20:3(8Z,11Z,14Z)), PG(P-20:0/18:3(6Z,9Z,12Z)), PG(P-20:0/18:3(9Z,12Z,15Z))	LMGP04020012, LMGP04020027, LMGP04030018, LMGP04030039, LMGP04030062, LMGP04020047; LMGP04020017, LMGP04020056, LMGP04020071, LMGP04030049, LMGP04030070, LMGP04030071	SwissLipids	no
787.603	PE 38:3	PE 38:3 (290.641; 100.0%)	[M+NH4]+	787.596	0.007	C43H80NO8P	769.562	PE 18:0_20:3 (127.763; 43.96%); PE 18:1_20:2 (87.793; 30.21%); PE 18:2_20:1 (75.085; 25.83%)	PE 18:0_20:3; PE 18:1_20:2; PE 18:2_20:1	1.75	0.8	768.6	305.3; 307.3; 309.3	30	124	negative
789.533	PS 35:3	PS 35:3 (1.435; 100.0%)	[M+NH4]+	789.539	0.0058	C41H74NO10P	771.505	PS 17:0_18:3 (1.435; 100.0%)	PS 17:0_18:3	2.6	0.8	770.5	277.2	38	116	negative
790.622	PC 36:0	PC 36:0 (3493.029; 100.0%)	[M+H]+	790.632	0.01	C44H88NO8P	789.625	PC 18:0_18:0 (3493.029; 100.0%)	PC 18:0_18:0	1.63	0.8	848.6	283.2	35	140	negative
793.556	SM 38:3	SM 38:3 (54.711; 100.0%)	[M+K]+	793.562	0.006	C43H83N2O6P	754.599	SM 38:3 (54.711; 100.0%)	SM 38:3	2.05	1	755.6	184.1	24	86	positive
793.578	PE O-40:7 &/or PE P-40:6	PE O-40:7 &/or PE P-40:6 (1187.522; 89.92%); PS 35:1 (133.119; 10.08%)	[M+NH4]+; [M+NH4]+	793.5854; 793.5701	0.0074; 0.0079	C45H78NO7P; C41H78NO10P	775.5516; 775.5363	PE O-18:1_22:6 &/or PE P-18:0_22:6 (1051.213; 79.6%)*; PE O-18:2_22:5 &/or PE P-18:1_22:5 (136.309; 10.32%); PS 17:0_18:1 (133.119; 10.08%)	PE O-18:1_22:6 &/or PE P-18:0_22:6; PE O-18:2_22:5 &/or PE P-18:1_22:5; PS 17:0_18:1	1.75; 2.6	0.8	774.5	327.2; 329.2; 281.2	30.0; 38.0	124.0; 116.0	negative	C48H82O6	M+K	C48H82O6+K+	793.574	0.5	TG 45:5	TG(12:0/13:0/20:5(5Z,8Z,11Z,14Z,17Z))[iso6], TG(12:0/15:1(9Z)/18:4(6Z,9Z,12Z,15Z))[iso6], TG(13:0/14:1(9Z)/18:4(6Z,9Z,12Z,15Z))[iso6]	LMGL03013199, LMGL03013305, LMGL03013714	SwissLipids	no
796.546	PS 38:3	PS 38:3 (27.452; 100.0%)	[M+H-H2O]+	796.548	0.0021	C44H80NO10P	813.552	PS 18:0_20:3 (27.452; 100.0%)	PS 18:0_20:3	2.6	0.8	812.5	305.3	38	116	negative	C42H80NO9P; C44H78NO9P	M+Na; M+H	C42H80NO9P+Na+; C44H78NO9P+H+	796.5463; 796.5487	0.2	PS O-36:2; PS P-36:1; PS O-38:5; PS P-38:4	PS(O-16:0/20:2(11Z,14Z)), PS(P-16:0/20:1(11Z)), PS(P-18:0/18:1(9Z)), PS(O-18:0/18:2(9Z,12Z)), PS(P-20:0/16:1(9Z)); PS(P-16:0/22:4(7Z,10Z,13Z,16Z)), PS(P-18:0/20:4(5Z,8Z,11Z,14Z)), PS(O-18:0/20:5(5Z,8Z,11Z,14Z,17Z)), PS(P-20:0/18:4(6Z,9Z,12Z,15Z))	LMGP03020013, LMGP03030019, LMGP03030091, LMGP03020028, LMGP03030063; LMGP03030027, LMGP03030090, LMGP03020085, LMGP03030072	SwissLipids	no
801.496	PG 40:8	PG 40:8 (25.747; 69.06%); PG 35:1 (9.213; 24.71%); PI 33:3 (2.323; 6.23%)	[M+H-H2O]+; [M+K]+; [M+H-H2O]+	801.5059; 801.5042; 801.4907	0.0099; 0.0082; 0.0053	C46H75O10P; C41H79O10P; C42H75O13P	818.5098; 762.5411; 818.4945	PG 18:2_22:6 (25.747; 69.06%); PG 15:0_20:1 (9.213; 24.71%); PI 15:0_18:3 (2.323; 6.23%)	PG 18:2_22:6; PG 15:0_20:1; PI 15:0_18:3	1.37; 2.6	0.8	817.5; 761.5	327.3; 309.3; 277.2	37.0; 47.0	131.0; 140.0	negative
803.512	PG 40:7 (34.66%); PI 33:2 (33.06%); PG 35:0 (32.29%)	PG 40:7 (9.3; 34.66%); PI 33:2 (8.871; 33.06%); PG 35:0 (8.664; 32.29%)	[M+H-H2O]+; [M+H-H2O]+; [M+K]+	803.5216; 803.5063; 803.5199	0.0096; 0.0057; 0.0079	C46H77O10P; C42H77O13P; C41H81O10P	820.5254; 820.5101; 764.5567	PG 18:3_22:4 (9.3; 34.66%); PI 15:0_18:2 (8.871; 33.06%); PG 17:0_18:0 (8.664; 32.29%)	PG 18:3_22:4; PI 15:0_18:2; PG 17:0_18:0	1.37; 2.6	0.8	819.5; 763.5	331.3; 279.2; 283.2	37.0; 47.0	131.0; 140.0	negative	C40H77O12P; C42H74O14	M+Na; M+H	C40H77O12P+Na+; C42H74O14+H+	803.5045; 803.5151	0.5; 0.2	PI O-31:1; PI P-31:0	PI(O-16:0/15:1(9Z)), PI(P-16:0/15:0), PI(P-18:0/13:0); 3-O-(2-O-(2E-decenoyl)-alpha-L-rhamnopyranosyl-(1-2)-alpha-L-rhamnopyranosyl)-3-hydroxydecanoic acid	LMGP06020007, LMGP06030006, LMGP06030030; LMFA13030007	SwissLipids	no
803.538	PE 40:9	PE 40:9 (7.851; 100.0%)	[M+NH4]+	803.533	0.0046	C45H72NO8P	785.5	PE 20:4_20:5 (7.851; 100.0%)	PE 20:4_20:5	1.75	0.8	784.5	301.3	30	124	negative	C45H81O7P; C52H76O4	M+K	C45H81O7P+K+; C52H76O4+K+	803.5351; 803.5375	0.5	PA P-42:4	PA(P-20:0/22:4(7Z,10Z,13Z,16Z)); Loroxanthin ester/ Loroxanthin dodecenoate	LMGP10030085; LMPR01070157	SwissLipids	no
805.555	PE 40:8	PE 40:8 (530.719; 100.0%)	[M+NH4]+	805.549	0.006	C45H74NO8P	787.515	PE 18:2_22:6 (521.778; 98.32%); PE 20:4_20:4 (8.941; 1.68%)	PE 18:2_22:6; PE 20:4_20:4	1.75	0.8	786.5	327.3; 303.3	30	124	negative
807.543	PI 33:0	PI 33:0 (51.821; 98.62%); PG 40:5 (0.724; 1.38%)	[M+H-H2O]+; [M+H-H2O]+	807.5376; 807.5529	0.0054; 0.0099	C42H81O13P; C46H81O10P	824.5415; 824.5567	PI 16:0_17:0 (51.821; 98.62%); PG 18:0_22:5 (0.724; 1.38%)	PI 16:0_17:0; PG 18:0_22:5	2.6; 1.37	0.8	823.5	269.2; 329.3	47.0; 37.0	140.0; 131.0	negative
807.572	PE 40:7	PE 40:7 (180.878; 100.0%)	[M+NH4]+	807.565	0.0073	C45H76NO8P	789.531	PE 18:2_22:5 (150.661; 83.29%); PE 20:2_20:5 (22.118; 12.23%); PE 20:3_20:4 (8.098; 4.48%)	PE 18:2_22:5; PE 20:2_20:5; PE 20:3_20:4	1.75	0.8	788.5	329.3; 301.3; 303.3	30	124	negative
808.547	PS 39:4	PS 39:4 (190.042; 100.0%)	[M+H-H2O]+	808.548	0.0011	C45H80NO10P	825.552	PS 17:0_22:4 (190.042; 100.0%)	PS 17:0_22:4	2.6	0.8	824.5	331.3	38	116	negative	C45H78NO9P; C43H80NO9P	M+H; M+Na	C45H78NO9P+H+; C43H80NO9P+Na+	808.5487; 808.5463	0.5	PE 40:6; PS P-37:2	PE(18:0/22:6(4Z,7Z,10Z,12E,16Z,19Z)(14OH)); PS(P-20:0/17:2(9Z,12Z))	LMGP20020004; LMGP03030066	SwissLipids	no
808.569	PC O-36:3 &/or PC P-36:2	PC O-36:3 &/or PC P-36:2 (2439.699; 100.0%)	[M+K]+	808.562	0.0073	C44H84NO7P	769.598	PC O-18:2_18:1 &/or PC P-18:1_18:1 (1424.988; 58.41%); PC O-18:1_18:2 &/or PC P-18:0_18:2 (1014.711; 41.59%)	PC O-18:2_18:1 &/or PC P-18:1_18:1; PC O-18:1_18:2 &/or PC P-18:0_18:2	1.63	0.8	828.6	281.2; 279.2	35	140	negative	C44H83NO9; C42H82NO11P	M+K; M+H	C44H83NO9+K+; C42H82NO11P+H+	808.5699; 808.5698	0.2; 0.05	GlcCer 38:2; PI-Cer 36:1	GlcCer(d14:1(4E)/24:1(15Z)(2OH)), GlcCer(d14:2(4E,6E)/24:0(2OH)), GlcCer(d16:2(4E,6E)/22:0(2OH)); PI-Cer(d20:1/16:0)	LMSP0501AA69, LMSP0501AA73, LMSP0501AA80; LMSP03030154	SwissLipids	no
811.601	PE 40:5 (68.13%); PC 37:5 (31.87%)	PE 40:5 (1352.427; 68.13%); PC 37:5 (632.616; 31.87%)	[M+NH4]+; [M+NH4]+	811.5960; 811.5960	0.0050; 0.0050	C45H80NO8P; C45H80NO8P	793.5621; 793.5621	PE 18:0_22:5 (1279.397; 64.45%); PC 17:0_20:5 (447.236; 22.53%); PC 15:0_22:5 (185.379; 9.34%); PE 18:1_22:4 (73.03; 3.68%)	PE 18:0_22:5; PC 17:0_20:5; PC 15:0_22:5; PE 18:1_22:4	1.75; 1.63	0.8	792.6; 852.6	329.3; 301.3; 331.3	30.0; 35.0	124.0; 140.0	negative	C45H89O7P	M+K	C45H89O7P+K+	811.598	0.5	PA O-42:1; PA P-42:0	PA(O-20:0/22:1(11Z)), PA(P-20:0/22:0)	LMGP10020067, LMGP10030082	SwissLipids	no
813.533	PS 37:5	PS 37:5 (31.469; 100.0%)	[M+NH4]+	813.539	0.0058	C43H74NO10P	795.505	PS 17:0_20:5 (31.469; 100.0%)	PS 17:0_20:5	2.6	0.8	794.5	301.3	38	116	negative
813.619	PC 37:4 (60.67%); PE 40:4 (39.33%)	PC 37:4 (243.546; 60.67%); PE 40:4 (157.913; 39.33%)	[M+NH4]+; [M+NH4]+	813.6116; 813.6116	0.0074; 0.0074	C45H82NO8P; C45H82NO8P	795.5778; 795.5778	PC 20:4_17:0 (243.546; 60.67%); PE 18:0_22:4 (157.913; 39.33%)	PC 20:4_17:0; PE 18:0_22:4	1.63; 1.75	0.8	854.6; 794.6	269.2; 331.3	35.0; 30.0	140.0; 124.0	negative
817.491	PG 38:6	PG 38:6 (22.376; 100.0%)	[M+Na]+	817.499	0.008	C44H75O10P	794.51	PG 18:3_20:3 (22.376; 100.0%)	PG 18:3_20:3	1.37	0.8	793.5	305.3	37	131	negative
820.547	PS 40:5	PS 40:5 (680.178; 100.0%)	[M+H-H2O]+	820.548	0.0011	C46H80NO10P	837.552	PS 18:0_22:5 (680.178; 100.0%)	PS 18:0_22:5	2.6	0.8	836.5	329.3	38	116	negative	C44H80NO9P; C46H78NO9P	M+Na; M+H	C44H80NO9P+Na+; C46H78NO9P+H+	820.5463; 820.5487	0.2	PC 36:4; PS O-38:4; PS P-38:3; PS P-40:6	PS(O-16:0/22:4(7Z,10Z,13Z,16Z)), PS(O-20:0/18:4(6Z,9Z,12Z,15Z)), PS(O-18:0/20:4(5Z,8Z,11Z,14Z)), PS(P-18:0/20:3(8Z,11Z,14Z)), PS(P-20:0/18:3(6Z,9Z,12Z)), PS(P-20:0/18:3(9Z,12Z,15Z)), PC(16:0/20:4(6E,8Z,11Z,14Z)(5OH[S])), PC(16:0/20:4(5Z,8Z,10E,14Z)(12OH[S])); PS(P-18:0/22:6(4Z,7Z,10Z,13Z,16Z,19Z))	LMGP03020017, LMGP03020056, LMGP03020071, LMGP03030049, LMGP03030070, LMGP03030071, LMGP20010003, LMGP20010002; LMGP03030089	SwissLipids	no
821.588	PC 38:7	PC 38:7 (4049.364; 98.61%); SM 40:3 (57.042; 1.39%)	[M+NH4]+; [M+K]+	821.5803; 821.5933	0.0077; 0.0053	C46H78NO8P; C45H87N2O6P	803.5465; 782.6301	PC 16:1_22:6 (2287.929; 55.72%); PC 18:2_20:5 (1761.435; 42.89%); SM 40:3 (57.042; 1.39%)	PC 16:1_22:6; PC 18:2_20:5; SM 40:3	1.63; 2.05	0.8; 1.0	862.6; 783.6	327.3; 301.3; 184.1	35.0; 24.0	140.0; 86.0	negative; positive
824.769	TG 48:0	TG 48:0 (3076.03; 100.0%)	[M+NH4]+	824.77	0.0011	C51H98O6	806.736	TG 48:0 (3076.03; 100.0%)	TG 48:0	0.4	0.8	824.7	579.5; 551.4; 523.5	24	98	positive
829.528	PG 37:1 (70.1%); PI 35:3 (28.44%)	PG 37:1 (80.37; 70.1%); PI 35:3 (32.608; 28.44%); PG 42:8 (1.668; 1.45%)	[M+K]+; [M+H-H2O]+; [M+H-H2O]+	829.5355; 829.5220; 829.5372	0.0075; 0.0060; 0.0092	C43H83O10P; C44H79O13P; C48H79O10P	790.5724; 846.5258; 846.5411	PG 17:0_20:1 (80.37; 70.1%); PI 15:0_20:3 (16.943; 14.78%); PI 17:0_18:3 (15.665; 13.66%); PG 20:4_22:4 (1.668; 1.45%)	PG 17:0_20:1; PI 15:0_20:3; PI 17:0_18:3; PG 20:4_22:4	1.37; 2.6	0.8	789.6; 845.5	309.3; 305.3; 277.2; 331.3	37.0; 47.0	131.0; 140.0	negative
829.554	PE 42:10	PE 42:10 (138.97; 100.0%)	[M+NH4]+	829.549	0.005	C47H74NO8P	811.515	PE 20:4_22:6 (96.366; 69.34%); PE 20:5_22:5 (42.604; 30.66%)	PE 20:4_22:6; PE 20:5_22:5	1.75	0.8	810.5	327.3; 329.3	30	124	negative
832.547	PS 41:6	PS 41:6 (673.478; 100.0%)	[M+H-H2O]+	832.548	0.0011	C47H80NO10P	849.552	PS 19:0_22:6 (673.478; 100.0%)	PS 19:0_22:6	2.6	0.8	848.5	327.3	38	116	negative
833.559	PI 35:1	PI 35:1 (55.585; 100.0%)	[M+H-H2O]+	833.553	0.0057	C44H83O13P	850.557	PI 15:0_20:1 (38.791; 69.79%); PI 16:1_19:0 (16.794; 30.21%)	PI 15:0_20:1; PI 16:1_19:0	2.6	0.8	849.5	309.3; 297.2	47	140	negative	C46H83O9P	M+Na	C46H83O9P+Na+	833.567	0.5	PG O-40:5; PG P-40:4	PG(O-20:0/20:5(5Z,8Z,11Z,14Z,17Z)), PG(P-18:0/22:4(7Z,10Z,13Z,16Z)), PG(P-20:0/20:4(5Z,8Z,11Z,14Z))	LMGP04020064, LMGP04030055, LMGP04030079	SwissLipids	no
833.587	PE 42:8	PE 42:8 (142.146; 100.0%)	[M+NH4]+	833.58	0.0067	C47H78NO8P	815.547	PE 20:2_22:6 (121.719; 85.63%); PE 20:3_22:5 (20.427; 14.37%)	PE 20:2_22:6; PE 20:3_22:5	1.75	0.8	814.5	327.3; 329.3	30	124	negative	C54H82O4	M+K	C54H82O4+K+	833.585	0.5	Coenzyme Q9	Coenzyme Q9	LMPR02010004	SwissLipids	no
834.562	PS 41:5	PS 41:5 (139.288; 100.0%)	[M+H-H2O]+	834.564	0.0018	C47H82NO10P	851.568	PS 19:0_22:5 (139.288; 100.0%)	PS 19:0_22:5	2.6	0.8	850.6	329.3	38	116	negative
835.481	PG 38:5	PG 38:5 (2.01; 100.0%)	[M+K]+	835.489	0.0076	C44H77O10P	796.525	PG 18:0_20:5 (1.113; 55.36%); PG 18:2_20:3 (0.897; 44.64%)	PG 18:0_20:5; PG 18:2_20:3	1.37	0.8	795.5	301.3; 305.3	37	131	negative
835.603	PE 42:7	PE 42:7 (386.444; 100.0%)	[M+NH4]+	835.596	0.007	C47H80NO8P	817.562	PE 20:1_22:6 (386.444; 100.0%)	PE 20:1_22:6	1.75	0.8	816.6	327.3	30	124	negative
837.619	PC 39:6	PC 39:6 (3067.554; 95.55%); SM 41:2 (143.011; 4.45%)	[M+NH4]+; [M+K]+	837.6116; 837.6246	0.0074; 0.0056	C47H82NO8P; C46H91N2O6P	819.5778; 798.6614	PC 17:0_22:6 (3067.554; 95.55%)*; SM 41:2 (143.011; 4.45%)	PC 17:0_22:6; SM 41:2	1.63; 2.05	0.8; 1.0	878.6; 799.7	327.3; 184.1	35.0; 24.0	140.0; 86.0	negative; positive
842.582	PI 33:0	PI 33:0 (51.821; 98.62%); PG 40:5 (0.724; 1.38%)	[M+NH4]+; [M+NH4]+	842.5753; 842.5905	0.0067; 0.0085	C42H81O13P; C46H81O10P	824.5415; 824.5567	PI 16:0_17:0 (51.821; 98.62%); PG 18:0_22:5 (0.724; 1.38%)	PI 16:0_17:0; PG 18:0_22:5	2.6; 1.37	0.8	823.5	269.2; 329.3	47.0; 37.0	140.0; 131.0	negative	C44H86NO10P; C46H84NO10P	M+Na; M+H	C44H86NO10P+Na+; C46H84NO10P+H+	842.5882; 842.5906	0.5	PS 38:0; PS 40:3	PS(21:0/17:0), PS(22:0/16:0), PS(19:0/19:0), PS(16:0/22:0), PS(17:0/21:0), PS(20:0/18:0), PS(18:0/20:0); PS(18:3(6Z,9Z,12Z)/22:0), PS(20:0/20:3(8Z,11Z,14Z)), PS(20:1(11Z)/20:2(11Z,14Z)), PS(20:3(8Z,11Z,14Z)/20:0), PS(22:1(11Z)/18:2(9Z,12Z)), PS(22:2(13Z,16Z)/18:1(9Z)), PS(18:1(9Z)/22:2(13Z,16Z)), PS(18:2(9Z,12Z)/22:1(11Z)), PS(18:3(9Z,12Z,15Z)/22:0), PS(20:2(11Z,14Z)/20:1(11Z)), PS(22:0/18:3(6Z,9…	LMGP03010682, LMGP03010705, LMGP03010868, LMGP03010966, LMGP03010243, LMGP03010952, LMGP03010962; LMGP03010392, LMGP03010522, LMGP03010548, LMGP03010608, LMGP03010738, LMGP03010768, LMGP03010338, LMGP03010363, LMGP03010420, LMGP03010578, LMGP03010711, LMGP03010712	SwissLipids	no
845.549	PI 36:2	PI 36:2 (2345.487; 100.0%)	[M+H-H2O]+	845.553	0.0043	C45H83O13P	862.557	PI 18:1_18:1 (1170.432; 49.9%); PI 18:0_18:2 (977.915; 41.69%); PI 16:0_20:2 (126.579; 5.4%); PI 16:1_20:1 (70.562; 3.01%)	PI 18:1_18:1; PI 18:0_18:2; PI 16:0_20:2; PI 16:1_20:1	2.6	0.8	861.6; 861.5	281.2; 279.2; 307.3; 309.3	47	140	negative	C47H83O8P; C43H83O12P	M+K; M+Na	C47H83O8P+K+; C43H83O12P+Na+	845.5457; 845.5514	0.5	PA 44:5; PI O-34:1; PI P-34:0	PA(22:1(11Z)/22:4(7Z,10Z,13Z,16Z)), PA(22:4(7Z,10Z,13Z,16Z)/22:1(11Z)); PI(O-20:0/14:1(9Z)), PI(O-16:0/18:1(9Z)), PI(P-18:0/16:0), PI(O-18:0/16:1(9Z)), PI(P-16:0/18:0), PI(P-20:0/14:0)	LMGP10010753, LMGP10010813; LMGP06020045, LMGP06020093, LMGP06030035, LMGP06020073, LMGP06030013, LMGP06030059	SwissLipids	no
846.563	PS 42:6	PS 42:6 (421.638; 100.0%)	[M+H-H2O]+	846.564	0.0008	C48H82NO10P	863.568	PS 20:0_22:6 (421.638; 100.0%)	PS 20:0_22:6	2.6	0.8	862.6	327.3	38	116	negative	C46H82NO9P	M+Na	C46H82NO9P+Na+	846.562	0.2	PS O-40:5; PS P-40:4	PS(O-20:0/20:5(5Z,8Z,11Z,14Z,17Z)), PS(P-18:0/22:4(7Z,10Z,13Z,16Z)), PS(P-20:0/20:4(5Z,8Z,11Z,14Z))	LMGP03020064, LMGP03030055, LMGP03030079	SwissLipids	no
848.769	TG 50:2	TG 50:2 (15921.961; 100.0%)	[M+NH4]+	848.77	0.0011	C53H98O6	830.736	TG 50:2 (15921.961; 100.0%)	TG 50:2	0.4	0.8	848.8	603.6; 575.5; 577.5; 547.5; 549.5; 551.5; 523.5	24	98	positive
850.785	TG 50:1	TG 50:1 (16703.304; 100.0%)	[M+NH4]+	850.786	0.0008	C53H100O6	832.752	TG 50:1 (16703.304; 100.0%)	TG 50:1	0.4	0.8	850.8	605.6; 577.5; 579.5; 549.5; 551.5; 523.5	24	98	positive
851.475	PI 34:5	PI 34:5 (7.571; 100.0%)	[M+Na]+	851.468	0.0069	C43H73O13P	828.479	PI 14:0_20:5 (7.571; 100.0%)	PI 14:0_20:5	2.6	0.8	827.5	301.3	47	140	negative
851.569	PI 35:1	PI 35:1 (55.585; 100.0%)	[M+H]+	851.564	0.0046	C44H83O13P	850.557	PI 15:0_20:1 (38.791; 69.79%); PI 16:1_19:0 (16.794; 30.21%)	PI 15:0_20:1; PI 16:1_19:0	2.6	0.8	849.5	309.3; 297.2	47	140	negative
854.553	PC O-40:8	PC O-40:8 (1608.44; 100.0%)	[M+K]+	854.546	0.007	C48H82NO7P	815.583	PC O-18:2_22:6 &/or PC P-18:1_22:6 (1608.44; 100.0%)	PC O-18:2_22:6 &/or PC P-18:1_22:6	1.63	0.8	874.6	327.2	35	140	negative
856.57	PC P-40:6 &/or PC O-40:7	PC P-40:6 &/or PC O-40:7 (3336.229; 100.0%)	[M+K]+	856.562	0.0083	C48H84NO7P	817.598	PC P-18:0_22:6 &/or PC O-18:1_22:6 (3336.229; 100.0%)*	PC P-18:0_22:6 &/or PC O-18:1_22:6	1.63	0.8	876.6	327.2	35	140	negative	C44H83NO13	M+Na	C44H83NO13+Na+	856.576	0.5	LacCer 32:1	LacCer(d18:1/14:0)	LMSP0501AB12	SwissLipids	no
856.744	TG 51:5	TG 51:5 (57.405; 100.0%)	[M+NH4]+	856.739	0.0052	C54H94O6	838.705	TG 51:5 (57.405; 100.0%)	TG 51:5	0.4	0.8	856.8	559.5; 561.5	24	98	positive
857.559	PI 37:3	PI 37:3 (96.828; 100.0%)	[M+H-H2O]+	857.553	0.0057	C46H83O13P	874.557	PI 17:0_20:3 (91.659; 94.66%); PI 18:3_19:0 (5.168; 5.34%)	PI 17:0_20:3; PI 18:3_19:0	2.6	0.8	873.5	305.3; 297.2	47	140	negative
858.759	TG 51:4	TG 51:4 (465.289; 100.0%)	[M+NH4]+	858.755	0.0045	C54H96O6	840.721	TG 51:4 (465.289; 100.0%)	TG 51:4	0.4	0.8	858.8	587.5; 561.5; 563.5; 537.5	24	98	positive
873.554	PI 37:4	PI 37:4 (631.166; 91.91%); PI 35:1 (55.585; 8.09%)	[M+H]+; [M+Na]+	873.5487; 873.5463	0.0053; 0.0077	C46H81O13P; C44H83O13P	872.5414; 850.5571	PI 15:0_22:4 (447.671; 65.19%); PI 17:0_20:4 (183.495; 26.72%); PI 15:0_20:1 (38.791; 5.65%); PI 16:1_19:0 (16.794; 2.45%)	PI 15:0_22:4; PI 17:0_20:4; PI 15:0_20:1; PI 16:1_19:0	2.6	0.8	871.5; 849.5	331.3; 303.3; 309.3; 297.2	47	140	negative	C48H83O10P	M+Na	C48H83O10P+Na+	873.562	0.5	PG 42:6	PG(20:2(11Z,14Z)/22:4(7Z,10Z,13Z,16Z)), PG(20:4(5Z,8Z,11Z,14Z)/22:2(13Z,16Z)), PG(20:5(5Z,8Z,11Z,14Z,17Z)/22:1(11Z)), PG(22:1(11Z)/20:5(5Z,8Z,11Z,14Z,17Z)), PG(22:2(13Z,16Z)/20:4(5Z,8Z,11Z,14Z)), PG(22:6(4Z,7Z,10Z,13Z,16Z,19Z)/20:0), PG(20:0/22:6(4Z,7Z,10Z,13Z,16Z,19Z)), PG(22:4(7Z,10Z,13Z,16Z)/20:2(11Z,14Z))	LMGP04010587, LMGP04010646, LMGP04010674, LMGP04010749, LMGP04010779, LMGP04010835, LMGP04010861, LMGP04010808	SwissLipids	no
875.569	PI 37:3 (63.74%); PI 35:0 (36.26%)	PI 37:3 (96.828; 63.74%); PI 35:0 (55.093; 36.26%)	[M+H]+; [M+Na]+	875.5644; 875.5620	0.0046; 0.0070	C46H83O13P; C44H85O13P	874.5571; 852.5728	PI 17:0_20:3 (91.659; 60.33%); PI 17:0_18:0 (38.679; 25.46%); PI 15:0_20:0 (13.322; 8.77%); PI 18:3_19:0 (5.168; 3.4%); PI 16:0_19:0 (3.092; 2.04%)	PI 17:0_20:3; PI 17:0_18:0; PI 15:0_20:0; PI 18:3_19:0; PI 16:0_19:0	2.6	0.8	873.5; 851.6	305.3; 283.2; 311.3; 297.2	47	140	negative	C48H85O10P	M+Na	C48H85O10P+Na+	875.577	0.5	PG 42:5	PG(20:3(8Z,11Z,14Z)/22:2(13Z,16Z)), PG(20:5(5Z,8Z,11Z,14Z,17Z)/22:0), PG(22:0/20:5(5Z,8Z,11Z,14Z,17Z)), PG(22:2(13Z,16Z)/20:3(8Z,11Z,14Z)), PG(20:1(11Z)/22:4(7Z,10Z,13Z,16Z)), PG(20:4(5Z,8Z,11Z,14Z)/22:1(11Z)), PG(22:1(11Z)/20:4(5Z,8Z,11Z,14Z)), PG(22:4(7Z,10Z,13Z,16Z)/20:1(11Z))	LMGP04010617, LMGP04010673, LMGP04010720, LMGP04010778, LMGP04010556, LMGP04010645, LMGP04010748, LMGP04010807	SwissLipids	no
876.8	TG 52:2	TG 52:2 (47660.473; 100.0%)	[M+NH4]+	876.801	0.0014	C55H102O6	858.768	TG 52:2 (47660.473; 100.0%)	TG 52:2	0.4	0.8	876.8	631.6; 603.5; 605.5; 575.5; 577.5; 579.5; 547.5; 549.5; 551.5	24	98	positive
877.585	PI 37:2	PI 37:2 (168.851; 100.0%)	[M+H]+	877.58	0.005	C46H85O13P	876.573	PI 15:0_22:2 (114.512; 67.82%); PI 17:0_20:2 (40.661; 24.08%); PI 18:2_19:0 (13.678; 8.1%)	PI 15:0_22:2; PI 17:0_20:2; PI 18:2_19:0	2.6	0.8	875.6	335.3; 307.3; 297.2	47	140	negative
879.528	PI 39:6	PI 39:6 (485.552; 100.0%)	[M+H-H2O]+	879.538	0.0096	C48H81O13P	896.541	PI 17:0_22:6 (485.552; 100.0%)	PI 17:0_22:6	2.6	0.8	895.5	327.3	47	140	negative
882.759	TG 53:6	TG 53:6 (13.675; 100.0%)	[M+NH4]+	882.755	0.0045	C56H96O6	864.721	TG 53:6 (13.675; 100.0%)	TG 53:6	0.4	0.8	882.8	561.5	24	98	positive
883.559	PI 39:4	PI 39:4 (229.508; 100.0%)	[M+H-H2O]+	883.569	0.0099	C48H85O13P	900.573	PI 17:0_22:4 (139.784; 60.91%); PI 19:0_20:4 (89.724; 39.09%)	PI 17:0_22:4; PI 19:0_20:4	2.6	0.8	899.6	331.3; 303.3	47	140	negative
884.775	TG 53:5	TG 53:5 (36.648; 100.0%)	[M+NH4]+	884.77	0.0049	C56H98O6	866.736	TG 53:5 (36.648; 100.0%)	TG 53:5	0.4	0.8	884.8	563.5	24	98	positive
895.595	PC 44:12	PC 44:12 (20247.172; 100.0%)	[M+NH4]+	895.596	0.0009	C52H80NO8P	877.562	PC 22:6_22:6 (20247.172; 100.0%)	PC 22:6_22:6	1.63	0.8	936.6	327.3	35	140	negative
901.585	PI 37:1	PI 37:1 (749.427; 76.56%); PI 39:4 (229.508; 23.44%)	[M+Na]+; [M+H]+	901.5776; 901.5800	0.0074; 0.0050	C46H87O13P; C48H85O13P	878.5884; 900.5728	PI 15:0_22:1 (492.488; 50.31%); PI 17:0_20:1 (252.418; 25.78%); PI 17:0_22:4 (139.784; 14.28%); PI 19:0_20:4 (89.724; 9.17%); PI 18:1_19:0 (4.52; 0.46%)	PI 15:0_22:1; PI 17:0_20:1; PI 17:0_22:4; PI 19:0_20:4; PI 18:1_19:0	2.6	0.8	877.6; 899.6	337.3; 309.3; 331.3; 303.3; 297.2	47	140	negative
902.538	PS 42:6	PS 42:6 (421.638; 100.0%)	[M+K]+	902.531	0.0072	C48H82NO10P	863.568	PS 20:0_22:6 (421.638; 100.0%)	PS 20:0_22:6	2.6	0.8	862.6	327.3	38	116	negative
905.543	PI 36:0	PI 36:0 (49.791; 100.0%)	[M+K]+	905.552	0.0086	C45H87O13P	866.588	PI 18:0_18:0 (49.791; 100.0%)	PI 18:0_18:0	2.6	0.8	865.6	283.2	47	140	negative
907.559	PI 41:6	PI 41:6 (100.489; 100.0%)	[M+H-H2O]+	907.569	0.0099	C50H85O13P	924.573	PI 19:0_22:6 (100.489; 100.0%)	PI 19:0_22:6	2.6	0.8	923.6	327.3	47	140	negative
923.554	PI 39:4	PI 39:4 (229.508; 100.0%)	[M+Na]+	923.562	0.008	C48H85O13P	900.573	PI 17:0_22:4 (139.784; 60.91%); PI 19:0_20:4 (89.724; 39.09%)	PI 17:0_22:4; PI 19:0_20:4	2.6	0.8	899.6	331.3; 303.3	47	140	negative
924.557	PI 40:8	PI 40:8 (59.781; 100.0%)	[M+NH4]+	924.56	0.0026	C49H79O13P	906.526	PI 18:2_22:6 (34.986; 58.52%); PI 20:4_20:4 (17.429; 29.16%); PI 20:3_20:5 (7.366; 12.32%)	PI 18:2_22:6; PI 20:4_20:4; PI 20:3_20:5	2.6	0.8	905.5	327.3; 303.3; 301.3	47	140	negative
956.62	PI 42:6	PI 42:6 (68.46; 100.0%)	[M+NH4]+	956.622	0.0022	C51H87O13P	938.588	PI 20:1_22:5 (68.46; 100.0%)	PI 20:1_22:5	2.6	0.8	937.6	329.3	47	140	negative
