# Supplementary material for: Unified mass imaging maps the lipidome of vertebrate development
Source: Nat Methods. 2025 Sep 3;22(9):1981–94. doi: 10.1038/s41592-025-02771-7 (PMC12446072; doi:10.1038/s41592-025-02771-7)
Supplement: Supplementary file 5 — Contains all information retrieved from bulk LC–MS/MS quantification. This include four sheets: (1) lipid quantifications before normalization, (2) total protein content for each sample, (3) lipid quantifications after normalization, (4) a lipid transition table that lists lipid names with their precursor m/z, retention time, ionization and adduct. [file 41592_2025_2771_MOESM5_ESM.xlsx]

## Sheet: Lipids quantification non norma
Lipid	Acquisition mode	anova.pValue	anova.pValueAdj	anova.pValueFC(24_HPF)	anova.pValueFCAdj(24_HPF)	FC(24_HPF / 8_HFP)	anova.pValueFC(48_HPF)	anova.pValueFCAdj(48_HPF)	FC(48_HPF / 8_HFP)	anova.pValueFC(72_HPF)	anova.pValueFCAdj(72_HPF)	FC(72_HPF / 8_HFP)	8 hpf				24 hpf				48 hpf				72 hpf				8 hpf		24 hpf		48 hpf		72 hpf
													8_HFP	8_HFP	8_HFP	8_HFP	24_HPF	24_HPF	24_HPF	24_HPF	48_HPF	48_HPF	48_HPF	48_HPF	72_HPF	72_HPF	72_HPF	72_HPF	AV.	SD	AV.	SD	AV.	SD	AV.	SD
													GD_TLIP_112023_8_HFP_18_7_2023_1	GD_TLIP_112023_8_HFP_17_10_2023_2	GD_TLIP_112023_8_HFP_24_10_2023_3	GD_TLIP_112023_8_HFP_24_10_2023_4	GD_TLIP_112023_24_HPF_18_10_2023_5	GD_TLIP_112023_24_HPF_18_10_2023_6	GD_TLIP_112023_24_HPF_25_10_2023_7	GD_TLIP_112023_24_HPF_25_10_2023_8	GD_TLIP_112023_48_HPF_20_07_2023_9	GD_TLIP_112023_48_HPF_20_10_2023_10	GD_TLIP_112023_48_HPF_26_10_2023_11	GD_TLIP_112023_48_HPF_26_10_2023_12	GD_TLIP_112024_72_HPF_20_10_2023_13	GD_TLIP_112025_72_HPF_20_10_2023_14	GD_TLIP_112026_72_HPF_27_10_2023_15	GD_TLIP_112027_72_HPF_27_10_2023_16
Cer d16:1/24:0	positive	0.710555	0.802403	0.423625	0.997675	0.653083	0.641836	0.799958	0.837339	0.502434	0.598404	0.753945	2.0248	0.761475	1.39305	3.5526	0.949884	0.29138	2.65573	1.1526	1.71251	1.80412	1.1681	1.78951	1.84803	1.45306	1.75114	0.777224	1.93298	1.1966	1.2624	0.998993	1.61856	0.302981	1.45736	0.483574
Cer d17:1/24:1	positive	0.363034	0.522571	0.711781	0.997675	0.889743	0.061247	0.268372	0.664237	0.0173996	0.0822436	0.674306	4.45824	5.11709	4.68302	6.18966	2.10734	2.69447	5.40845	7.98322	4.12838	1.72061	3.31531	4.41802	3.37021	3.50132	2.64725	4.26944	5.112	0.768721	4.54837	2.70392	3.39558	1.21028	3.44705	0.664545
Cer d18:1/16:0	positive	0.00217025	0.0191706	0.810376	0.997675	0.972737	0.115991	0.341339	1.21479	0.0298283	0.104444	1.35279	355.931	428.235	261.738	390.678	322.753	330.783	378.087	365.793	468.88	444.039	407.075	425.151	515.227	458.038	512.401	457.733	359.146	71.3353	349.354	26.7603	436.286	26.4559	485.85	32.3113
Cer d18:1/18:0	positive	1.42501e-06	8.30781e-05	0.00548709	0.37635	2.71831	0.0552258	0.256547	5.36455	0.00161792	0.0251533	15.493	3.72257	4.245	3.322	7.16312	14.1037	10.34	9.90554	15.8108	43.5389	23.9217	12.9319	18.5978	81.8214	76.861	52.9336	74.2722	4.61317	1.74146	12.54	2.88235	24.7476	13.307	71.4721	12.7497
Cer d18:1/18:1	positive	0.0660851	0.207138	0.315777	0.997675	1.26242	0.0415524	0.22599	1.61454	0.126462	0.224529	1.42996	8.93488	10.109	11.5927	19.6805	17.0396	17.9166	10.6919	17.8729	19.0885	24.2823	19.0087	18.8597	22.8628	17.305	14.4034	17.3802	12.5793	4.85745	15.8803	3.48237	20.3098	2.65002	17.9879	3.53313
Cer d18:1/20:0	positive	1.51672e-06	8.42141e-05	0.00392731	0.352249	2.26154	0.000113579	0.0220721	4.14336	0.00365976	0.0367869	7.75052	6.1187	9.65383	4.11769	7.55272	15.1394	16.2446	15.1334	15.5459	32.7921	29.4311	24.751	26.7319	67.9262	57.9167	43.0605	43.7937	6.86074	2.33489	15.5158	0.522805	28.4265	3.48561	53.1743	11.9776
Cer d18:1/20:1	positive	0.000625688	0.00759951	0.00833558	0.441786	1.57139	0.014527	0.147883	2.22176	0.000454769	0.0143314	2.15895	13.5202	13.9793	8.85962	12.9767	17.9156	20.9779	16.3289	22.3036	34.6829	27.3623	18.7079	28.8594	30.4209	26.9792	26.2762	22.8375	12.334	2.3522	19.3815	2.74194	27.4031	6.60114	26.6284	3.10918
Cer d18:1/22:0	positive	4.80828e-06	0.000207647	4.69622e-05	0.0182526	2.4053	0.000162841	0.0237341	2.97874	0.0025971	0.0315439	3.15315	33.2736	31.1799	22.6456	25.9142	59.9944	73.0039	70.6404	68.1914	95.2606	87.3241	77.7078	76.3443	109.332	90.7251	83.9967	72.2938	28.2533	4.85406	67.9576	5.66069	84.1592	8.86849	89.0868	15.4968
Cer d18:1/22:1	positive	0.580335	0.720717	0.563412	0.997675	1.13253	0.712354	0.83806	0.944544	0.423187	0.528304	1.12693	21.3124	12.0484	13.1934	16.8224	12.5248	14.2391	21.1801	23.8321	15.7669	12.9844	14.9082	16.2025	20.0727	16.3657	18.3079	16.675	15.8442	4.17504	17.944	5.42329	14.9655	1.42599	17.8553	1.70622
Cer d18:1/24:0	positive	0.532796	0.67747	0.523677	0.997675	1.13026	0.289369	0.523356	1.17657	0.979466	0.985382	0.996383	114.713	65.7676	73.7272	97.9535	80.1761	76.8601	129.433	111.566	106.241	89.0014	98.2143	120.886	92.9116	81.3726	89.2866	87.3168	88.0404	22.4399	99.5089	25.3481	103.586	13.5144	87.7219	4.8256
Cer d18:1/24:1	positive	0.23184	0.40058	0.702918	0.997675	0.921676	0.114364	0.341339	0.722747	0.167311	0.269081	0.769502	254.389	151.273	158.516	177.884	125.218	123.189	230.621	204.912	148.595	116.155	124.558	147.013	139.066	131.048	151.556	149.348	185.515	47.2697	170.985	55.035	134.081	16.2267	142.755	9.51487
Cer d18:1/26:0	positive	0.252106	0.421139	0.220437	0.997675	1.17967	0.0457371	0.230864	1.22166	0.0959344	0.190561	1.21889	36.9734	28.0519	35.0797	34.8949	30.8491	37.095	48.4962	42.8151	42.0191	39.8358	36.2056	46.8635	41.9102	45.1655	32.2784	45.1954	33.75	3.91314	39.8138	7.57516	41.231	4.45525	41.1374	6.1039
Cer d18:1/26:1	positive	0.130284	0.29845	0.338971	0.997675	1.15199	0.347864	0.571727	0.90465	0.412284	0.51914	0.91609	48.6841	32.2806	38.4564	41.9917	43.1983	34.5378	53.4803	54.7293	36.6781	36.2267	34.4117	38.7055	38.8424	34.2549	34.9103	39.8611	40.3532	6.85208	46.4864	9.49458	36.5055	1.76364	36.9671	2.79752
Cer d18:2/20:0	positive	0.209128	0.385183	0.299722	0.997675	2.03508	0.0713634	0.290943	2.0145	0.655912	0.736086	0.833188	0.704953	0.327646	0.279021	0.455131	1.94272	0.272954	0.740938	0.638868	0.600148	0.711122	1.36404	0.88381	0.666304	0.251033	0.459839	0.0948603	0.441688	0.190574	0.89887	0.724324	0.889779	0.337026	0.368009	0.248801
Cer d18:2/24:1	positive	0.229403	0.39923	0.966884	0.997675	1.02017	0.113234	0.340521	0.451767	0.0807621	0.178012	0.437859	3.46791	1.24651	1.92924	1.83939	0.766547	0.6046	3.57551	3.70748	1.65446	0.19873	0.308677	1.6705	0.785464	0.437674	1.18109	1.31015	2.12076	0.947802	2.16353	1.70873	0.95809	0.81462	0.928596	0.396161
Cer d19:1/22:0	positive	0.812254	0.876933	0.96079	0.997675	1.00783	0.902949	0.948504	0.980397	0.499517	0.596148	0.879263	3.42968	5.73714	3.61765	4.84714	4.51236	5.51168	3.69964	4.04599	4.70712	4.95785	4.47509	3.14593	4.59445	4.86405	3.23309	2.81124	4.4079	1.08647	4.44242	0.786783	4.3215	0.808125	3.87571	1.00656
Cer d19:1/23:0	positive	0.00352031	0.0261444	0.222463	0.997675	0.783627	0.127457	0.354823	0.70955	0.0295364	0.103733	0.476232	11.1042	6.78096	6.05617	9.16702	5.61879	6.11785	6.5814	7.62653	5.70711	5.93167	5.55509	6.29814	4.65397	3.54299	4.08116	3.48912	8.27708	2.30617	6.48615	0.855861	5.873	0.322888	3.94181	0.544847
Cer d19:1/24:0	positive	0.00469736	0.0322184	0.821157	0.997675	0.965795	0.0270495	0.183371	0.774069	0.000140928	0.0073012	0.532883	16.8573	14.4846	14.6547	14.4776	13.1801	9.54978	18.7072	16.9685	9.3748	11.0704	12.745	13.6209	6.78715	8.24064	7.6216	9.57622	15.1185	1.16207	14.6014	4.08248	11.7028	1.87838	8.0564	1.17528
Cer d19:1/24:1	positive	0.0260236	0.10837	0.572298	0.997675	0.92516	0.0710413	0.290943	0.742805	0.0268657	0.0987626	0.661981	24.8607	18.4167	18.007	17.5858	14.0819	17.0207	19.448	22.417	11.1004	13.2632	16.1803	18.0414	12.9432	13.1404	11.9997	14.1273	19.7176	3.44552	18.2419	3.54416	14.6463	3.07495	13.0527	0.87239
DG 14:0_16:1	positive	0.221407	0.393537	0.0974602	0.997675	0.355082	0.501378	0.691807	0.689935	0.109526	0.207654	0.385874	1087.13	2151.01	4275.01	2158.45	1510.37	109.584	839.443	974.821	3915.93	195.797	1635.58	925.466	1655.45	607.505	355.328	1113.74	2417.9	1336.46	858.554	577.264	1668.2	1609.66	933.006	575.69
DG 14:0_18:2	positive	0.157922	0.328798	0.376616	0.997675	0.569847	0.223014	0.457807	1.49987	0.315383	0.419312	1.64202	286.447	74.9028	96.3391	147.867	226.588	66.4592	1.01476e-07	52.0271	245.633	193.654	180.872	288.097	135.259	427.938	308.706	122.433	151.389	95.1032	86.2685	97.8036	227.064	49.3953	248.584	146.673
DG 14:0_20:2	positive	0.154868	0.32595	0.0645542	0.997675	0.480089	0.68453	0.821155	0.888833	0.0464151	0.132	0.59642	386.274	382.042	323.944	390.93	338.118	247.747	61.4639	64.7343	159.852	475.251	498.802	184.403	256.131	314.272	88.4187	225.782	370.798	31.4461	178.016	137.734	329.577	182.337	221.151	95.8027
DG 14:0_22:6	positive	0.237124	0.405052	0.298943	0.997675	0.51232	0.118021	0.342731	0.375877	0.122434	0.222968	0.387602	460.288	207.205	856.907	376.133	31.5644	6.36679	282.943	652.806	271.678	106.776	44.3984	291.514	63.3478	197.184	149.647	326.472	475.133	275.414	243.42	300.131	178.592	121.904	184.163	109.862
DG 15:0_18:0	positive	0.655442	0.766604	0.757903	0.997675	1.20269	0.302334	0.534935	1.5386	0.715149	0.785773	0.906365	3793.88	2450.74	2663.09	1339.12	1466.21	1065.78	2340.68	7451.14	6181.15	5311.67	2441.79	1831.19	2862.81	1718.56	1652.71	3053.29	2561.71	1005.91	3080.95	2961.69	3941.45	2128.85	2321.84	739.224
DG 15:0_18:1	positive	0.293768	0.460394	0.975926	0.997675	0.992274	0.362176	0.576052	0.718434	0.192641	0.294005	0.646746	2814.21	3263.46	1403.13	1466.27	1569.73	2136.61	2292.95	2878.66	814.321	2171.94	2507.69	933.935	1512.82	1286.75	1379.54	1607.37	2236.77	944.485	2219.49	538.195	1606.97	858.634	1446.62	141.755
DG 16:0_17:0	positive	0.0240358	0.104534	0.670241	0.997675	1.12889	0.276567	0.508639	1.45562	0.0401491	0.122059	2.47296	14049.7	14063.1	17304.4	7443.79	21325.1	19314.2	10219.9	8814.94	31394.9	14079.1	11872.1	19599.7	31628.3	49595	27016.8	22483.2	13215.3	4141.1	14918.5	6316.59	19236.4	8732.91	32680.8	11878.1
DG 16:0_18:1	positive	0.393162	0.552988	0.145808	0.997675	0.480542	0.371969	0.579077	0.668868	0.726367	0.793605	0.863808	8979.54	3261.62	2970.81	7722.25	3008.02	1383.46	2983.73	3645.64	7481.07	2312.47	2831.82	2714.59	1987.79	7488.81	2839.79	7494.37	5733.56	3067.82	2755.22	964.485	3834.99	2440.88	4952.69	2952.23
DG 16:0_19:0	positive	0.265073	0.436755	0.307901	0.997675	8.4125	0.173306	0.409059	19.5037	0.281129	0.386552	6.34627	7.48946e-08	241.834	61.5232	350.168	175.363	4309.76	775.771	236.882	1823.91	8132.38	411.729	2378.13	1362.49	2784.96	8.15371e-08	8.89241e-08	163.381	161.361	1374.44	1975.38	3186.54	3399.57	1036.86	1330.67
DG 16:0_20:0	positive	0.268829	0.441485	0.51021	0.997675	0.750582	0.893856	0.942397	0.949516	0.400542	0.507643	1.3451	1563.24	244.951	664.265	880.182	604.606	763.356	432.446	716.022	472.747	910.459	984.74	815.438	714.443	1366.35	1311.14	1117.69	838.16	550.649	629.107	147.029	795.846	226.27	1127.41	295.232
DG 16:0_20:1	positive	0.866269	0.913356	0.948628	0.997675	1.04117	0.972536	0.983231	0.979542	0.578478	0.669817	1.46514	318.466	17.306	112.932	100.584	261.787	16.5784	94.1537	199.381	248.375	52.5165	77.1034	160.055	413.123	141.291	250.37	9.98154e-08	137.322	128.012	142.975	109.022	134.512	88.7623	201.196	174.547
DG 16:0_20:5	positive	1.3412e-05	0.0003835	0.0524255	0.997675	1.80975	0.0244963	0.179459	2.42631	0.000102969	0.00729381	4.27201	274.856	290.36	227.086	646.45	540.644	676.61	558.865	827.66	1249.08	753.311	620.081	868.382	1454.73	1718.06	1589.6	1383.98	359.688	193.062	650.945	132.328	872.714	270.648	1536.59	148.023
DG 16:0_22:5	positive	0.36793	0.528264	0.351311	0.997675	1.46116	0.188774	0.4274	1.5548	0.147492	0.246236	1.80355	707.946	219.01	193.73	500.622	347.551	611.772	436.55	973.11	429.296	807.86	553.606	730.052	876.506	712.403	1017.68	317.524	405.327	245.049	592.246	276.62	630.204	171.039	731.027	302.579
DG 16:1_16:1	positive	0.271279	0.442393	0.69996	0.997675	1.06853	0.341849	0.5678	0.821868	0.458978	0.561132	0.863019	10247.5	6542.78	7067.19	4995.86	7116.86	8787.63	6806.75	8119.5	5952.17	5515.59	5076.12	7169.71	6598.52	7262.24	6175.51	4864.68	7213.32	2205.61	7707.68	912.256	5928.4	901.518	6225.24	1011.32
DG 16:1_22:4	positive	0.592981	0.728065	0.403721	0.997675	0.824253	0.82364	0.905627	0.947096	0.234901	0.340389	0.703815	1238.98	1257.5	724.245	910.833	715.775	1050.19	484.214	1155.27	851.85	645.403	1537.71	878.017	1223.21	665.638	310.561	708.44	1032.89	260.18	851.362	308.261	978.245	387.214	726.963	375.836
DG 16:1_22:5	positive	0.0254351	0.106917	0.979719	0.997675	1.00694	0.174067	0.409672	1.60436	0.0225888	0.0930689	1.97042	194.612	536.237	329.272	230.568	237.107	332.442	382.559	347.537	324.013	733.16	637.209	376.354	521.213	767.298	737.661	517.032	322.672	153.336	324.911	62.1868	517.684	198.493	635.801	135.282
DG 16:1_22:6	positive	0.010514	0.0596154	0.204638	0.997675	1.85613	0.0091024	0.119252	2.44994	0.00102798	0.0221739	2.79037	378.51	271.189	331.061	468.888	287.376	875.229	420.415	1107.71	605.879	887.77	972.599	1085.3	1103.85	1140.38	794.631	1006.19	362.412	83.4685	672.684	384.004	887.887	204.675	1011.26	155.133
DG 17:0_22:6	positive	0.143241	0.312185	0.906132	0.997675	1.0882	0.808662	0.898856	1.14691	0.104672	0.201731	2.52272	26.5261	112.91	339.358	72.9566	246.201	16.277	294.915	43.0207	197.138	143.826	58.943	232.903	420.88	476.238	100.126	394.67	137.938	138.843	150.103	140.927	158.202	75.6204	347.979	168.697
DG 18:0_18:1	positive	0.219823	0.39234	0.59838	0.997675	1.24319	0.242665	0.477952	0.493387	0.448437	0.550978	0.649318	182.269	250.877	214.504	665.331	176.863	486.146	383.153	586.122	105.324	192.736	257.82	91.9273	14.0303	393.538	302.846	142.128	328.245	226.465	408.071	175.001	161.952	77.9928	213.135	168.6
DG 18:0_18:2	positive	0.537094	0.679969	0.921426	0.997675	0.943105	0.923573	0.959201	0.939144	0.0991323	0.194266	0.292371	198.359	987.161	1184.84	1688.67	112.208	1623.62	206.397	1885.87	9.46273e-08	1287.14	232.356	2292.51	701.537	184.966	70.765	229.474	1014.76	619.235	957.023	928.127	953.004	1054.12	296.685	278.055
DG 18:0_22:6	positive	0.119294	0.285258	0.280047	0.997675	0.667379	0.427037	0.630285	1.25415	0.55686	0.6506	1.17634	1340.36	531.105	1462.22	602.081	879.698	464.038	522.612	760.295	1318.13	1119.95	1625.76	872.199	1472.59	1032.55	889.612	1235.06	983.94	485.338	656.661	196.264	1234.01	318.57	1157.45	253.424
DG 18:1_20:0	positive	0.507249	0.65138	0.296118	0.997675	2.78488	0.322308	0.552764	1.86728	0.104394	0.201528	1.80357	310.666	7.82395e-08	329.177	211.926	183.058	375.206	333.331	1480.48	303.87	151.154	307.903	827.561	440.045	379.023	419.41	297.75	212.942	151.003	593.019	597.365	397.622	295.766	384.057	62.8723
DG 18:1_20:1	positive	0.026274	0.108637	0.0666955	0.997675	0.332125	0.269541	0.501554	1.44505	0.137766	0.235191	0.594364	202.38	112.064	133.965	113.024	22.6934	7.11066e-08	15.8794	147.893	165.706	110.36	319.744	215.491	17.0226	81.8693	139.727	95.0769	140.358	42.565	46.6165	68.1839	202.825	88.9908	83.4238	50.7192
DG 18:1_20:4	positive	0.504693	0.649528	0.219171	0.997675	1.88763	0.187941	0.426341	1.63794	0.242468	0.348604	1.74512	158.529	278.463	136.61	106.242	384.323	564.431	159.462	175.079	136.089	230.326	334.301	412.828	345.019	501.026	242.62	97.7423	169.961	75.445	320.824	192.056	278.386	120.774	296.602	169.895
DG 18:1_22:5	positive	0.241116	0.410295	0.483626	0.997675	0.747856	0.322841	0.552764	2.07063	0.110867	0.209855	1.77271	431.613	141.304	139.021	207.205	230.992	197.247	168.133	91.0138	335.549	321.88	167.722	1078.06	401.99	347.606	289.601	590.174	229.786	138.216	171.847	59.6967	475.802	408.651	407.343	130.24
DG 18:1_22:6	positive	8.13973e-08	1.35585e-05	0.401098	0.997675	1.24861	0.000656902	0.0382974	2.9765	6.99009e-05	0.00679204	4.1631	1421.98	1084.96	1660.32	437.751	1056.25	1464.57	1376.19	1852.86	3790.67	3400.24	3679.76	2836.15	4814.16	5257.68	4677.84	4421.45	1151.25	531.012	1437.47	327.802	3426.71	426.603	4792.78	350.088
DG 18:2_18:2	positive	0.845939	0.898329	0.662174	0.997675	0.69331	0.448357	0.64621	0.52517	0.92401	0.944224	0.933104	5151.04	630.337	1841.46	729.324	65.302	575.914	1050.69	4098.73	2574.02	1289.88	522.402	1.28313e-07	1073.07	274.343	1919.41	4526.6	2088.04	2114.54	1447.66	1812.6	1096.58	1118.39	1948.36	1845.41
DG 18:2_20:2	positive	0.286239	0.457197	0.139818	0.997675	1.90537	0.270801	0.501622	2.04944	0.087132	0.185056	2.60655	7.18319	192.217	139.99	76.9094	169.656	261.235	102.919	259.397	176.193	155.646	437.507	83.8365	313.45	435.876	213.326	122.453	104.075	79.9685	198.302	76.6196	213.296	154.629	271.276	134.633
DG 18:2_20:3	positive	0.86393	0.912447	0.637651	0.997675	1.14218	0.604097	0.771498	1.13499	0.396494	0.504707	1.2357	1586.19	1916.55	1523.29	783.283	2060.05	2402.11	1047.72	1125.41	1560.49	2187.28	1899.04	946.697	2569.29	1882.17	1282.48	1444.6	1452.33	478.218	1658.82	676.127	1648.38	533.332	1794.64	575.208
DG 18:2_22:5	positive	0.303882	0.469197	0.869444	0.997675	0.945313	0.463479	0.659501	0.694619	0.35942	0.46825	1.50399	257.548	328.831	716.606	250.994	241.154	340.272	413.523	474.047	9.6097e-08	228.287	375.067	476.069	447.206	198.498	900.707	790.75	388.495	221.563	367.249	100.291	269.856	206.675	584.29	321.648
DG 18:2_22:6	positive	0.00012508	0.00199785	0.767269	0.997675	1.11771	0.0273924	0.184621	2.33439	0.0122564	0.0718141	2.63079	3063.86	947.653	1203.5	845.744	1527.53	1321.41	2295.39	1629.82	3569.44	3855.49	3339.16	3384.07	4500.93	3533.81	3826.97	4082.9	1515.19	1043.36	1693.54	421.238	3537.04	234.532	3986.15	410.005
DG 18:3_20:2	positive	0.994978	0.995954	0.939517	0.997675	0.960439	0.984022	0.987409	0.990303	0.899149	0.925338	1.08691	294.291	1388.73	503.131	267.318	289.723	1004.73	509.631	552.323	624.037	698.571	746.358	360.711	183.606	1558.74	456.629	467.713	613.367	527.539	589.101	300.023	607.419	172.002	666.672	609.055
DG 18:3_22:6	positive	0.10365	0.267381	0.337182	0.997675	1.45617	0.191619	0.428843	2.18604	0.045621	0.130503	2.83847	42.0209	109.786	132.155	125.461	45.7159	208.677	135.468	206.329	248.801	417.485	129.726	99.0038	113.319	369.862	320.073	358.879	102.356	41.3011	149.048	76.8087	223.754	144.41	290.533	120.058
DG 19:0_19:0	positive	0.590974	0.726873	0.494952	0.997675	1.93997	0.212077	0.450451	2.81819	0.481756	0.5807	1.64841	865.498	192.5	899.97	1371.28	374.206	136.174	4466.18	1482.08	3467.93	1.09965e-07	1644.96	4269.56	835.833	3186.75	155.844	1309.54	832.312	484.948	1614.66	1989.42	2345.61	1910.84	1371.99	1299.2
DG 19:0_22:5	positive	0.792825	0.865575	0.989916	0.997675	1.00794	0.475911	0.671539	0.611465	0.897487	0.925338	0.929647	1524.68	239.397	584.763	223.85	1306.22	305.941	686.695	294.269	492.154	280.839	330.833	469.281	802.108	436.669	816.549	336.364	643.172	610.826	648.281	475.001	393.277	103.433	597.922	247.591
DG 20:0_20:4	positive	0.0570108	0.189342	0.723503	0.997675	0.835389	0.0541692	0.254619	2.48124	0.16525	0.266872	2.09889	243.737	355.961	210.994	257.425	390.866	434.763	12.668	53.9972	543.87	1054.91	484.146	567.323	754.213	840.978	526.728	119.939	267.03	62.4062	223.074	220.472	662.563	263.901	560.465	322.194
DG 20:0_22:6	positive	0.302197	0.468565	0.165182	0.997675	2.0861	0.281758	0.51413	2.4951	0.0607466	0.151245	3.08413	310.798	194.833	215.434	8.37569e-08	369.202	662.703	275.837	196.471	722.824	870.577	138.629	67.1005	531.427	919.379	501.118	271.94	180.266	130.363	376.053	203.722	449.783	406.153	555.966	268.546
DG 20:1_20:4	positive	0.795063	0.866396	0.633702	0.997675	0.696337	0.962322	0.97656	1.03447	0.703147	0.775657	1.26389	184.845	148.904	8.0051	1.03475e-07	104.092	39.5755	50.6517	43.6567	113.332	1.01492e-07	170.12	70.0817	159.417	149.016	90.0864	33.4196	85.4384	95.228	59.494	30.0817	88.3836	71.7634	107.985	58.3356
DG 20:1_22:5	positive	0.915107	0.946029	0.788796	0.997675	1.27664	0.945854	0.971279	1.06733	0.551226	0.644664	1.61278	203.314	15.5446	35.3941	5.63638	207.637	1.61642e-07	54.3542	69.7939	1.08357e-07	1.45712e-07	122.413	154.976	226.207	62.4418	97.4272	33.0691	64.9724	93.0542	82.9462	88.3522	69.3472	81.1713	104.786	85.1148
DG 20:2_20:3	positive	0.962936	0.977161	0.517583	0.997675	1.11011	0.78406	0.884597	1.05765	0.808918	0.856674	1.0556	1439.11	1124.72	1228.23	815.483	1406.97	1455.79	889.398	1362.68	992.845	813.546	1636.33	1430.43	1557.94	722.747	1593.46	989.565	1151.88	259.633	1278.71	262.313	1218.29	380.529	1215.93	429.718
DG 20:4_22:6	positive	0.00175223	0.0164767	0.914672	0.997675	0.908669	0.53166	0.715306	1.6336	0.00832479	0.0602901	4.49754	320.727	26.4203	9.8933e-08	82.3708	140.415	8.40343	31.1067	210.364	220.072	139.232	342.357	9.36989e-08	553.622	529.128	416.214	432.808	107.379	146.318	97.5723	94.7386	175.416	143.694	482.943	68.5439
DG 20:5_22:6	positive	0.00654189	0.0419112	0.73284	0.997675	1.15	0.112506	0.340521	2.43159	0.00552636	0.0450611	3.44322	139.594	247.926	315.503	472.681	301.257	144.412	285.082	621.31	1187.31	864.761	368.369	438.386	863.798	1048.56	1359.2	776.648	293.926	139.467	338.015	201.57	714.708	383.916	1012.05	257.708
DG 22:5_22:6	positive	0.0506691	0.176359	0.407843	0.997675	0.812484	0.108644	0.337556	2.47875	0.124721	0.224074	2.28002	480.104	273.906	346.594	385.356	286.35	430.649	129.929	360.39	1627.14	660.761	537.146	858.267	1401.71	914.084	769.125	303.089	371.49	85.8909	301.83	128.858	920.829	489.095	847.003	452.442
DG 22:6_22:6	positive	0.000177369	0.00258515	0.36341	0.997675	1.39379	0.0100512	0.127388	3.33144	0.00978971	0.0670088	5.55231	1198.55	665.905	748.74	384.737	926.589	1711.13	537.192	1003.58	1884.4	3411.85	2723.79	1967.37	4533.13	5782.28	3320.56	3009.48	749.483	337.483	1044.62	488.993	2496.86	717.44	4161.36	1264.83
DhCer d18:0/16:0	positive	0.665925	0.768745	0.994821	0.997675	0.99725	0.153604	0.385996	0.602744	0.69064	0.765483	1.30232	35848.7	58108.2	21673.7	31304.5	12196.8	62240.9	54247.3	17846	27202.3	24765.9	16328.1	20267.9	121463	24009.9	22582.9	23301.1	36733.8	15426.5	36632.8	25272.6	22141.1	4823.76	47839.3	49086.2
DhCer d18:0/18:0	positive	0.394312	0.553937	0.730962	0.997675	0.725844	0.926913	0.95984	1.07488	0.377016	0.485747	5.56182	1266.3	149.554	820.639	7645.17	3163.77	560.631	1869.12	1579.02	3350.75	1511.03	1305.21	4454.61	46244.1	2004.72	4196.11	2515.08	2470.41	3480.23	1793.13	1072.28	2655.4	1511.43	13740	21689.6
DhCer d18:0/22:0	positive	0.649186	0.764597	0.198818	0.997675	1.63028	0.369341	0.578833	1.41266	0.408046	0.514915	2.28856	22216.3	6819.02	8262.19	10989.8	10834.4	17735.8	29845.6	20306.2	22617.2	13621.6	8088.59	23885.9	72743.7	10497.9	1.23944e-07	27266.7	12071.8	6980.6	19680.5	7868.84	17053.3	7522.97	27627.1	32105.6
DhCer d18:0/22:1	positive	0.199181	0.374653	0.128721	0.997675	2.09439	0.806548	0.897362	1.09515	0.179739	0.282066	1.90705	12645.1	13287.6	7323.83	7691.73	8330.03	28140.5	17003	32288	8666.09	7569.68	7278.38	21330.5	34729.6	13650.3	18826.6	10883.7	10237.1	3165.96	21440.4	10864.8	11211.2	6772.62	19522.6	10659.1
DhCer d18:0/24:1	positive	0.31786	0.478225	0.803378	0.997675	0.915465	0.177007	0.410751	0.509093	0.469105	0.569767	0.745025	64149	18960.9	23102.8	43463.6	18450	32720.3	47165	38688.3	27007.5	14755.5	9848.84	24587.4	46070.5	16853.9	25877	22711.2	37419.1	20790.1	34255.9	12089.6	19049.8	8105.31	27878.2	12691.2
FA 16:0	negative	0.00270701	0.0225455	0.283349	0.997675	0.876329	0.24992	0.483358	1.1338	0.0361656	0.117136	1.35275	1259.02	1275.76	1780.64	1718.68	1386.28	1438.47	1256.27	1206.85	1816.28	1772.43	1644.09	1608.7	1971.67	2437.68	1975.6	1777.69	1508.53	279.666	1321.97	108.441	1710.37	99.6646	2040.66	280.338
FA 16:1	negative	0.432937	0.585235	0.35706	0.997675	0.653269	0.629222	0.795341	1.25588	0.682395	0.758667	0.853324	78.8568	74.1176	101.77	240.591	68.4229	72.3803	94.7932	87.9905	104.583	128.075	298.064	91.3581	136.643	95.9253	92.9373	97.1754	123.834	78.769	80.8967	12.5374	155.52	96.2349	105.67	20.7251
FA 17:0	negative	0.204133	0.378408	0.299582	0.997675	0.800051	0.578977	0.752606	1.11269	0.894319	0.925072	1.02311	63.9515	68.1004	89.3418	123.644	66.3661	64.5594	64.9953	80.1273	93.7871	80.1231	122.199	87.8099	92.708	89.524	81.0533	89.7271	86.2595	27.2918	69.012	7.45005	95.9797	18.3523	88.2531	5.01566
FA 18:0	negative	0.0252523	0.106682	0.463528	0.997675	0.924386	0.251833	0.483358	1.09011	0.0862188	0.184123	1.32911	1544.78	1582.58	1950.38	1499.19	1521.19	1854.5	1301.93	1402.01	1875.85	1810.56	1714.7	1768.49	2173.15	2799.59	1994.52	1774.23	1644.24	206.928	1519.91	240.396	1792.4	68.0759	2185.37	440.788
FA 18:1	negative	1.0614e-05	0.000353599	0.542246	0.997675	1.11631	0.00326454	0.0732011	1.98373	0.00374983	0.0372383	2.11211	284.588	317.088	372.058	558.929	371.773	393.824	452.581	492.745	743.141	743.112	884.753	669.389	767.914	790.285	816.587	862.369	383.166	122.61	427.731	55.1525	760.099	90.0797	809.289	40.5944
FA 18:2	negative	0.0039327	0.0284816	0.350131	0.997675	1.06965	0.0266315	0.182661	1.32203	0.0129358	0.0736381	1.40447	47.6546	49.7208	50.1605	42.826	53.5733	42.6813	53.8294	53.536	69.5917	70.1554	53.6658	58.2511	57.9926	63.1654	77.3662	68.8324	47.5905	3.35896	50.905	5.48403	62.916	8.2523	66.8392	8.29759
FA 18:3	negative	0.0918511	0.25259	0.710255	0.997675	1.03631	0.103791	0.33431	1.27705	0.211772	0.316852	1.13941	63.4403	64.6669	75.2666	48.892	69.7209	62.0116	63.0829	66.611	79.4878	89.7057	92.3059	60.6562	71.2349	65.0256	76.8854	74.2876	63.0665	10.8391	65.3566	3.5109	80.5389	14.3634	71.8584	5.10711
FA 19:1	negative	0.507847	0.651429	0.332764	0.997675	0.618571	0.538372	0.720714	0.771278	0.620405	0.707128	0.816382	41.5113	37.9616	34.1476	111.695	27.7915	33.8981	31.4455	46.2382	46.943	39.3917	48.4092	39.0365	52.3663	52.8183	43.3748	35.3837	56.3287	37.0328	34.8433	8.00019	43.4451	4.92421	45.9858	8.29892
FA 20:0	negative	0.583642	0.722427	0.793464	0.997675	1.00083	0.261488	0.494158	1.00257	0.128984	0.226662	1.00301	7931.95	7928.21	7938.09	7976.38	7923.3	7906.18	7990.4	7981.01	7951.85	7949.14	8000.38	7954.95	7961.05	7955.24	7965.74	7988.24	7943.66	22.1927	7950.22	41.7393	7964.08	24.3146	7967.57	14.4367
FA 20:1	negative	0.452038	0.603753	0.384986	0.997675	0.605415	0.429136	0.630987	0.645333	0.3974	0.505217	0.616733	1040.34	1138.72	990.796	3740.08	961.406	1051.06	1080.29	1090.62	1226.85	1065.09	1090.84	1076.42	1140.33	1101.43	901.127	1118.69	1727.48	1343.14	1045.84	58.7318	1114.8	75.4389	1065.4	110.663
FA 20:2	negative	0.231428	0.40058	0.0869397	0.997675	1.07112	0.0184863	0.158513	1.12046	0.588004	0.680172	1.04369	281.917	317.703	290.555	313.988	311.023	325.372	326.649	326.759	332.671	336.151	356.156	324.238	322.066	321.814	257.195	355.697	301.04	17.5208	322.451	7.64447	337.304	13.527	314.193	41.1964
FA 20:4	negative	0.406233	0.562006	0.293839	0.997675	1.55355	0.138377	0.371626	1.74722	0.118963	0.218098	1.70517	41.2612	43.606	71.8861	64.5332	57.2643	49.2607	153.818	83.4368	118.696	70.0765	143.394	54.4705	95.3492	144.091	58.6164	79.2748	55.3216	15.2117	85.9449	47.5441	96.6593	41.458	94.333	36.4205
FA 20:5	negative	0.0895153	0.247334	0.308248	0.997675	1.40405	0.093562	0.320863	1.51062	0.0194729	0.0860054	1.80403	392.893	512.991	961.745	599.12	770.8	554.482	1397.96	740.189	1145.32	898.095	1001.68	681.226	1021.15	1258.99	1140.37	1029.57	616.687	245.092	865.858	367.386	931.582	195.276	1112.52	111.74
FA 22:1	negative	0.305839	0.471081	0.30159	0.997675	0.267021	0.326095	0.553459	0.309757	0.367828	0.477072	0.376705	290.585	217.124	208.917	1602.05	128.934	146.351	157.926	185.926	269.383	149.459	164.251	135.133	224.626	234.855	267.078	146.897	579.669	682.576	154.784	23.9376	179.557	61.0527	218.364	50.9633
FA 22:4	negative	0.381078	0.541214	0.455544	0.997675	0.982275	0.867851	0.923972	0.995363	0.429286	0.533384	1.02359	358.867	384.611	387.484	360.069	364.985	365.34	365.035	369.244	374.281	378.993	378.397	352.447	386.961	396.337	379.404	363.497	372.758	15.3982	366.151	2.06818	371.029	12.5644	381.55	13.8858
FA 22:5	negative	9.50471e-07	7.67049e-05	0.113729	0.997675	1.22691	0.00316474	0.0723546	2.07026	0.0002989	0.0102505	2.92121	84.7526	89.6945	117.199	84.7922	127.686	104.857	132.033	97.28	236.97	182.573	195.728	164.053	257.798	300.554	301.906	239.398	94.1095	15.5667	115.464	17.0008	194.831	30.9517	274.914	31.3066
FA 22:6	negative	4.72647e-07	5.01006e-05	0.360582	0.997675	1.09952	0.00493996	0.0886153	1.75081	0.000896416	0.0201004	2.83549	838.773	858.373	1010.66	765.933	968.595	879.806	1144.89	826.155	1827.01	1349.73	1535.15	1369.95	2202.84	2638.92	2803.03	2204.96	868.435	102.821	954.862	139.641	1520.46	220.599	2462.44	305.958
FA 23:0	negative	0.335616	0.49724	0.333555	0.997675	0.128321	0.345319	0.571715	0.152821	0.355933	0.465788	0.174454	515.605	391.245	245.171	5175.56	157.591	228.335	182.953	243.08	413.557	168.192	198.81	186.427	316.096	322.091	353.556	112.128	1581.9	2398.32	202.99	39.6323	241.747	115.228	275.968	110.455
FA 24:0	negative	0.24082	0.410295	0.244276	0.997675	0.634597	0.28971	0.523356	0.673804	0.271723	0.378078	0.658588	104.556	82.9215	96.3847	220.652	67.4508	71.3321	86.2115	95.1687	79.7291	73.0441	108.78	78.3904	84.6634	104.287	79.2007	64.1157	126.128	63.6438	80.0408	12.9264	84.9859	16.1234	83.0667	16.6026
FA 24:1	negative	0.02402	0.104534	0.243828	0.997675	0.879607	0.0315137	0.200792	0.789266	0.0205638	0.0884804	0.750127	224.405	203.128	203.292	258.412	168.795	167.884	229.986	215.514	166.196	154.036	200.961	180.652	163.858	176.168	163.988	163.027	222.309	26.0602	195.545	31.9672	175.461	20.183	166.76	6.28618
FA 24:3	negative	0.461031	0.61162	0.615797	0.997675	1.12593	0.338859	0.565851	1.22479	0.671868	0.751768	0.881578	165.521	319.355	150.066	181.323	231.259	309.246	200.244	178.304	294.171	249.69	241.804	214.086	246.966	243.62	119.598	109.418	204.066	77.9112	229.763	57.2688	249.938	33.2072	179.9	75.6353
FA 24:4	negative	0.17129	0.345795	0.640045	0.997675	1.10351	0.266591	0.498149	1.25615	0.515701	0.611085	0.844213	70.9696	161.614	85.5867	108.82	109.863	143.93	117.237	100.157	146.183	126.959	142.078	121.143	118.2	106.566	72.3146	63.3892	106.747	39.7593	117.797	18.7738	134.091	11.9517	90.1175	26.3978
FA 26:0	negative	0.23089	0.40058	0.175031	0.997675	0.784644	0.45956	0.65748	0.894392	0.276498	0.382878	0.835046	96.3858	86.7591	107.961	147.322	96.5326	72.8418	85.0543	89.5805	86.573	95.6695	106.875	103.008	85.0082	104.646	95.4728	80.9796	109.607	26.5953	86.0023	9.96306	98.0314	8.94156	91.5267	10.668
FA 28:0	negative	0.59087	0.726873	0.613547	0.997675	0.889677	0.856468	0.917026	1.03972	0.65425	0.734928	1.09563	57.8249	59.4438	66.109	118.649	59.7602	61.1102	76.4547	71.3813	81.1295	64.5156	91.3284	77.0509	81.8475	88.5079	80.3835	80.1716	75.5067	28.9841	67.1766	8.07397	78.5061	11.0927	82.7276	3.92492
FA 32:0	negative	0.0317713	0.127742	0.155042	0.997675	0.906107	0.641631	0.799958	1.03633	0.121856	0.222353	1.16739	38.0206	36.2582	34.4654	43.2518	33.6859	33.9566	34.3294	35.7526	43.9816	35.4149	41.7997	36.3215	46.9516	51.1986	38.8536	40.435	37.999	3.79073	34.4311	0.919633	39.3794	4.16756	44.3597	5.75061
Hex1Cer d16:1/22:0	positive	0.477336	0.623263	0.246698	0.997675	3.01863	0.984956	0.987496	1.01423	0.60214	0.692402	1.84494	0.00293245	9.99497e-08	0.00107327	1.20951e-07	0.00614032	1.34341e-07	0.00174275	0.00420921	0.000855004	0.00113784	0.00123049	0.000839618	0.00569346	1.06177e-07	0.00169706	8.42236e-08	0.00100148	0.00138314	0.0030231	0.00270194	0.00101574	0.000198226	0.00184768	0.00268576
Hex1Cer d18:1/14:0	positive	0.0181292	0.0884463	0.38279	0.997675	1.74098	0.000246048	0.0298452	4.74482	0.0852716	0.18316	5.46141	0.0114115	0.374925	0.221224	0.274244	0.252684	0.539315	0.032537	0.71067	1.15947	0.851301	1.00884	1.16439	0.0423162	1.41885	1.60082	1.7539	0.220451	0.153247	0.383802	0.300891	1.046	0.148527	1.20397	0.786454
Hex1Cer d18:1/16:0	positive	3.17207e-09	1.05091e-06	0.612302	0.997675	1.26998	0.000417841	0.0324802	4.77545	5.19943e-07	0.000303127	9.02233	28.2835	69.1873	26.9761	34.7657	64.2764	76.9064	0.0660867	60.9476	232.838	192.831	162.731	171.912	370.04	355.368	332.18	378.881	39.8032	19.8833	50.5491	34.3502	190.078	31.1652	359.117	20.4093
Hex1Cer d18:1/18:0	positive	6.93232e-11	8.08308e-08	0.0542127	0.997675	1.64195	0.00757126	0.111076	9.22636	0.000127784	0.0073012	31.8732	0.595489	1.23669	0.557837	0.591415	1.11423	1.42613	1.15254	1.20245	9.79163	6.4592	5.55159	5.70531	24.7806	24.4397	20.7981	25.0093	0.745357	0.327987	1.22384	0.139615	6.87693	1.9832	23.7569	1.9864
Hex1Cer d18:1/20:0	positive	5.06487e-08	9.84273e-06	0.00390294	0.352249	2.56687	0.00360587	0.0778602	13.9561	0.00118927	0.0227325	26.2007	0.958179	2.38379	0.843813	1.25274	3.02572	3.67482	3.34173	3.91768	25.5786	17.5149	16.4476	16.3593	41.2703	39.4885	28.5862	33.1479	1.35963	0.70417	3.48999	0.389278	18.9751	4.43356	35.6232	5.84456
Hex1Cer d18:1/20:1	positive	3.99913e-06	0.000179346	0.19169	0.997675	1.64211	0.0172434	0.155185	5.37364	0.000169017	0.00744242	8.34214	0.0559378	0.0187191	0.0386429	0.06845	0.0357571	0.0933472	0.107952	0.0613958	0.349568	0.254681	0.134936	0.237472	0.42774	0.409574	0.35363	0.325238	0.0454374	0.0216014	0.0746131	0.0323881	0.244164	0.0879321	0.379046	0.0477643
Hex1Cer d18:1/22:0	positive	9.92658e-07	7.67049e-05	0.0013912	0.276246	3.36005	0.00142965	0.0537731	15.9084	0.00447989	0.0399423	24.4207	2.59987	4.711	3.25095	3.92965	9.30825	12.3516	14.1302	12.9021	71.1262	51.0364	58.0698	50.3039	111.359	102.343	64.6701	75.5185	3.62287	0.90609	12.173	2.04945	57.6341	9.6521	88.4728	21.9891
Hex1Cer d18:1/22:1	positive	3.60516e-09	1.05091e-06	0.602549	0.997675	1.14356	0.00520294	0.0902142	5.14776	1.09825e-05	0.00182937	10.3705	0.727314	1.10682	0.366993	0.638424	0.559225	0.818041	1.0609	0.80902	5.034	3.35356	3.22932	3.00045	7.5411	7.49626	6.5406	7.86964	0.709887	0.3058	0.811797	0.204851	3.65433	0.931336	7.3619	0.572275
Hex1Cer d18:1/24:0	positive	1.05255e-06	7.67049e-05	0.0426788	0.997675	1.53156	0.000304396	0.0298452	3.89681	0.00302105	0.0338706	5.50705	4.33487	7.11294	5.51074	7.39919	6.78803	9.26821	11.6604	9.58876	26.2607	20.5264	26.321	21.8094	40.7559	36.7855	25.1878	31.4102	6.08944	1.43485	9.32636	1.99693	23.7294	3.00384	33.5349	6.75519
Hex1Cer d18:1/24:1	positive	7.62992e-06	0.000296549	0.239918	0.997675	1.19836	0.00747579	0.111076	2.05791	0.00244461	0.0308362	3.11593	12.3816	14.7387	10.861	14.7646	12.5021	13.3752	19.4849	17.8466	34.5391	24.0625	26.2195	23.7252	46.5936	44.7865	31.3802	41.5923	13.1865	1.91098	15.8022	3.3923	27.1366	5.0572	41.0881	6.79425
Hex1Cer d18:1/26:0	positive	0.00269816	0.0225455	0.153182	0.997675	1.2544	0.00474451	0.0886153	1.9227	0.0260935	0.0977776	2.2545	2.00538	3.08385	2.55498	3.3572	2.67469	3.29725	3.72755	4.10073	5.15528	4.4564	6.55873	4.98206	7.36846	7.87204	3.87962	5.68255	2.75035	0.597951	3.45005	0.612352	5.28812	0.897685	6.20067	1.80859
Hex1Cer d18:1/26:1	positive	0.00290045	0.0236762	0.305144	0.997675	1.21197	0.017711	0.155271	1.72217	0.00761506	0.0569177	1.97827	2.20533	4.61235	2.97062	3.58236	3.10104	4.32329	4.83549	3.94502	7.28191	4.96287	5.79074	4.99108	7.80833	7.3946	4.98164	6.26625	3.34266	1.01678	4.05121	0.731031	5.75665	1.08686	6.6127	1.26771
Hex2Cer d18:1/16:0	positive	0.539918	0.682094	0.727322	0.997675	1.10335	0.441697	0.639775	1.18595	0.594842	0.686039	0.853661	189.607	416.66	197.256	232.481	329.075	367.038	306.948	140.013	341.6	285.421	325.312	276.314	318.067	250.151	127.14	189.037	259.001	106.751	285.769	100.288	307.162	31.3032	221.099	81.8599
Hex2Cer d18:1/20:0	positive	0.641443	0.756409	0.692296	0.997675	1.26204	0.240933	0.476149	1.84324	0.401275	0.508021	1.97577	3.42877	13.613	2.9102	3.03431	0.0132051	8.89705	11.5048	8.5944	15.2479	6.44661	5.60516	15.0696	20.2955	21.0092	3.99536	0.11554	5.74656	5.24892	7.25237	4.99983	10.5923	5.28454	11.3539	10.857
LPC 14:0	negative	0.029184	0.118566	0.335093	0.997675	0.747587	0.0651396	0.278215	0.51311	0.00636575	0.0501518	0.291412	134.243	124.075	169.069	210.288	63.867	64.138	186.687	162.024	28.189	63.0716	157.824	78.1118	30.124	43.1126	47.1513	65.4377	159.418	39.0034	119.179	64.5032	81.7992	54.8276	46.4564	14.5911
LPC 15:0 &/or LPC O-16:0	positive	0.000716678	0.00827373	0.809895	0.997675	0.961876	0.192703	0.430445	0.783176	0.0129467	0.0736381	0.40132	781.428	1099.25	613.421	723.819	757.671	947.451	723.472	666.643	661.217	607.656	640.896	610.427	411.944	378.432	273.408	227.63	804.479	208.511	773.809	121.697	630.049	25.6617	322.854	86.6764
LPC 16:0	negative	0.000727089	0.00831163	0.717833	0.997675	0.958048	0.470735	0.666923	0.913897	0.0139631	0.0757256	0.545746	16908.6	19077.5	11818.1	14550.4	14937.8	16623.2	14626.7	13551	13301.8	13507.6	16098	14078.2	9494	9650.12	7752.07	7133.53	15588.6	3120.33	14934.7	1272.87	14246.4	1277.33	8507.43	1256.62
LPC 16:1 &/or LPC O-17:1 &/or LPC P-17:0	positive	0.00151401	0.0148892	0.243877	0.997675	0.763421	0.0416105	0.22599	0.551099	0.0135335	0.0744473	0.278589	1043.87	596.374	654.733	645.224	400.411	429.19	720.468	694.539	324.577	307.557	497.733	490.475	183.665	181.661	244.344	209.435	735.049	207.459	561.152	169.73	405.085	103.067	204.776	29.2535
LPC 17:0 &/or LPC O-18:0	positive	0.00848901	0.0510216	0.634446	0.997675	0.930624	0.550272	0.727457	0.913665	0.0361408	0.117136	0.580594	455.166	489.862	276.455	348.214	369.007	412.554	364.672	314.564	353.982	315.617	386.682	377.896	268.821	255.017	204.232	183.287	392.424	98.0372	365.199	40.0881	358.545	31.7794	227.839	40.6629
LPC 18:0	negative	0.0124787	0.0669648	0.6033	0.997675	1.05555	0.722186	0.843757	0.964277	0.0345746	0.115513	0.734927	1807.83	1967.51	1419.37	1493.48	1618.36	1738.42	2080.18	1622.74	1745.24	1376.7	1776.25	1551.08	1336.35	1293.85	1156.32	1128.81	1672.05	259.142	1764.92	217.402	1612.32	186.019	1228.83	101.735
LPC 18:1	negative	1.49136e-05	0.000404401	0.472725	0.997675	0.919281	0.031212	0.200792	0.66667	0.00311308	0.0342439	0.348832	9218.06	8919.08	6662.71	6425.27	6460.2	7478.68	7874.01	6891.78	5868.76	4689.65	5447.27	4811.17	3292.48	3178.12	2268.72	2153	7806.28	1465.87	7176.17	625.031	5204.21	553.76	2723.08	595.182
LPC 18:2	negative	0.00146417	0.0145916	0.276175	0.997675	0.75583	0.0285685	0.189266	0.4623	0.0134976	0.0744473	0.243853	4190.88	2129.19	3047.74	2636.77	1507.15	1553.43	3000.74	3012.11	1281.17	1021.51	1752.13	1494.93	690.802	631.987	846.427	758.143	3001.15	877.63	2268.36	852.47	1387.43	310.781	731.84	92.1536
LPC 18:3	negative	0.00889734	0.0526614	0.436906	0.997675	0.772945	0.0437818	0.230245	0.446995	0.0185273	0.0841334	0.205395	111.797	45.1149	87.9977	73.2934	30.2179	36.2384	95.8681	83.6288	28.38	24.6081	48.976	40.2709	12.4362	12.9037	22.7116	17.3059	79.5507	27.9054	61.4883	33.1037	35.5588	11.1606	16.3393	4.78116
LPC 19:0 &/or LPC O-20:0	positive	0.166491	0.341776	0.576523	0.997675	1.07465	0.152267	0.385898	1.21048	0.986667	0.988363	0.997904	60.4716	87.4683	53.7663	64.9237	73.4113	81.4549	68.6881	62.9808	88.1782	78.0136	83.7447	72.8128	70.3655	71.1436	65.8766	58.6855	66.6575	14.6121	71.6338	7.81378	80.6873	6.69867	66.5178	5.71429
LPC 20:0	negative	0.119872	0.285829	0.201103	0.997675	1.16719	0.320825	0.552764	1.13594	0.456063	0.558581	0.88028	97.4473	147.546	113.874	99.109	121.768	138.177	132.6	142.001	148.628	111.254	122.54	137.812	133.245	108.203	84.4628	77.2368	114.494	23.2389	133.636	8.80366	130.059	16.483	100.787	25.3615
LPC 20:1	negative	0.00528404	0.0352068	0.58079	0.997675	1.08059	0.418586	0.623888	0.886223	0.0301136	0.104558	0.592291	779.547	772.292	501.752	532.627	607.347	656.913	825.449	704.944	616.168	479.602	623.178	573.017	483.954	419.614	336.655	291.57	646.554	149.938	698.663	93.4448	572.992	66.0921	382.949	85.7119
LPC 20:2	negative	0.0015431	0.0148892	0.773438	0.997675	1.04262	0.170856	0.406592	0.76338	0.0119724	0.0708618	0.417054	287.441	341.352	205.426	207.087	255.287	275.322	310.077	245.004	241.21	172.664	220.876	160.163	168.267	129.018	78.0354	58.9602	260.327	66.2038	271.422	28.6803	198.728	38.5652	108.57	49.5829
LPC 20:3	negative	0.0139873	0.0728088	0.454005	0.997675	0.783612	0.145221	0.38051	0.536825	0.056423	0.145931	0.285391	301.369	145.97	138.541	120.724	116.365	92.7767	171.283	173.28	109.127	81.3688	95.5966	93.2305	56.1319	57.6194	47.4683	40.4394	176.651	83.8172	138.426	40.2696	94.8308	11.3836	50.4148	8.01631
LPC 20:4	negative	8.92187e-05	0.00162545	0.541417	0.997675	0.897839	0.00410925	0.0840329	0.478556	0.00248594	0.0308362	0.272802	197.127	146.243	144.538	144.434	110.449	101.244	180.598	175.451	76.6361	60.8581	88.1131	77.0035	49.1166	42.8992	43.0968	37.3914	158.085	26.0406	141.935	41.8939	75.6527	11.2091	43.126	4.78974
LPC 20:5	negative	0.000292841	0.00397038	0.300988	0.997675	0.790806	0.00790238	0.111076	0.421729	0.00418031	0.0383798	0.223569	401.565	241.403	322.453	312.916	181.137	159.399	351.105	319.276	153.013	109.485	149.069	127.544	71.9515	62.5424	85.7775	65.5253	319.584	65.5385	252.729	96.5094	134.778	20.2387	71.4492	10.3276
LPC 22:0	negative	0.378736	0.538544	0.297704	0.997675	1.36823	0.100486	0.333093	1.23245	0.956402	0.969708	1.00821	22.7805	21.6098	23.0252	26.0543	26.4387	19.9782	51.5032	29.968	23.7458	27.8486	28.4594	35.1429	32.2734	17.3698	22.0008	22.5929	23.3675	1.8947	31.972	13.6621	28.7992	4.71873	23.5592	6.26121
LPC 22:1	negative	0.0761371	0.226469	0.907187	0.997675	1.0275	0.045566	0.230864	0.754951	0.00298102	0.0338706	0.610176	214.36	168.269	200.504	174.198	128.094	122.269	261.955	265.841	147.686	114.889	127.9	181.273	128.054	103.746	113.875	116.431	189.333	21.7859	194.54	80.1388	142.937	28.8963	115.526	9.98767
LPC 22:4	negative	0.000289457	0.00397038	0.595236	0.997675	0.933343	0.0203936	0.166579	0.5878	0.0033409	0.0350945	0.372063	92.8736	131.644	90.3832	88.0989	79.487	92.5366	106.526	97.5874	78.5676	58.7653	59.0492	40.5013	49.8734	49.3809	24.4584	26.2288	100.75	20.6884	94.0343	11.2923	59.2208	15.5452	37.4854	14.0402
LPC 22:5	negative	8.46357e-06	0.000318339	0.859243	0.997675	0.981421	0.0516473	0.248846	0.722469	0.00361701	0.0366733	0.391502	530.953	500.681	376.283	380.715	406.135	450.414	485.095	413.758	338.085	306.132	327.182	320.831	211.378	177.836	174.105	136.934	447.158	80.2584	438.85	36.3876	323.058	13.3447	175.063	30.4477
LPC 22:6	negative	1.13545e-05	0.00035782	0.300227	0.997675	0.883778	0.0301926	0.196674	0.673389	0.00269442	0.0323885	0.353054	1613.03	1344.59	1109.33	1142.89	1005.23	1132.56	1271.45	1195.11	965.472	868.687	872.262	801.832	552.054	503.92	443.312	340.069	1302.46	231.651	1151.09	112.612	877.063	67.2536	459.839	91.4053
LPC 24:0	negative	0.884405	0.924029	0.722423	0.997675	0.922089	0.438803	0.639093	0.861413	0.863574	0.902264	0.964211	55.7361	49.2028	25.6273	44.6112	45.1966	34.6332	55.8223	25.8771	34.506	41.4298	43.7093	31.2551	54.5579	47.4237	39.8105	27.116	43.7944	12.943	40.3823	12.9747	37.725	5.82405	42.227	11.7365
LPC 24:1	negative	0.107271	0.271318	0.484686	0.997675	0.86545	0.803618	0.894955	0.963325	0.0504456	0.13679	0.629201	115.715	82.4936	85.1344	64.7782	61.495	56.7569	108.287	74.7426	70.2128	79.9991	98.5823	86.5593	52.6552	75.6196	47.4082	43.355	87.0302	21.1513	75.3203	23.2584	83.8384	11.9049	54.7595	14.4185
LPC O-16:1 &/or LPC P-16:0	positive	0.0256753	0.107303	0.709465	0.997675	0.903914	0.629528	0.795341	0.882417	0.070657	0.165102	0.413259	62.4198	96.5517	34.5902	49.4905	57.608	71.3951	48.7863	41.9087	60.2982	50.8935	53.8115	49.4701	31.5543	28.6129	21.8726	18.4037	60.763	26.4302	54.9245	12.7223	53.6183	4.80592	25.1109	6.03474
LPC O-18:1 &/or LPC P-18:0	positive	0.000351329	0.00460281	0.382622	0.997675	0.862504	0.119222	0.342731	0.712356	0.0159156	0.0787719	0.386245	258.4	241.132	153.702	159.663	172.164	192.78	170.462	165.72	145.437	142.469	154.246	136.921	94.0641	85.0106	74.9815	59.9212	203.224	54.2566	175.282	11.9801	144.768	7.23741	78.4943	14.6308
LPC O-18:2 &/or LPC P-18:1	positive	5.4142e-06	0.000217688	0.10841	0.997675	0.821096	0.0220543	0.170724	0.684831	0.00288308	0.0338706	0.355773	46.4054	47.5863	34.4069	37.5583	30.6673	30.9519	38.4116	36.2358	28.204	27.3442	31.58	26.5243	16.0063	15.9422	13.3205	13.7739	41.4892	6.50522	34.0666	3.86612	28.4131	2.21983	14.7607	1.41367
LPC O-20:1 &/or LPC P-20:0	positive	0.024694	0.105857	0.703515	0.997675	1.06839	0.872367	0.924709	0.972944	0.0685144	0.162044	0.616362	62.8922	70.8157	35.6774	48.5005	59.4939	71.8322	51.5427	49.9172	62.7662	51.7863	53.044	44.3942	40.3786	36.6506	28.6383	28.6291	54.4714	15.5661	58.1965	10.0072	52.9977	7.54793	33.5742	5.90428
LPC O-22:0	positive	0.185339	0.362592	0.90582	0.997675	1.01304	0.941107	0.968517	0.992699	0.144404	0.243317	0.818212	38.083	43.0618	30.0009	32.2345	33.151	43.3541	34.0791	34.6659	39.0336	31.7956	34.2367	37.2676	35.7202	26.6997	30.6499	24.2457	35.8451	5.89576	36.3125	4.73563	35.5834	3.20943	29.3288	5.01149
LPC O-22:1 &/or LPC P-22:0	positive	0.00197478	0.017989	0.0304343	0.956174	0.815048	0.0296942	0.194721	0.320113	0.0104372	0.067896	0.252457	29.7824	23.589	26.7339	27.6954	19.7775	20.2051	22.9783	24.9018	0.179782	15.3736	0.201743	18.7533	14.762	0.0585982	0.0341389	12.3603	26.9502	2.57688	21.9657	2.41759	8.62711	9.83868	6.80375	7.86412
LPC O-24:0	positive	0.000280883	0.00389892	0.737032	0.997675	0.974851	0.10277	0.333093	0.85791	0.00412438	0.0383798	0.635936	75.0689	75.1619	61.7892	59.3573	71.5788	64.5406	67.3864	61.0465	60.9105	53.6568	57.6075	60.6425	50.9879	44.904	39.9085	36.7782	67.8443	8.45451	66.1381	4.45857	58.2043	3.38154	43.1446	6.20794
LPC O-24:2 &/or LPC P-24:1	positive	7.84599e-05	0.00145213	0.824832	0.997675	1.01669	0.165424	0.403525	0.87875	0.00490341	0.042667	0.624763	162.466	175.504	130.801	140.764	155.243	164.39	150.233	149.845	138.083	137.165	133.787	126.594	107.911	100.645	94.1181	78.1407	152.384	20.3067	154.928	6.77005	133.907	5.21372	95.2037	12.694
LPE 16:0	negative	0.684606	0.780303	0.773796	0.997675	1.08258	0.618573	0.785682	0.891348	0.295861	0.398353	0.81253	326.079	176.818	283.636	238.707	168.373	173.529	378.225	389.779	153.705	157.483	306.257	296.402	167.359	157.627	267.449	240.603	256.31	63.8833	277.476	123.113	228.461	84.2508	208.26	54.1173
LPE 17:0	negative	0.402796	0.559321	0.323784	0.997675	1.2609	0.212885	0.450451	1.62277	0.264415	0.37131	1.40063	11.2709	24.2223	11.907	11.7944	19.606	14.6595	21.4428	18.9301	16.1307	21.2006	40.4614	18.2667	12.6434	16.6244	25.79	27.8519	14.7987	6.28854	18.6596	2.8703	24.0149	11.1596	20.7274	7.27032
LPE 18:0	negative	0.0953836	0.257447	0.200867	0.997675	1.36449	0.0181824	0.158214	1.44908	0.0400808	0.122059	1.63337	1357.66	1017.18	917.215	971.261	1003.14	1109.04	1949.98	1755.1	1456.93	1277.68	1680.12	1763.16	1580.98	1261.69	1877.66	2243.25	1065.83	198.797	1454.31	468.66	1544.47	219.898	1740.9	418.841
LPE 18:1	negative	0.157388	0.328798	0.912426	0.997675	0.974006	0.25156	0.483358	0.75838	0.115858	0.215799	0.639758	437.474	228.403	247.356	259.261	202.085	212.063	366.507	361.362	190.652	180.045	248.058	270.441	182.176	161.927	200.971	205.039	293.124	97.0688	285.504	90.6795	222.299	43.8489	187.528	19.7599
LPE 18:2	negative	0.0509639	0.176857	0.316714	0.997675	0.640254	0.112106	0.340406	0.380412	0.0942539	0.188508	0.33118	116.516	24.0994	69.5789	61.5206	23.6874	26.7282	56.0702	67.4809	19.7381	22.4335	32.4351	28.7571	15.374	17.1612	30.8378	26.6136	67.9288	37.9717	43.4917	21.6558	25.8409	5.79774	22.4967	7.43243
LPE 19:0	negative	0.0526295	0.181666	0.330204	0.997675	1.33244	0.215148	0.451566	1.26471	0.0222174	0.0921904	1.82808	10.2968	4.42484	9.54091	7.14168	9.43276	5.13145	13.5301	13.7498	10.5561	9.49128	9.4668	10.2031	12.8352	10.6303	16.0244	17.9196	7.85105	2.65074	10.461	4.07009	9.92932	0.539628	14.3524	3.24944
LPE 20:0	negative	0.000105465	0.0018354	0.010156	0.473677	1.82145	0.00486559	0.0886153	1.95526	0.000947494	0.0208449	2.36653	7.51896	17.2019	14.3498	10.9259	20.4023	25.0085	22.7401	22.9155	23.4365	21.2168	29.1237	23.9791	32.8908	31.0994	30.0873	24.2406	12.4991	4.19596	22.7666	1.88318	24.439	3.34393	29.5795	3.7433
LPE 20:1	negative	0.40142	0.559206	0.607133	0.997675	1.12796	0.8649	0.921822	1.02173	0.0538176	0.141732	1.2849	37.2575	32.3835	46.1039	30.7353	29.9372	26.1421	54.6119	54.5322	39.1491	29.3043	38.5842	42.6257	43.7231	42.0226	49.9071	52.5593	36.6201	6.90239	41.3059	15.3967	37.4158	5.69526	47.053	4.99529
LPE 20:2	negative	0.0110328	0.0612581	0.633256	0.997675	0.93696	0.020476	0.166579	0.7274	0.0104773	0.067896	0.587178	16.2717	17.0118	15.6108	17.2946	11.1773	15.0849	20.6527	15.1014	13.6214	9.43909	11.0145	14.0707	7.17321	7.81537	11.3806	12.4955	16.5472	0.758767	15.5041	3.89733	12.0364	2.194	9.71616	2.61881
LPE 20:4	negative	0.00208802	0.0185849	0.442146	0.997675	0.81694	0.0247796	0.179459	0.366508	0.0185997	0.0841334	0.297544	16.5885	9.34959	9.77753	9.381	6.49436	5.88885	11.4819	12.9761	3.9703	3.39177	3.9482	5.21801	3.31493	2.86773	2.81434	4.42124	11.2742	3.54825	9.21032	3.54731	4.13207	0.771854	3.35456	0.745701
LPE 20:5	negative	0.0048978	0.0332026	0.980179	0.997675	0.993501	0.0250586	0.179807	0.358251	0.0221134	0.0920863	0.348681	9.18521	4.66633	6.47741	4.73057	6.41669	2.91583	7.38157	8.18258	1.26672	2.78602	1.82288	3.10197	1.19156	2.97376	1.20481	3.36765	6.26488	2.11998	6.22417	2.32071	2.2444	0.848985	2.18444	1.15015
LPE 22:0	negative	0.168053	0.34317	0.696307	0.997675	1.20301	0.0563199	0.257619	0.482011	0.0767237	0.173226	0.546677	4.87607	2.05209	4.95867	3.74302	2.37505	1.11691	6.80504	8.5058	1.98061	2.03543	1.54553	1.9722	1.51971	1.91007	3.36476	1.74995	3.90746	1.35556	4.7007	3.51943	1.88344	0.227014	2.13612	0.834616
LPE 22:1	negative	0.844579	0.897702	0.960888	0.997675	0.978105	0.466248	0.661368	0.732349	0.945293	0.960114	0.972109	11.5642	4.08966	3.43706	4.6163	2.60137	3.4508	9.81203	7.32391	4.70602	4.94932	4.09004	3.61654	6.08501	2.16752	8.38403	6.40941	5.9268	3.78907	5.79703	3.37484	4.34048	0.603078	5.76149	2.60249
LPE 22:5	negative	0.0458467	0.165502	0.636327	0.997675	0.882933	0.417243	0.623888	0.790261	0.0730325	0.167484	0.438057	29.7002	16.3385	13.5831	13.391	12.5271	14.6816	17.6733	19.5834	13.5205	9.86642	16.4725	17.8398	6.71207	5.73896	9.57046	9.96231	18.2532	7.74919	16.1163	3.12975	14.4248	3.53327	7.99595	2.0887
LPE 22:6	negative	0.0537545	0.184164	0.28133	0.997675	0.795541	0.183309	0.41913	0.729383	0.0548341	0.143035	0.561971	59.2264	35.4881	36.8582	32.4236	26.7127	29.9409	40.3728	33.4394	25.5815	22.9986	31.4182	39.6179	18.6994	25.4666	28.1604	19.8349	40.9991	12.2922	32.6164	5.85526	29.9041	7.37157	23.0403	4.51739
LPE 24:0	negative	0.0134627	0.0703925	0.335896	0.997675	0.830036	0.0697178	0.290219	0.710412	0.0114267	0.0701241	0.502392	7.74809	5.36718	5.16752	7.64815	5.28865	3.6156	7.4294	5.18995	5.29258	4.10266	4.67287	4.35354	4.16722	3.08575	3.59115	2.18337	6.48274	1.40636	5.3809	1.56606	4.60541	0.514116	3.25687	0.841064
LPE 24:1	negative	0.198668	0.374653	0.516268	0.997675	0.885341	0.168614	0.406205	0.764004	0.101685	0.197278	0.703788	5.17914	3.72471	2.80042	4.52324	2.95813	3.00141	4.82763	3.57972	2.84903	3.96612	2.77623	2.80651	3.44802	3.30514	2.26438	2.40319	4.05688	1.02729	3.59172	0.871305	3.09947	0.578534	2.85518	0.607527
LPG 16:0	negative	0.299365	0.465282	0.424826	0.997675	1.24934	0.271588	0.501857	1.29773	0.43216	0.53456	0.868372	3.91296	5.48885	7.03741	7.86183	4.36138	11.4498	8.16986	6.37933	8.90393	4.95851	10.5312	7.14254	4.9082	4.93358	5.56035	5.70022	6.07526	1.74518	7.5901	3.00689	7.88404	2.39137	5.27559	0.41366
LPG 16:1	negative	0.811525	0.876933	0.603962	0.997675	0.857738	0.498064	0.6889	0.819114	0.694441	0.768964	0.897044	0.865453	0.304793	0.962256	0.523256	0.520981	0.400009	0.74745	0.609503	0.437841	0.629248	0.489694	0.618587	0.567048	0.46209	0.68553	0.667664	0.66394	0.304619	0.569486	0.146455	0.543842	0.0949547	0.595583	0.103151
LPG 18:0	negative	0.312041	0.474987	0.159694	0.997675	1.3088	0.170866	0.406592	1.55106	0.124094	0.223918	1.47756	6.38729	8.22065	6.69499	9.65632	6.97885	9.40354	11.6824	12.4547	12.8903	8.18258	18.3888	8.55788	11.6574	15.8499	7.28075	10.956	7.73981	1.50833	10.1299	2.46791	12.0049	4.762	11.436	3.51323
LPG 18:1	negative	0.197496	0.374653	0.227587	0.997675	1.3428	0.087643	0.313001	1.66391	0.175682	0.277248	1.32667	2.62146	3.05301	2.68209	3.42077	3.68518	5.89033	3.31729	2.92179	3.44022	4.2317	7.13089	4.79366	5.42763	3.88607	2.91892	3.39203	2.94433	0.370504	3.95365	1.32822	4.89912	1.58805	3.90616	1.08846
LPG 20:2	negative	0.559228	0.702151	0.583851	0.997675	1.21976	0.848343	0.914066	1.07462	0.597083	0.687943	0.782851	1.55151	5.46553	1.33877	2.79582	3.33874	4.55095	2.7331	2.97956	3.28034	2.33029	3.90998	2.4632	2.60616	3.10029	0.846026	2.1776	2.78791	1.89723	3.40059	0.806216	2.99595	0.740104	2.18252	0.967472
LPG 22:6	negative	0.117828	0.283735	0.771288	0.997675	0.925536	0.370494	0.579077	1.20524	0.20981	0.314891	0.690402	5.52273	7.22825	2.86711	4.19121	6.07189	5.597	3.95783	2.70749	5.0185	5.79271	6.83741	6.22627	4.81553	2.74355	3.24451	2.87278	4.95233	1.86482	4.58355	1.54417	5.96872	0.764823	3.41909	0.95487
LPI 14:0	negative	0.523921	0.669103	0.65916	0.997675	0.804822	0.24425	0.478648	0.533006	0.430165	0.533587	0.702107	1.26221	0.313583	0.651023	0.418636	0.157995	0.29328	0.819293	0.858546	0.32757	0.211732	0.366257	0.504479	0.383232	0.485379	0.35582	0.632956	0.661362	0.424651	0.532279	0.358718	0.35251	0.120726	0.464347	0.125471
LPI 15:0	negative	0.322682	0.483608	0.969371	0.997675	1.01323	0.360034	0.575019	0.667949	0.382813	0.489967	0.687464	2.177	0.98892	0.54416	0.926053	0.930918	1.01169	1.44697	1.30792	0.625814	0.625068	0.905033	0.940782	0.666752	0.743268	0.945679	0.831473	1.15903	0.706526	1.17437	0.243501	0.774174	0.172362	0.796793	0.119924
LPI 16:0	negative	0.0233245	0.103016	0.746759	0.997675	0.93499	0.210966	0.450451	0.715335	0.072061	0.167044	0.521715	94.5872	57.842	46.1873	51.2397	46.4508	63.9534	62.7438	60.4651	37.8139	35.6691	47.9443	57.3035	34.2561	31.0602	32.9546	32.0827	62.464	21.9407	58.4033	8.0985	44.6827	9.97244	32.5884	1.35479
LPI 16:1	negative	0.0930386	0.254655	0.371779	0.997675	0.635165	0.206379	0.447283	0.448488	0.128167	0.226086	0.288286	50.4038	13.7413	16.9364	18.7827	11.2671	11.8975	18.5841	21.6815	6.58359	7.70201	13.594	16.9083	5.76477	4.86737	9.68041	8.47691	24.966	17.0859	15.8576	5.10252	11.197	4.89431	7.19736	2.25713
LPI 17:0	negative	0.167082	0.341785	0.937095	0.997675	0.984556	0.27393	0.504585	0.786565	0.117384	0.216232	0.686651	5.38801	4.54058	2.8126	3.31161	3.55222	5.20898	4.0564	2.98727	2.55222	2.44235	3.67363	3.95838	2.60321	3.34171	2.65776	2.41999	4.0132	1.16932	3.95122	0.945417	3.15664	0.77149	2.75567	0.403714
LPI 18:0	negative	0.0797417	0.232447	0.689683	0.997675	1.0593	0.568995	0.744676	0.92175	0.0276531	0.0998251	0.699006	88.7309	97.1545	66.0995	80.714	68.9879	90.3865	113.907	79.1469	71.7368	56.0327	96.181	82.7146	57.6354	73.5002	52.9295	48.4934	83.1747	13.2152	88.1072	19.2931	76.6663	17.0044	58.1396	10.8995
LPI 18:1	negative	0.0375246	0.143455	0.652649	0.997675	0.913959	0.337246	0.564174	0.801265	0.0743994	0.169103	0.55666	141.096	91.1357	72.7014	76.2419	72.2216	84.1913	98.926	93.0394	67.7008	59.036	91.3368	87.3485	53.4853	57.433	51.9356	49.3308	95.2937	31.5623	87.0946	11.6183	76.3555	15.4936	53.0462	3.3899
LPI 18:2	negative	0.122461	0.287059	0.432019	0.997675	0.701195	0.265127	0.496501	0.548328	0.135086	0.233003	0.342631	295.681	94.2467	100.787	108.533	81.0039	88.964	114.018	136.203	46.2243	63.1482	94.4858	124.726	38.5821	34.1042	71.2237	61.4106	149.812	97.4213	105.047	25.086	82.146	34.7207	51.3302	17.857
LPI 18:3	negative	0.283663	0.454328	0.857012	0.997675	0.923657	0.273921	0.504585	0.578907	0.181208	0.283097	0.464136	7.60087	2.03232	3.23008	3.12124	1.97476	2.01449	4.44095	6.33401	1.35311	1.65992	2.84693	3.39359	1.12695	1.17478	2.83602	2.28125	3.99613	2.46326	3.69105	2.10588	2.31339	0.966207	1.85475	0.843969
LPI 19:0	negative	0.00312138	0.0244264	0.232926	0.997675	1.18482	0.0199487	0.166144	0.725722	0.0382907	0.11883	0.751812	1.19129	0.899174	1.14725	1.2264	1.02811	1.34083	1.66311	1.25715	0.744717	0.790823	0.86148	0.842694	0.619668	0.921376	0.880499	0.93464	1.11603	0.148153	1.3223	0.262859	0.809929	0.0527532	0.839046	0.148056
LPI 20:0	negative	0.915298	0.946029	0.712731	0.997675	1.17126	0.761509	0.871364	1.15744	0.593669	0.685757	1.25944	0.276575	1.3575	0.637651	0.229351	0.897421	0.709947	0.681281	0.640768	0.848333	0.961713	0.842354	0.242455	0.628654	1.05385	0.836146	0.631311	0.62527	0.521107	0.732354	0.113645	0.723714	0.325504	0.78749	0.202432
LPI 20:1	negative	0.131464	0.299976	0.496108	0.997675	1.128	0.791773	0.88941	1.05856	0.188799	0.289941	0.705935	6.79163	7.88008	3.92181	4.56806	5.82509	6.86346	7.25747	6.18019	7.06319	4.03356	7.65267	5.76843	4.45205	5.75665	3.1414	3.00046	5.7904	1.85786	6.53155	0.64799	6.12946	1.60366	4.08764	1.29044
LPI 20:2	negative	0.101751	0.265096	0.623272	0.997675	0.840336	0.415227	0.623888	0.72459	0.128534	0.226391	0.406621	27.4224	15.1885	7.24314	11.2438	13.5212	15.4993	9.52231	12.8	8.16271	10.7949	10.5202	14.793	6.1664	6.3308	7.48066	4.8658	15.2745	8.72408	12.8357	2.48625	11.0677	2.75022	6.21092	1.0705
LPI 20:3	negative	0.159834	0.331024	0.533267	0.997675	0.728215	0.348205	0.571727	0.573105	0.172204	0.274262	0.317402	208.1	72.5485	52.9675	55.4578	62.6341	64.826	61.1375	94.7318	36.0509	55.6879	60.5492	70.6923	29.1695	26.6227	35.0149	32.6857	97.2684	74.3985	70.8324	16.0048	55.7451	14.5415	30.8732	3.71522
LPI 20:4	negative	0.000653497	0.00769675	0.889209	0.997675	1.02351	0.13889	0.371626	0.707658	0.0281433	0.10097	0.421452	188.313	182.262	107.236	113.323	159.459	171.31	133.079	141.184	105.372	107.331	88.6757	116.942	70.0383	61.1987	61.1573	56.74	147.783	43.4475	151.258	17.3331	104.58	11.7468	62.2836	5.57709
LPI 20:5	negative	0.0051048	0.0344058	0.997039	0.997675	0.999211	0.00121313	0.0507714	0.484132	0.00497685	0.0429852	0.460721	50.1729	37.7427	52.0977	48.4505	30.0328	33.6762	62.0735	62.5325	19.4275	21.627	20.2681	29.9187	14.1802	13.5127	29.2247	29.9116	47.1159	6.42393	47.0787	17.6433	22.8103	4.8248	21.7073	9.08537
LPI 22:4	negative	0.111585	0.277416	0.803126	0.997675	0.925584	0.743909	0.860514	0.915041	0.107299	0.205099	0.481799	4.06924	4.16689	1.6232	1.91847	2.67468	4.09125	2.30872	1.82669	2.26451	2.4787	3.05382	2.98013	1.61247	1.12117	1.8927	1.0482	2.94445	1.36111	2.72533	0.974579	2.69429	0.383907	1.41863	0.403328
LPI 22:5	negative	0.0047593	0.0324523	0.397889	0.997675	0.839884	0.114652	0.341339	0.631244	0.023135	0.0938108	0.349487	22.2292	14.5151	11.5921	12.5475	11.8435	14.8955	11.1349	13.2616	6.51003	7.93385	9.33449	14.6542	5.60512	3.99692	6.6982	4.97785	15.221	4.82805	12.7838	1.66238	9.60815	3.55618	5.31952	1.1326
LPI 22:6	negative	0.0241164	0.104534	0.38674	0.997675	0.726713	0.16653	0.404869	0.511329	0.0789649	0.175712	0.295233	25.4484	11.7551	8.78324	10.6366	9.86037	9.73437	9.5913	11.9629	5.73606	6.07762	6.74845	10.391	4.54972	3.64841	3.86434	4.65464	14.1558	7.6275	10.2872	1.12251	7.23829	2.14348	4.17928	0.498064
LPS 15:0	negative	0.0487784	0.172874	0.566506	0.997675	0.848776	0.246758	0.481943	1.3052	0.071842	0.166868	0.605158	3.04579	2.87972	3.44625	1.57087	2.34982	3.73035	2.12363	1.08404	2.95024	3.0817	5.07732	3.17303	1.58733	1.65955	1.96491	1.41024	2.73566	0.812117	2.32196	1.08875	3.57057	1.00865	1.65551	0.231338
LPS 16:0	negative	0.0392737	0.148198	0.713686	0.997675	0.949429	0.861103	0.91994	0.970187	0.0591353	0.149895	0.645344	110.509	181.064	118.607	167.477	139.607	146.495	141.203	121.14	114.666	111.454	162.667	171.649	96.0311	95.7923	97.3749	83.5892	144.414	35.0745	137.111	11.0469	140.109	31.4751	93.1969	6.44291
LPS 17:0	negative	0.170507	0.345158	0.416389	0.997675	0.839477	0.548288	0.725989	1.11154	0.290979	0.394513	0.784	5.94184	6.51982	2.91877	4.80264	5.13941	3.52784	4.85716	3.41882	5.38262	4.87715	5.72525	6.44929	4.45413	3.91093	4.78835	2.67014	5.04577	1.58735	4.23581	0.889057	5.60858	0.659913	3.95588	0.930307
LPS 18:0	negative	0.260479	0.432647	0.0931532	0.997675	1.17572	0.148732	0.38254	1.2789	0.121396	0.222211	1.26964	57.7987	63.0017	52.3195	60.5402	58.6644	69.8058	79.4014	66.8464	65.3231	55.5667	88.3433	89.5948	75.9305	94.3437	65.6528	60.7374	58.4151	4.58581	68.6795	8.56136	74.707	16.951	74.1661	14.8667
LPS 18:1	negative	0.345025	0.506674	0.842605	0.997675	0.957457	0.870671	0.924593	0.968865	0.197796	0.299909	0.701212	32.7324	59.3695	31.0507	37.3504	40.2864	47.834	41.065	24.4892	44.767	31.484	42.8661	36.3888	40.4195	31.6973	21.4892	18.9406	40.1258	13.1027	38.4187	9.88551	38.8765	6.09516	28.1367	9.87091
LPS 18:2	negative	0.00625273	0.0409589	0.0770007	0.997675	0.69242	0.00777456	0.111076	0.697653	0.00214175	0.0283782	0.506292	6.46325	6.10323	5.00281	6.60098	2.96933	3.83335	6.28162	3.65167	4.35643	3.79286	3.92977	4.78341	4.28693	2.90746	2.83454	2.2083	6.04257	0.724239	4.18399	1.44704	4.21562	0.448202	3.0593	0.876519
LPS 18:3	negative	0.0554387	0.187624	0.44344	0.997675	0.930253	0.358858	0.575019	0.848756	0.005375	0.0446487	0.646967	7.11178	9.3493	7.40277	8.15708	6.45397	6.91133	8.46033	7.96193	6.20763	4.44841	6.93641	9.58549	5.39257	4.14249	6.19656	4.98486	8.00523	0.998464	7.44689	0.924672	6.79448	2.13372	5.17912	0.855002
LPS 19:0	negative	0.0174627	0.0862776	0.865134	0.997675	0.929899	0.0755825	0.296187	1.95422	0.196999	0.299479	1.61434	1.61632	6.73896	2.24207	2.23868	2.89569	2.80116	3.89835	2.34101	5.22625	5.41339	7.39349	7.05125	6.31822	5.05622	4.29264	5.05463	3.20901	2.37162	2.98405	0.655921	6.27109	1.10992	5.18043	0.839441
LPS 20:0	negative	0.000688046	0.00802261	0.00788276	0.441786	2.19902	0.00209132	0.0625252	3.51269	0.0233916	0.0940505	2.58728	1.03106	1.96098	1.18432	1.97166	2.69241	3.3338	3.08651	4.40688	5.07192	4.99322	6.94465	4.58622	4.16318	5.6823	3.10324	2.95792	1.537	0.49968	3.3799	0.733835	5.399	1.05219	3.97666	1.2576
LPS 20:1	negative	0.246909	0.416637	0.495943	0.997675	1.38285	0.0441138	0.230245	2.01586	0.240855	0.346712	1.69561	1.129	2.86742	1.06503	0.77871	2.06894	3.68575	1.41147	0.909908	3.01506	3.09044	3.38976	2.27764	4.1137	2.68023	1.75106	1.35763	1.46004	0.950535	2.01902	1.20827	2.94323	0.472313	2.47565	1.22475
LPS 20:3	negative	0.0626546	0.199061	0.145862	0.997675	1.28002	0.0793779	0.303458	1.44336	0.0381399	0.11883	1.6679	4.4327	3.8898	2.68449	3.46515	3.70004	3.98992	5.72414	5.11052	5.99203	4.44266	3.90836	6.54554	6.52513	7.8821	5.14814	4.58275	3.61804	0.737658	4.63115	0.949137	5.22215	1.2487	6.03453	1.47733
LPS 20:4	negative	0.0144062	0.074326	0.290619	0.997675	0.812613	0.35463	0.574471	0.83715	0.0228596	0.0935237	0.477754	4.36994	6.91128	3.91534	6.19895	5.55855	4.48277	3.89564	3.44931	5.08263	5.29311	4.3139	3.2216	3.13814	2.96927	1.91467	2.1997	5.34888	1.43493	4.34657	0.912116	4.47781	0.937274	2.55544	0.591025
LPS 20:5	negative	0.29774	0.463505	0.535141	0.997675	0.876643	0.126589	0.354823	0.692913	0.163744	0.264807	0.703803	6.9076	7.11475	4.75395	4.04971	3.68973	6.73455	5.75643	3.82954	4.17717	2.37645	5.33679	3.92602	4.49081	5.64902	3.80728	2.11791	5.7065	1.53602	5.00256	1.49081	3.95411	1.21811	4.01626	1.47631
LPS 22:4	negative	0.572897	0.713673	0.830625	0.997675	1.05179	0.812877	0.900965	0.943197	0.432325	0.53456	0.813582	46.4286	26.9185	18.228	25.5364	24.0577	28.134	34.6136	36.3712	24.4471	21.7303	31.9361	32.3458	23.5035	23.8859	22.9026	24.9879	29.2779	12.0528	30.7941	5.71978	27.6148	5.3453	23.82	0.877516
LPS 22:5	negative	0.225588	0.396735	0.445524	0.997675	0.860845	0.411365	0.622303	0.845408	0.132918	0.231142	0.695313	36.4491	23.3485	19.6939	21.6743	17.177	21.579	25.8102	22.522	25.7304	15.9676	20.4364	23.392	17.0785	19.7734	19.4554	14.0348	25.2915	7.58691	21.772	3.55997	21.3816	4.20945	17.5855	2.65506
LPS 22:6	negative	0.916009	0.946029	0.56791	0.997675	0.910854	0.75626	0.868768	0.953649	0.982429	0.986035	1.0045	91.2272	133.806	76.044	90.1454	80.3415	106.207	93.2396	76.559	107.111	81.0997	88.5848	96.2938	112.39	131.845	79.7161	69.0316	97.8057	24.9772	89.0868	13.4632	93.2723	11.1172	98.2456	29.0159
PC 12:0_14:1	negative	0.0228609	0.10174	0.104216	0.997675	1.22018	0.810584	0.900134	1.03428	0.035003	0.116168	1.46462	124.749	101.113	157.468	150.467	168.427	163.654	144.639	174.609	124.147	171.394	112.171	144.382	217.935	234.279	161.132	168.465	133.449	25.7411	162.832	12.9312	138.024	25.9161	195.453	36.1439
PC 12:0_16:1	negative	0.861491	0.911523	0.458819	0.997675	1.09995	0.977495	0.984198	0.996743	0.754873	0.816496	1.04121	509.563	444.199	430.75	408.771	442.731	399.438	631.23	499.121	395.28	375.257	446.405	570.5	495.995	316.859	512.37	541.966	448.321	43.3607	493.13	100.707	446.861	87.7013	466.797	101.753
PC 12:0_18:0	negative	0.00290369	0.0236762	0.5739	0.997675	0.894893	9.59038e-06	0.0110944	0.549923	8.5575e-05	0.00712717	0.496831	43642.5	39862.7	42461.4	41116.7	23494.1	29829.6	55180.6	41017.5	23777.2	20136.5	23125.2	24844.2	21623.8	16427.1	22087.1	22874.1	41770.9	1637.96	37380.5	13903.5	22970.8	2018.02	20753	2929.75
PC 12:0_22:4	negative	0.0532194	0.18305	0.00921981	0.467404	2.85675	0.087991	0.313001	3.44267	0.015628	0.0787719	2.75707	78.3503	97.0625	57.591	8.05357e-08	188.153	155.812	170.395	151.275	90.5474	354.252	225.185	132.17	108.649	212.713	176.792	144.253	58.251	42.0473	166.409	16.6335	200.539	116.915	160.602	44.5122
PC 12:0_22:5	negative	0.0206322	0.0947133	0.0839784	0.997675	1.7312	0.0261985	0.182661	2.0804	0.0523278	0.139302	1.94884	392.128	720.487	193.073	270.857	758.875	615.622	755.802	599.024	965.297	782.459	649.935	882.151	903.364	979.942	588.076	601.048	394.136	232.474	682.331	86.8854	819.961	135.776	768.107	202.886
PC 12:0_22:6	negative	0.0220411	0.0988458	0.0325731	0.956174	1.64838	0.0170677	0.155185	1.8039	0.0237028	0.0943257	1.88609	1261.59	1841.85	1175.32	1352.5	1716.37	2041.4	2848.06	2676.61	3338.03	2133.37	2250.86	2435.98	3304.42	3002.64	2507.45	1806.55	1407.81	298.263	2320.61	531.666	2539.56	546.694	2655.27	654.278
PC 14:0_14:0	negative	0.217072	0.3905	0.87156	0.997675	0.946609	0.0981537	0.330855	0.611453	0.0448519	0.129129	0.523487	185.533	114.471	202.54	238.87	105.826	75.2276	224.483	296.293	105.018	45.0844	166.024	137.214	84.372	39.02	119.422	145.308	185.354	52.2294	175.458	103.117	113.335	51.877	97.0304	46.0345
PC 14:0_16:0	negative	0.681335	0.779107	0.703872	0.997675	1.13153	0.264775	0.496501	0.821448	0.605042	0.695053	0.897419	2710.09	1799.51	2603.83	2698.23	1505.2	1576.83	4585.87	3434.24	1658.03	1551.01	2072.39	2778.34	1798.76	1279.85	2939.07	2787.5	2452.92	438.194	2775.54	1501.32	2014.94	556.386	2201.29	795.623
PC 14:0_16:1	negative	0.615621	0.744393	0.814843	0.997675	1.05761	0.187413	0.425973	0.804386	0.765494	0.823401	0.947897	643.466	404.76	571.712	679.351	416.327	418.474	907.023	689.92	430.745	365.311	567.285	486.174	529.952	342.461	672.695	634.381	574.822	121.887	607.936	237.195	462.379	85.6238	544.872	147.81
PC 14:0_17:0	negative	0.320031	0.480872	0.543539	0.997675	0.882281	0.131696	0.360724	0.742161	0.188406	0.289817	0.783878	1183.15	741.5	702.918	859.378	513.319	718.739	1076.07	768.337	497.375	678.09	663.669	748.739	744.948	629.213	790.624	568.552	871.736	218.014	769.116	232.515	646.968	106.431	683.334	102.325
PC 14:0_18:0	negative	0.756098	0.836443	0.907267	0.997675	0.960089	0.16667	0.404869	0.703432	0.53497	0.629441	0.833816	254.551	191.991	275.632	264.404	103.766	124.654	427.557	291.226	152.134	90.4829	281.148	170.227	138.211	81.5035	318.207	284.704	246.645	37.4397	236.801	152.343	173.498	79.4714	205.656	113.84
PC 14:0_18:1	negative	0.838085	0.892427	0.783837	0.997675	1.04902	0.452586	0.650696	1.10678	0.984362	0.986901	0.997674	8604.87	5936.11	5538.22	6394.88	5244.35	6020.14	9360.91	7146.51	6552.48	6215.85	8323.06	8209.69	7018.92	5845.8	6557.99	6989.79	6618.52	1369.71	6942.98	1791.16	7325.27	1096.32	6603.13	547.107
PC 14:0_18:2	negative	0.711614	0.802459	0.841013	0.997675	1.04508	0.974582	0.983863	1.00673	0.166879	0.268757	0.828955	4575.46	2920.99	4036.46	4173.91	2466.15	3247.38	5703.01	4998.39	3215.51	2560.64	5769.2	4267.2	3108.59	2771.03	3340.23	3800.38	3926.7	708.403	4103.73	1502.57	3953.14	1399.98	3255.06	432.191
PC 14:0_18:3	negative	0.255169	0.425647	0.661189	0.997675	1.25739	0.250671	0.483358	0.591469	0.151353	0.250322	0.484545	189.931	57.1367	304.806	198.512	75.3066	109.211	294.972	464.034	42.4512	117.26	185.96	98.1587	102.67	61.4562	68.62	130.849	187.596	101.46	235.881	180.162	110.957	59.2226	90.8987	32.134
PC 14:0_19:0	negative	0.00935553	0.0542714	0.0892048	0.997675	0.661955	0.0730931	0.293968	0.637216	0.0277805	0.0999756	0.480188	559.388	485.583	324.086	656.632	254.653	350.049	433.15	303.064	337.147	225.452	393.694	334.509	188.499	294.526	255.65	234.037	506.422	140.296	335.229	76.0158	322.7	70.3456	243.178	44.2174
PC 14:0_20:1	negative	0.00922979	0.05398	0.185171	0.997675	0.736464	0.0567601	0.258524	0.596643	0.0294429	0.103717	0.480799	6225.88	3665.09	3558.5	4471.09	2662.85	2674.22	4707.06	3153.71	2313.36	2748.39	2555.99	3074.43	2479.18	2096.58	2235.29	1805.12	4480.14	1233.08	3299.46	965.878	2673.04	321.382	2154.04	281.283
PC 14:0_20:2	negative	0.00674543	0.042644	0.187579	0.997675	0.742312	0.0195203	0.163746	0.493994	0.024726	0.0962012	0.512288	1982.47	1314.59	1127.81	1521.53	952.622	667.554	1342.63	1451.28	600.982	623.34	794.488	918.678	861.345	617.703	803.386	763.836	1486.6	367.617	1103.52	360.992	734.372	150.226	761.567	103.934
PC 14:0_20:3	negative	0.0979687	0.259617	0.0571398	0.997675	0.577605	0.109181	0.337556	0.634164	0.0479179	0.134796	0.584781	800.924	595.1	649.565	408.957	396.759	183.321	301.106	536.573	246.567	232.799	501.802	575.415	390.24	185.479	459.85	399.802	613.636	161.869	354.44	149.543	389.146	175.272	358.843	119.611
PC 14:0_20:4	negative	0.633801	0.75053	0.78009	0.997675	1.09526	0.332297	0.559911	1.38598	0.374008	0.482939	1.32311	439.31	729.59	281.579	267.263	632.431	293.643	616.959	338.336	453.142	830.569	350.991	746.058	857.581	473.553	464.485	477.138	429.435	214.749	470.342	179.274	595.19	229.474	568.189	193.001
PC 14:0_20:5	negative	0.993765	0.995954	0.933987	0.997675	0.983519	0.826777	0.905627	0.95172	0.965871	0.975915	1.00841	660.556	441.78	721.608	563.626	491.392	454.242	868.351	534.235	513.281	701.28	286.261	771.477	622.514	401.045	847.067	537.016	596.893	122.166	587.055	190.357	568.075	217.207	601.91	187.158
PC 14:0_22:5	negative	0.360162	0.520937	0.545822	0.997675	0.902807	0.30387	0.535475	1.28369	0.646681	0.730649	1.10092	1037.44	1321.07	1130.32	651.361	878.951	1076.09	805.38	977.366	1911.84	972.654	1393.61	1036.62	1618.35	1072.1	983.486	884.067	1035.05	281.725	934.447	117.818	1328.68	430.636	1139.5	328.342
PC 14:0_22:6	negative	0.0215585	0.0970548	0.159581	0.997675	1.36002	0.0168963	0.155126	1.93057	0.0428018	0.126667	2.10157	2480.4	2710.44	1659.59	1499.06	1930.34	2814.8	3675.54	2934.8	5279.45	3005.01	3942.55	3892.22	5861.66	5391.24	3298.71	2995.43	2087.37	597.714	2838.87	715.362	4029.81	937.794	4386.76	1449.59
PC 14:1_15:0	negative	0.278103	0.447885	0.91529	0.997675	0.967997	0.882841	0.934113	0.967572	0.0598391	0.150064	1.37775	202.837	137.112	267.883	243.009	108.718	118.856	309.807	286.23	181.592	125.3	228.593	287.764	290.772	286.648	268.053	326.774	212.71	57.0807	205.903	106.881	205.812	69.0504	293.062	24.5517
PC 14:1_16:0	negative	0.000892312	0.00963366	0.00979349	0.473677	0.498229	0.785971	0.884597	0.968368	0.0492504	0.135533	0.682052	95.568	119.365	78.263	126.132	37.6593	61.2023	40.8774	69.1823	99.046	96.3693	105.086	105.562	52.5944	73.1756	79.7762	80.4574	104.832	22.035	52.2303	15.3739	101.516	4.53541	71.5009	13.0251
PC 14:1_17:0	negative	0.681552	0.779107	0.439527	0.997675	0.821973	0.588864	0.75953	0.885024	0.864483	0.902405	0.96579	4968.57	2879.94	2346.94	2726.85	2068.53	2350.01	3642.92	2560.32	2705.55	2366.11	2936.26	3428.64	3339.94	2888.51	3114.92	3136.88	3230.58	1180.13	2655.45	688.455	2859.14	446.074	3120.06	184.637
PC 15:0_15:0	negative	0.655939	0.766604	0.515976	0.997675	1.23817	0.784099	0.884597	1.07407	0.254309	0.361615	1.39008	45.8154	58.9527	80.5143	38.3887	50.7526	51.6074	118.855	55.728	43.8318	42.4281	64.1697	89.808	91.759	109.076	44.1813	65.9051	55.9178	18.4709	69.2359	33.1509	60.0594	22.1816	77.7303	28.5466
PC 15:0_16:0 &/or PC O-16:0_16:0	negative	0.170262	0.345158	0.508128	0.997675	1.10418	0.33219	0.559911	1.09262	0.0188222	0.0844392	1.27348	2066.54	1846.39	1497.58	1980.99	1628.92	1801.21	2710.15	2021.29	1932.13	1816.39	2031.36	2296.27	2581.77	2338.63	2307.84	2184.71	1847.88	250.495	2040.39	474.503	2019.04	204.636	2353.24	166.237
PC 15:0_16:1	negative	0.58727	0.72461	0.94784	0.997675	1.02041	0.6591	0.807259	0.907506	0.175862	0.277248	0.712688	472.432	556.014	520.08	866.701	500.217	333.141	1055.35	575.809	432.341	400.812	613.896	744.783	380.48	261.912	532.432	546.479	603.807	178.575	616.13	309.871	547.958	161.356	430.326	135.111
PC 15:0_18:0	negative	0.670549	0.771826	0.886069	0.997675	1.07771	0.22372	0.45845	0.574755	0.673109	0.751768	0.850665	111.442	62.1937	141.596	201.943	61.6229	42.0259	302.584	151.131	58.6354	45.0982	36.1531	157.362	75.3953	37.1788	152.927	174.441	129.294	58.4534	139.341	118.74	74.3122	56.1326	109.986	64.539
PC 15:0_18:1	negative	0.0594073	0.191881	0.527324	0.997675	0.873846	0.0582116	0.262064	0.703756	0.00539919	0.0446487	0.561458	1239.29	1093.05	1550.23	1177.51	718.953	779.44	1557.83	1365.5	595.734	775.919	1099.7	1089.71	601.754	636.067	848.214	754.989	1265.02	199.364	1105.43	419.5	890.266	247.295	710.256	113.005
PC 15:0_18:2	negative	0.496219	0.640542	0.712913	0.997675	0.896334	0.290763	0.523419	0.768162	0.088383	0.18535	0.678344	766.647	448.02	857.055	853.269	463.503	279.128	936.662	942.478	402.449	343.741	744.047	756.63	469.214	418.723	533.604	562.611	731.248	193.38	655.443	336.614	561.717	219.177	496.038	64.6538
PC 15:0_20:0	negative	0.0106561	0.0597357	0.0478998	0.997675	2.92113	0.567641	0.744676	1.23505	0.0105771	0.067896	2.32053	76.5966	62.0377	62.4393	51.9453	168.656	111.181	168.122	291.142	28.5708	126.597	51.3306	105.991	127.035	163.75	112.936	183.416	63.2547	10.1334	184.775	75.8666	78.1224	45.8244	146.784	32.4832
PC 15:0_20:4 &/or PC O-16:0_20:4	negative	0.661372	0.766604	0.731283	0.997675	0.867264	0.593872	0.763457	0.832003	0.297382	0.39994	0.631089	666.305	907.994	231.511	391.39	839.608	513.673	348.47	203.801	466.871	601.548	395.948	363.71	466.443	513.723	275.918	130.545	549.3	299.041	476.388	273.243	457.019	105.55	346.657	176.983
PC 15:0_20:5	negative	0.184077	0.361967	0.815762	0.997675	0.909929	0.139296	0.371626	0.50399	0.129736	0.227135	0.487991	173.501	116.959	145.276	330.354	121.686	93.9026	154.601	326.898	81.3817	153.323	82.1372	69.2601	88.5435	104.945	60.9767	119.38	191.523	95.3893	174.272	104.732	96.5256	38.3221	93.4612	25.0538
PC 15:0_22:5	negative	0.224568	0.396176	0.956904	0.997675	0.979943	0.199937	0.436568	1.75086	0.960846	0.973368	1.01257	125.415	108.127	258.143	140.721	113.108	209.173	50.8559	246.585	226.406	134.796	470.15	275.905	187.163	189.814	115.604	147.778	158.102	68.0103	154.931	89.3	276.814	141.527	160.09	35.3417
PC 15:0_22:6 &/or PC O-16:0_22:6	negative	0.544768	0.687445	0.545298	0.997675	0.869501	0.68175	0.819506	0.912388	0.290219	0.393941	0.744043	4288.91	6480.23	2988.99	3415.36	3668.97	4725.96	3385.6	3151.85	4355.21	4609.58	3024.79	3679.31	4458.42	3489.71	2811.3	2018.4	4293.38	1555.07	3733.09	694.861	3917.22	712.794	3194.46	1035.17
PC 16:0_16:0	negative	0.00676599	0.042644	0.552019	0.997675	1.07076	0.078772	0.302932	1.25234	0.0147725	0.0774213	1.40253	40161.5	41209.9	27015.1	33618.3	35954.2	37962	44132.2	34004.2	46069.9	43050.5	38192.7	50525.8	54158.6	46276.7	48995.9	49734.7	35501.2	6579.42	38013.1	4387.71	44459.7	5184.95	49791.5	3269.11
PC 16:0_16:1	negative	0.0869272	0.243003	0.39883	0.997675	0.879536	0.139042	0.371626	0.819156	0.028927	0.102832	0.698195	15028.8	11577.9	10431.3	14100.7	8482.49	9836.64	14388.4	12270.8	9023.66	9196.51	11418.1	12252.4	8582.55	7900.87	9165.02	10056.4	12784.7	2141.85	11244.6	2617.16	10472.7	1611.35	8926.21	913.56
PC 16:0_17:0	negative	0.450606	0.603223	0.592348	0.997675	0.888494	0.835482	0.907895	1.0435	0.48896	0.58776	1.16381	758.693	514.671	347.142	391.255	490.677	447.453	463.427	385.88	531.751	429.534	547.98	590.016	619.341	699.317	412.201	610.443	502.94	184.656	446.86	44.3971	524.82	68.1039	585.326	122.139
PC 16:0_18:0	negative	0.753662	0.835926	0.682164	0.997675	0.946158	0.951231	0.973326	0.994839	0.288172	0.392954	0.909725	5666.82	6058.49	4519.91	4838.93	4663.12	6429.66	5061.81	3794.35	5733.3	4659.53	5149.64	5432.85	4596.49	4982.53	4459.59	5142.17	5271.04	713.592	4987.23	1097.6	5243.83	456.65	4795.19	320.21
PC 16:0_18:1	negative	0.0687266	0.213469	0.72964	0.997675	0.953263	0.362626	0.576052	0.888408	0.073986	0.168491	0.729633	214316	250013	154250	183830	168642	215700	220435	160130	171576	166967	195363	178960	158070	150551	141740	135103	200602	41066.3	191227	31247.1	178217	12452.8	146366	10045.4
PC 16:0_18:2	negative	0.00714409	0.0440741	0.32384	0.997675	0.860532	0.0127541	0.147883	0.688459	0.0013323	0.023938	0.556786	88415.8	66687.5	75321.2	77279.8	48631.1	56304.3	87146.7	72707.2	43429	44809.9	61438.7	62164.2	38629.3	33663.2	48739.6	50293.4	76926.1	8935.76	66197.3	17201.8	52960.5	10228.5	42831.4	8006.31
PC 16:0_18:3	negative	0.105413	0.268367	0.991702	0.997675	1.00347	0.0834624	0.309927	0.590368	0.0550361	0.143241	0.510868	3065.98	2069.22	4304.62	4551.51	1617.03	2136.31	5236.87	5049.73	1683.11	1553.53	2638.73	2384.66	1759.27	1452.58	1758.17	2177.71	3497.83	1153.05	3509.98	1899.41	2065.01	528.77	1786.93	297.823
PC 16:0_20:1	negative	0.00100455	0.0104581	0.185387	0.997675	0.890467	0.0152239	0.150433	0.77403	0.00301101	0.0338706	0.671675	9818.18	10345.4	8758.2	11288.2	9166.08	8831.34	10148.1	7660.14	8110.26	7049.77	7742.85	8220.82	7827.67	6580.72	6578.98	6020.65	10052.5	1055.59	8951.41	1026.3	7780.93	528.524	6752	764.026
PC 16:0_20:2	negative	0.0654956	0.2064	0.656596	0.997675	0.920893	0.177194	0.410751	0.783755	0.0489044	0.135386	0.629225	8090.8	9361.06	5546.83	6030.65	8256.9	7902.83	5865.54	4707.63	5472.18	5941.8	4968.1	6369.82	5317.5	4937.21	4668.01	3343.27	7257.33	1784.27	6683.23	1686.76	5687.97	603.913	4566.5	857.908
PC 16:0_20:3	negative	0.00634668	0.0412001	0.286033	0.997675	0.804918	0.0738206	0.293968	0.62174	0.0302727	0.10472	0.481706	7697.85	4128.83	4830.04	5097.96	4227.13	3313.63	5055.35	4914.64	3217.7	3697.31	2867.93	3742.83	2570.06	1977.71	3304.51	2627.07	5438.67	1560.57	4377.69	796.333	3381.44	416.685	2619.84	542.72
PC 16:0_20:4	negative	0.294737	0.461294	0.713029	0.997675	0.973462	0.060691	0.268052	0.833113	0.271518	0.378078	0.830922	8744.25	7999.6	7264.16	8600.66	8632.84	6998.86	8760.37	7351.24	8040.35	6982.28	6068.08	6075.98	8868.73	8098.07	5437.86	4690.59	8152.17	674.175	7935.83	891.692	6791.67	936.544	6773.81	2022.12
PC 16:0_20:5	negative	0.0600416	0.192861	0.705485	0.997675	0.939131	0.0386629	0.217999	0.716908	0.0304407	0.10472	0.690855	26709.8	24512	27956.6	35942.1	21819.4	21801.5	37149.5	27342.8	23841.3	17065.6	22309.1	19314.8	24030.5	21576.2	16317.1	17607.8	28780.1	4982.47	27028.3	7233.93	20632.7	3031.33	19882.9	3557.21
PC 16:0_22:4 &/or PC O-17:0_22:4	negative	0.534424	0.678062	0.839327	0.997675	1.05287	0.436835	0.637484	1.21795	0.68254	0.758667	0.882235	2293.42	3714.57	1429.12	1707.21	2952.1	2603.87	2194.92	1876.91	3454.15	2029.67	2909.49	2744	2388.19	2726.94	1880.01	1072.3	2286.08	1018.18	2406.95	469.705	2784.33	587.499	2016.86	719.496
PC 16:0_22:5	negative	0.47851	0.6234	0.7966	0.997675	0.945449	0.770981	0.875814	1.06503	0.368784	0.477781	0.771194	18032.9	31995.7	15750.1	17118.3	20156.6	22821.6	20179.2	15217.4	27475.5	17015.1	23111.7	20685.7	23337.4	18402.9	12509	9680.34	20724.2	7572.64	19593.7	3174.42	22072	4388.35	15982.4	6102.87
PC 16:0_22:6	negative	0.109757	0.275813	0.44265	0.997675	0.859678	0.543354	0.722407	0.894146	0.100495	0.195948	0.641128	81489.8	115064	64772.3	61121	68087.1	81234.6	70788.1	57090.9	78890.1	65468.4	70528.7	73427.4	68028.3	56848.9	48311.6	33541	80611.8	24620.4	69300.2	9919.4	72078.6	5606.89	51682.4	14541.4
PC 16:1_16:1	negative	0.199191	0.374653	0.30846	0.997675	0.719407	0.132963	0.362294	0.598727	0.145386	0.24379	0.611972	3192.38	1275.11	1991.34	1776.75	933.813	980.05	2248.17	1762.7	913.157	1075.41	1348.08	1594.23	991.741	877.978	1629.19	1541.04	2058.9	813.077	1481.19	637.253	1232.72	300.479	1259.99	379.995
PC 16:1_17:0	negative	0.599732	0.730709	0.508082	0.997675	0.855138	0.878056	0.929894	0.966115	0.323752	0.428485	0.790512	1867.47	1540.99	735.357	1320.66	1306.29	1411.93	1188.97	765.683	891.994	1628.6	1269.8	1488.91	1110.79	997.098	1288.35	923.495	1366.12	476.746	1168.22	283.388	1319.83	321.183	1079.93	158.876
PC 16:1_18:0	negative	0.251045	0.421139	0.504515	0.997675	0.803313	0.155856	0.387306	0.609089	0.148051	0.24661	0.587145	1250.53	475.572	663.178	785.892	443.566	380.048	1015.97	711.076	400.964	433.505	449.974	649.522	406.617	238.286	678.435	540.952	793.794	330.151	637.665	290.141	483.491	112.545	466.073	188.083
PC 16:1_18:1	negative	0.00722944	0.0443659	0.587514	0.997675	0.933432	0.0948102	0.32419	0.795462	0.0241884	0.0956058	0.647191	47200.7	44831.4	33515.5	34737.5	30214.7	39989	44494.8	34916.7	29337.9	29696.1	33837	34629.6	27196.5	24070.5	25449.8	27018.3	40071.3	6950.17	37403.8	6186.95	31875.2	2746.01	25933.8	1469.34
PC 16:1_18:2	negative	0.197122	0.374653	0.580526	0.997675	0.824316	0.133546	0.362971	0.597978	0.0844783	0.182749	0.513361	3114.95	1134.04	2357.68	1865.73	769.626	1149.08	2872.74	2192.49	985.376	877.118	1624.06	1579.75	760.971	774.64	1275.42	1538.37	2118.1	833.305	1745.98	962.379	1266.58	390.138	1087.35	384.316
PC 16:1_18:3	negative	0.0947853	0.257447	0.519842	0.997675	1.21639	0.109347	0.337556	0.722313	0.0507464	0.136968	0.618847	304.924	176.469	281.323	215.98	96.5896	333.779	347.312	412.799	169.716	135.047	227.295	174.868	128.143	117.746	138.336	221.438	244.674	59.0156	297.62	138.391	176.731	38.0655	151.416	47.4324
PC 16:1_19:0	negative	0.456865	0.608224	0.811549	0.997675	1.05503	0.798559	0.892733	0.963774	0.00740914	0.0557358	0.779609	483.305	506.763	469.507	565.62	403.187	499.776	842.646	391.041	527.599	299.423	565.289	559.521	405.011	415.835	368.032	389.984	506.299	42.4326	534.163	211.331	487.958	126.778	394.715	20.7079
PC 16:1_20:0	negative	0.629519	0.748999	0.3442	0.997675	0.870655	0.357077	0.574501	0.779083	0.230652	0.335958	0.821337	266.255	365.778	236.196	313.277	287.702	195.608	301.956	243.419	103.141	236.707	377.825	202.818	295.446	221.871	278.591	174.507	295.377	56.6485	257.171	48.0174	230.123	113.621	242.604	55.2399
PC 16:1_20:3	negative	0.214029	0.390207	0.273191	0.997675	0.470344	0.214826	0.451566	0.387314	0.257417	0.364257	0.450307	390.071	54.8049	150.392	141.481	27.0743	73.5057	132.226	113.72	69.578	57.8932	50.4769	107.406	32.4366	99.4429	132.386	67.4978	184.187	143.868	86.6315	46.6618	71.3384	25.2977	82.9408	42.842
PC 16:1_20:4 &/or PC O-17:1_20:4 &/or PC P-17:0_20:4	negative	0.140302	0.3102	0.166403	0.997675	0.648433	0.131791	0.360724	0.631505	0.0948288	0.188996	0.589444	351.17	203.051	170.869	340.428	101.435	225.56	118.875	245.047	93.6047	213.628	213.281	152.367	164.923	204.218	117.701	141.222	266.38	92.7458	172.729	73.0392	168.22	57.4779	157.016	36.9039
PC 16:1_20:5	negative	0.00665493	0.0424024	0.0246934	0.872502	0.593964	0.0260263	0.182661	0.593134	0.180286	0.282545	0.80836	513.366	470.443	702.365	460.206	314.465	256.098	446.208	258.102	287.687	344.659	292.508	348.237	462.878	435.061	497.835	339.273	536.595	112.888	318.718	89.1952	318.273	32.626	433.762	68.0266
PC 16:1_22:5	negative	0.282885	0.453706	0.602793	0.997675	0.849457	0.674229	0.815069	1.15406	0.229826	0.335811	0.61521	1233.51	340.24	622.412	912.663	501.232	561.537	844.594	733.451	989.585	701.45	507.604	1389.13	559.88	231.309	687.031	434.363	777.207	383.607	660.203	157.451	896.943	383.247	478.146	194.215
PC 16:1_22:6	negative	0.101855	0.265096	0.217573	0.997675	0.754942	0.250042	0.483358	0.768376	0.033891	0.113881	0.542858	5078.17	2920.19	3634.69	3072.01	2325.49	2053.12	3992.6	2730.25	2346.91	2166.06	2635.6	4150.44	2222.48	1336.9	2766.8	1656.58	3676.26	983.844	2775.37	857.852	2824.75	904.7	1995.69	631.147
PC 17:0_17:0	negative	0.0754699	0.226469	0.683028	0.997675	0.913266	0.704839	0.834528	0.951756	0.124272	0.223918	1.48127	358.862	420.157	250.796	397.236	471.53	375.075	199.093	257.58	320.92	380.773	291.574	364.938	298.963	653.586	634.415	526.882	356.763	75.0336	325.819	121.62	339.551	40.7948	528.462	162.844
PC 17:0_18:1 &/or PC O-18:0_18:1	negative	0.104355	0.26783	0.581528	0.997675	0.91221	0.629412	0.795341	0.924946	0.0769561	0.173226	0.678463	5255.8	4767.21	2975.39	3626.51	3518.12	4440.71	4235.41	2971.17	3550.52	3108.75	4361.79	4356.09	3375.11	2837.13	2408.97	2658.17	4156.23	1042.01	3791.35	674.836	3844.29	621.035	2819.85	409.706
PC 17:0_18:2 &/or PC O-18:0_18:2	negative	0.0710001	0.219011	0.774724	0.997675	0.954997	0.351935	0.573124	0.86098	0.024423	0.0960581	0.625752	2067.11	1318.96	1487.99	1619.27	1313.76	1233.61	2046.01	1607.72	1267.7	1017.89	1678.5	1626.52	1282.78	837.097	815.56	1127.77	1623.33	320.371	1550.28	367.549	1397.66	312.177	1015.8	227.924
PC 17:0_20:0	negative	0.448602	0.601229	0.754841	0.997675	0.979932	0.324502	0.553171	0.718342	0.778635	0.835224	0.962985	1405.12	1304.56	1501.77	1599.77	1563.85	1457.34	1411.82	1261.59	47.7213	1632.09	1344.18	1150.46	1831.01	1371.89	1017.31	1375.89	1452.8	126.818	1423.65	125.423	1043.61	692.785	1399.03	333.461
PC 17:0_20:4 &/or PC O-18:0_20:4	negative	0.605388	0.735295	0.542284	0.997675	1.20558	0.352885	0.573869	1.29937	0.922427	0.944224	0.973895	214.46	374.59	166.207	158.454	297.24	413.074	173.895	217.343	310.429	399.527	177.637	299.656	217.784	306.23	177.591	188.255	228.428	100.542	275.388	105.047	296.812	91.1894	222.465	58.3736
PC 17:0_20:5	negative	0.0115755	0.0636655	0.70923	0.997675	0.93163	0.0106851	0.132541	1.61262	0.423688	0.528364	0.798483	522.396	578.477	445.005	425.48	407.048	507.921	641.684	279.924	897.048	837.918	606.456	837.635	671.687	228.494	438.104	235.811	492.84	70.7881	459.144	153.334	794.764	128.611	393.524	209.34
PC 17:0_22:5	negative	0.0671511	0.209354	0.114396	0.997675	0.599819	0.0986623	0.330855	0.573282	0.0823274	0.179093	0.506903	1119.48	691.019	514.709	598.708	487.177	350.772	378.192	537.681	453.501	399.155	277.589	545.984	647.331	177.892	421.761	235.159	730.98	268.825	438.455	88.5806	419.057	112.11	370.536	211.879
PC 17:0_22:6 &/or PC O-18:0_22:6	negative	0.402942	0.559321	0.637769	0.997675	0.867313	0.842074	0.91166	0.949256	0.251778	0.358454	0.651367	4296.76	6730.53	2445.39	3002.34	3110.35	5132.53	3069.35	2976.76	4017.51	3565.71	3732.95	4322.84	3766.41	3397.83	2237.12	1329.92	4118.75	1906.09	3572.25	1041.69	3909.75	332.604	2682.82	1112.71
PC 17:1_22:6 &/or PC O-18:1_22:6 &/or PC P-18:0_22:6	negative	0.104724	0.26783	0.855813	0.997675	0.966324	0.959494	0.975695	1.00915	0.114215	0.213783	0.638729	4684.36	6491.83	3472.89	3570.3	4491.09	4953.81	4862.73	3298.22	5388.81	4388.99	4770.43	3837.86	4027.96	3558.06	2293.55	1757.68	4554.85	1403.4	4401.46	762.239	4596.52	652.332	2909.31	1061.08
PC 18:0_18:0	negative	0.392525	0.552988	0.703817	0.997675	0.937968	0.4638	0.659501	0.885482	0.229181	0.335289	0.791046	3908.21	5192.27	2721.37	3508.67	3659.69	4125.99	3790.8	2803.06	3517.84	3011.69	3441.03	3604.35	3580.99	3267.06	2819.22	2459.87	3832.63	1031.86	3594.88	563.22	3393.73	263.285	3031.79	493.038
PC 18:0_18:1	negative	0.0391638	0.148198	0.448739	0.997675	0.901932	0.139599	0.371626	0.830455	0.00189407	0.0269328	0.660576	28332.4	24848.3	23258.8	28103.5	18511.3	19817.6	30775.3	25186.3	21882.5	15822	26240.2	22873.4	17664.1	17011.9	15468.1	18914.4	26135.7	2492.09	23572.6	5603.55	21704.5	4342.63	17264.6	1434.43
PC 18:0_18:2 &/or PC O-19:0_18:2	negative	0.056733	0.189342	0.474337	0.997675	0.839525	0.0465272	0.23087	0.5997	0.0269239	0.0987626	0.531369	21150.5	10816.9	17858.5	17188.1	8943.56	9936.61	20388.4	16991.3	8582.65	6863.31	12157.5	12584.8	7266.74	6318.74	10322.3	11701.4	16753.5	4320	14065	5532.39	10047.1	2779.39	8902.29	2529.9
PC 18:0_18:3	negative	0.471853	0.618984	0.861666	0.997675	0.924696	0.182042	0.417907	0.555922	0.267544	0.374188	0.612632	349.082	140.083	596.3	399.676	135.529	130.986	545.441	561.349	117.72	179.039	202.106	326.759	143.988	83.7949	292.933	389.13	371.286	187.426	343.326	242.661	206.406	87.783	227.461	139.082
PC 18:0_20:0	negative	0.000755854	0.00847428	0.127492	0.997675	0.789361	0.0386309	0.217999	0.652569	0.0142009	0.0759553	0.537462	8241.11	7757.49	5298.46	6053.2	5694.08	5644.52	5598.8	4651.82	4236.84	4921.83	4279.9	4409.36	4395.8	3759.07	3292.7	3252.16	6837.56	1390.48	5397.3	498.508	4461.98	315.21	3674.93	532.779
PC 18:0_20:1	negative	0.0268036	0.110435	0.713053	0.997675	0.922647	0.0594746	0.265359	0.567995	0.0123676	0.0721031	0.470427	1312.16	971.512	1040.02	1503.3	1236.5	550.66	1530.32	1136.12	454.068	521.706	543.588	1222.34	636.505	545.852	544.336	544.05	1206.75	246.432	1113.4	410.758	685.426	359.966	567.686	45.8864
PC 18:0_20:2	negative	0.0376649	0.143521	0.682513	0.997675	0.945552	0.103128	0.333093	0.737284	0.0193843	0.0859396	0.590058	1311.73	1054.2	1028.25	886.629	1224.66	764.764	1127.54	930.777	1080.58	524.479	744.297	806.816	922.619	554.2	620.085	429.024	1070.2	177.062	1011.93	205.179	789.044	228.989	631.482	209.644
PC 18:0_20:3	negative	0.0185636	0.089814	0.577973	0.997675	0.891116	0.124621	0.352158	0.639015	0.0596535	0.150064	0.514251	1254.82	779.99	545.954	840.832	667.529	769.02	825.271	787.218	445.254	509.735	671.899	559.563	348.779	305.845	582.386	522.55	855.399	295.066	762.26	67.3618	546.613	95.7393	439.89	133.425
PC 18:0_20:4 &/or PC O-19:0_20:4	negative	0.0159176	0.0806952	0.207995	0.997675	0.799878	0.0461392	0.23087	0.624802	0.0335817	0.113169	0.587293	3406.15	3624.36	2070.7	2657.04	2687.06	2453.43	2431.67	1833	1833.46	2353.6	1287.16	1872.35	2143.97	1477.61	1887.39	1396.57	2939.56	712.131	2351.29	364.352	1836.64	436.065	1726.38	351.645
PC 18:0_22:4	negative	0.290583	0.459087	0.749574	0.997675	0.876396	0.456793	0.65513	1.26357	0.390986	0.498785	0.676842	737.544	1682.03	620.115	521.498	827.287	1295.8	530.941	466.982	1338.74	1144.73	1122.25	894.079	987.635	654.168	430.817	337.739	890.296	535.158	780.251	377.841	1124.95	182.033	602.59	289.005
PC 18:0_22:5	negative	0.011737	0.0640215	0.696158	0.997675	0.945176	0.371704	0.579077	0.860711	0.0231711	0.0938108	0.552807	6915.13	9956.33	6413.15	6244.24	7293.71	7685.96	7202.06	5728.24	7661.44	5480.14	5217.76	7056.47	4948.57	4686.58	3895.57	2793.04	7382.21	1739.57	6977.49	858.871	6353.95	1191.29	4080.94	968.267
PC 18:0_22:6	negative	0.059961	0.192861	0.645643	0.997675	0.924955	0.559682	0.737389	0.904187	0.0644109	0.156673	0.60591	33945.5	49745.3	27325.5	31376.7	32304.4	34772.7	37634.4	26995.6	37204.4	26404.8	32954.3	32186.4	30668.8	23588.9	17663.2	14356.4	35598.3	9817.17	32926.8	4514.24	32187.5	4442.12	21569.3	7168.49
PC 18:1_18:0	negative	0.0966985	0.258605	0.729795	0.997675	0.947492	0.175773	0.410751	0.838663	0.0117026	0.0703918	0.689713	10425.5	8727.2	8244.81	10948.9	6614.58	7742.25	12064.8	9911.27	8025.65	6009.82	9694	8430.29	7018.13	6375.39	5655.66	7398.87	9586.61	1303.68	9083.24	2413.03	8039.94	1528.6	6612.01	764.783
PC 18:1_18:1 &/or PC O-19:1_18:1 &/or PC P-19:0_18:1	negative	0.0325229	0.129426	0.869756	0.997675	0.977165	0.0761367	0.296191	0.811852	0.00145229	0.024191	0.66687	27768.9	23006.6	23400.7	25323.3	17555.8	20790.3	30088.8	28792.5	21068.5	15657.9	24297.4	19755	17703.1	15615.9	14259.9	18774.3	24874.9	2178.73	24306.8	6096.3	20194.7	3576.39	16588.3	2032.13
PC 18:1_18:2	negative	0.0589037	0.191848	0.640796	0.997675	0.897101	0.0638566	0.276791	0.643609	0.0313358	0.107463	0.552067	23382	12043.3	18222.9	18325	10102.6	12144.4	22195.9	20124.3	9810.23	8900.86	14082.2	13529.3	8198.94	7423.76	11205.2	12906.1	17993.3	4640.51	16141.8	5915.02	11580.6	2605.8	9933.5	2566.53
PC 18:1_18:3	negative	0.218191	0.3908	0.776604	0.997675	1.11386	0.258337	0.48979	0.653481	0.0810608	0.178277	0.514812	691.134	264.017	779.404	640.469	266.869	447.264	1149.53	781.779	209.359	292.785	739.838	310.051	283.449	259.784	283.976	395.481	593.756	227.199	661.362	389.134	388.008	238.638	305.673	60.9262
PC 18:1_20:0	negative	0.00454987	0.0318733	0.293768	0.997675	0.8674	0.0906198	0.315705	0.767661	0.0269574	0.0987626	0.618595	5540.02	5469.08	3706.65	4227.13	4123.99	4604.01	4378.51	3324.56	3972.74	3365.62	3419.91	3783.46	2943.78	3130.82	2897.98	2745.4	4735.72	913.3	4107.77	557.741	3635.43	291.513	2929.5	158.766
PC 18:1_20:1	negative	0.00325748	0.0251538	0.33644	0.997675	0.835608	0.0161301	0.15344	0.541462	0.0105978	0.067896	0.509966	2338.55	1400.55	2001.22	2074.63	1525.49	1013.86	1981.59	2009.3	1111.83	931.004	993.31	1195.35	895.097	984.376	1251.41	854.469	1953.74	396.219	1632.56	468.336	1057.87	118.429	996.338	178.496
PC 18:1_20:2	negative	0.00463948	0.0322002	0.164055	0.997675	0.79543	0.0208128	0.166579	0.616492	0.0113686	0.0701241	0.539881	1760.89	1246.83	1156.15	1557.48	1127.89	1110.43	1448.27	864.332	1152.15	810.354	739.95	824.709	915.158	764.273	809.091	600.326	1430.34	279.455	1137.73	239.461	881.791	184.007	772.212	130.896
PC 18:1_20:3	negative	0.207224	0.382921	0.451699	0.997675	0.828268	0.23762	0.471873	0.819698	0.0254199	0.0968613	0.604203	1762.51	1159.46	1360.12	1186.11	629.338	926.521	1806.27	1167	1242.27	799.109	1382.54	1058.36	1169.13	703.017	765.091	666.666	1367.05	278.25	1132.28	500.253	1120.57	252.089	825.976	232.351
PC 18:1_20:4	negative	0.886409	0.925294	0.947661	0.997675	0.991378	0.503945	0.692109	0.890233	0.83289	0.87491	0.969436	2394.32	2425.87	1933.25	1833.2	1625.26	2219.59	2680.27	1987.48	2538.03	1208.87	1728.28	2168.93	2713.54	2133.25	1988.04	1489.36	2146.66	307.19	2128.15	441.922	1911.03	573.316	2081.05	503.824
PC 18:1_20:5	negative	0.0438843	0.160909	0.43316	0.997675	0.869691	0.359037	0.575019	0.845159	0.0652219	0.157451	0.615568	6714.51	8917.53	5221.92	4947.71	5042.02	6169.76	6037.16	5190.54	6238.21	5035.87	5300.84	5231.6	4947.79	4110.22	3930.42	2894.24	6450.42	1818.77	5609.87	575.716	5451.63	536.256	3970.67	843.516
PC 18:1_22:4	negative	0.472194	0.618984	0.835576	0.997675	1.06758	0.61841	0.785682	0.845587	0.37647	0.48558	0.699375	778.008	2171.25	861.483	993.213	1573.58	1566.56	1109.72	878.72	1182.68	1179.82	860.24	839.417	1302.88	891.843	590.259	574.784	1200.99	652.879	1282.15	345.596	1015.54	191.539	839.942	341.397
PC 18:1_22:5	negative	0.0958829	0.258197	0.808911	0.997675	0.943546	0.958288	0.975695	0.988438	0.127263	0.224831	0.583132	8051.5	14100.7	6715.78	6642.73	8402.98	10404.2	8242.2	6456.65	9043.85	7496.34	9148.66	9411.3	7270.33	5474.89	4733.66	3228.55	8877.68	3541.72	8376.5	1614.1	8775.04	866.366	5176.86	1679.66
PC 18:1_22:6	negative	0.00645417	0.0415777	0.266578	0.997675	0.849428	0.216737	0.451566	0.835609	0.0134977	0.0744473	0.534425	44698.2	55196.1	37894.2	34997.2	32748.8	43090.8	38635.4	32294.2	40366.3	32131.5	34438	37445.7	31347.3	25980.7	19377	15636	43196.4	8973.82	36692.3	5151.41	36095.3	3583.44	23085.2	6973.49
PC 18:2_18:2	negative	0.0579308	0.190704	0.416973	0.997675	0.796706	0.0806098	0.30716	0.588408	0.0374619	0.117998	0.464069	16826.5	7631.64	12175.5	10757.3	5972.03	6038.8	13422.1	12323.7	5634.44	4546.63	9065.29	8638.85	4860.74	3648.58	6311.32	7172.04	11847.7	3823.61	9439.16	3990.32	6971.3	2223.49	5498.17	1558.88
PC 18:2_18:3	negative	0.0649769	0.205878	0.67781	0.997675	0.853543	0.0920578	0.317262	0.405087	0.0727388	0.167484	0.347371	704.814	165.814	509.19	746.877	199.88	304.621	616.607	694.119	105.91	144.76	300.016	310.81	128.442	61.213	320.718	228.379	531.674	264.984	453.807	238.739	215.374	105.263	184.688	113.758
PC 18:2_20:1	negative	0.0105324	0.0596154	0.345292	0.997675	0.838373	0.0328964	0.202948	0.594946	0.0106848	0.068079	0.458729	1956.15	1118.22	1636.19	1873.66	1021.12	1147.88	1562.68	1788.35	885.556	615.805	1219.55	1196.34	801.922	365.802	1060.2	792.446	1646.06	377.126	1380.01	357.21	979.313	286.208	755.093	287.65
PC 18:2_20:2	negative	0.0612541	0.195678	0.771907	0.997675	0.933776	0.022658	0.172675	0.631081	0.0179279	0.0830059	0.5702	1132.15	793.083	1123.52	817.759	491.01	689.424	1255.86	1174.16	688.587	587.575	478.62	685.297	759.98	628.24	366.059	450.4	966.626	186.449	902.612	371.208	610.02	99.3463	551.17	176.977
PC 18:2_20:3	negative	0.0321782	0.128934	0.264932	0.997675	0.78334	0.147035	0.38254	0.723923	0.0151082	0.0775802	0.468376	1158.74	672.673	1030.42	789.303	714.568	385.463	884.693	875.359	789.658	354.215	771.526	727.742	544.372	408.65	447.645	309.438	912.784	221.534	715.021	233.171	660.785	206.026	427.526	97.2263
PC 18:2_20:4	negative	0.012717	0.0669648	0.467053	0.997675	0.900569	0.147159	0.38254	0.800127	0.000765822	0.0189989	0.548188	1157.05	1073.1	1144.94	1161.03	644.167	1008.68	1201.93	1230.31	762.714	663.484	1036.43	1166.85	618.84	557.758	543.974	766.073	1134.03	41.1925	1021.27	270	907.369	234.088	621.661	101.623
PC 18:2_20:5	negative	0.00444755	0.0314293	0.749762	0.997675	0.953414	0.0352981	0.210436	0.815879	0.00117376	0.0227325	0.561895	2966.84	2857.87	2705.95	2292.95	1717.17	2449.66	3324.02	2828.52	2172.78	1957.76	2318.1	2382.11	1683.85	1328.42	1443.1	1626.36	2705.9	295.362	2579.84	677.444	2207.69	188.234	1520.43	164.091
PC 18:2_22:4	negative	0.360545	0.520937	0.637584	0.997675	0.896328	0.339219	0.565851	0.758503	0.144619	0.243327	0.661564	340.082	615.004	607.001	325.08	504.252	494.446	430.599	262.223	449.163	519.898	226.272	236.088	301.687	226.723	425.801	294.27	471.792	160.896	422.88	111.972	357.856	149.149	312.12	82.9525
PC 18:2_22:5	negative	0.000593401	0.00728322	0.225239	0.997675	0.876039	0.0651105	0.278215	0.78805	0.00471524	0.0416513	0.554981	3652.47	3769.73	2815.36	2859.74	2817.69	2902.18	3225.79	2528.08	2605.34	2255.46	2541.74	2918.79	2074.05	2032.33	1696.24	1466.14	3274.32	506.934	2868.43	287.088	2580.33	272.157	1817.19	288.747
PC 18:2_22:6	negative	0.00298223	0.0241478	0.089256	0.997675	0.715088	0.0831704	0.30983	0.691384	0.0135359	0.0744473	0.450048	12562.5	12423.5	8813.69	7819.99	6371.62	7748.59	8237.19	7404.32	6446.78	6433.47	6006.39	9888.52	5036.31	3735.17	5685.43	4273.95	10404.9	2445.65	7440.43	790.241	7193.79	1808.09	4682.72	855.456
PC 18:3_22:6	negative	0.0208724	0.09544	0.388362	0.997675	0.862925	0.122582	0.349465	0.703956	0.0117722	0.0703918	0.484678	1013.32	696.024	708.697	624.916	539.881	531.514	741.105	813.347	333.151	485.823	551.767	771.371	364.015	218.838	484.661	407.342	760.74	172.378	656.462	142.572	535.528	181.946	368.714	111.685
PC 19:0_22:5	negative	0.761783	0.838753	0.835121	0.997675	0.853332	0.764538	0.872262	1.20856	0.701827	0.774934	0.73019	82.6873	470.05	62.6193	33.2875	96.9186	203.513	121.732	131.344	192.264	199.003	199.697	192.961	112.821	162.22	105.013	93.5793	162.161	206.259	138.377	45.7823	195.981	3.91047	118.408	30.258
PC 19:0_22:6	negative	0.0178229	0.0876858	0.34951	0.997675	0.855124	0.109431	0.337556	0.67011	0.0158809	0.0787719	0.452843	962.727	1606.65	1142.48	1004.67	909.378	902.323	1029.24	1192.28	972.377	531.736	1102.47	554.01	764.306	663.934	501.908	205.7	1179.13	295.175	1008.3	135.772	790.149	290.569	533.962	244.086
PC 20:0_18:2	negative	0.200822	0.374653	0.486547	0.997675	0.874756	0.93405	0.964407	0.987538	0.162878	0.263772	0.751592	989.517	1358.79	777.41	813.133	828.717	1066.15	604.48	946.191	946.399	1081.44	939.164	922.762	715.602	767.188	714.469	763.152	984.714	266.066	861.384	196.797	972.442	73.3372	740.103	28.9957
PC 20:0_20:0	negative	0.62738	0.748579	0.980643	0.997675	0.99354	0.828247	0.905627	0.943614	0.335801	0.442923	0.70377	220.799	139.359	209.655	355.636	276.829	158.731	311.807	172.105	186.372	169.027	323.484	194.384	238.538	129.929	239.555	43.2825	231.363	90.3539	229.868	75.9746	218.317	70.9059	162.826	94.8551
PC 20:0_20:1	negative	0.00153879	0.0148892	0.30393	0.997675	0.915185	0.0378981	0.217681	0.770038	0.0111861	0.0701235	0.598065	1123.6	1331.73	1020.87	1013.53	1043.81	932.639	1087.22	1045.27	836.418	848.791	878.549	893.508	824.103	837.487	581.129	442.43	1122.43	148.304	1027.23	66.1969	864.316	26.2937	671.287	192.769
PC 20:0_20:2	negative	0.256802	0.427148	0.772273	0.997675	1.10013	0.304017	0.535475	0.723198	0.16905	0.271504	0.599462	302.53	353.692	108.522	247.084	155.539	459.124	267.989	230.484	140.794	257.053	206.188	127.717	221.401	201.776	105.059	78.3151	252.957	105.674	278.284	129.306	182.938	60.1641	151.638	70.5374
PC 20:0_20:4	negative	0.716802	0.80597	0.8808	0.997675	1.05351	0.406018	0.615627	1.28598	0.434488	0.536667	1.41713	371.035	639.47	274.536	220.751	424.185	490.197	533.695	138.291	489.317	674.925	468.889	303.292	890.944	688.059	174.444	380.453	376.448	186.044	396.592	177.988	484.106	152.057	533.475	318.329
PC 20:0_20:5	negative	0.527785	0.672895	0.37978	0.997675	1.42485	0.265283	0.496501	1.77277	0.349915	0.458428	1.4768	71.7711	909.954	479.451	382.35	706.214	930.042	554.514	435.981	1059.17	128.924	1008.84	1071.22	1061.49	598.413	532.306	530.309	460.882	346.211	656.688	213.172	817.038	459.538	680.629	255.871
PC 20:0_22:5	negative	0.894947	0.930873	0.59779	0.997675	1.11195	0.595513	0.763881	1.12605	0.911614	0.934866	0.964559	921.519	1435.63	891.703	683.794	907.466	1059.45	1423.64	982.355	1424.37	804.368	1309.4	890.217	1367.68	1380.75	661.235	383.604	983.16	319.64	1093.23	228.848	1107.09	305.652	948.316	504.704
PC 20:0_22:6	negative	0.334502	0.496852	0.722965	0.997675	0.940822	0.428752	0.630987	1.16619	0.381331	0.488719	0.803931	3791.04	5603.43	3302.83	3485.39	3267.84	4194.52	4626.4	3136.28	6173.52	3598.19	5157.61	3942.77	4731.79	3886.31	2533.68	1857.99	4045.67	1057.85	3806.26	721.605	4718.03	1178.52	3252.44	1297.61
PC 20:1_20:1	negative	0.0125703	0.0669648	0.0650569	0.997675	0.71043	0.0353339	0.210436	0.644205	0.0344844	0.115513	0.642031	174.609	142.664	111.896	183.007	118.268	121.988	89.3569	105.295	88.4515	120.062	77.9572	107.896	88.9708	114.464	77.6443	111.956	153.044	32.4741	108.727	14.7632	98.5916	18.9397	98.2588	17.9021
PC 20:1_20:4	negative	0.761729	0.838753	0.208973	0.997675	0.817858	0.863881	0.921578	0.960791	0.980375	0.985446	0.995421	318.147	446.884	286.794	340.932	265.153	215.057	314.56	344.307	342.69	261.224	215.621	518.615	303.068	224.296	409.281	449.735	348.189	69.439	284.769	56.7941	334.537	133.501	346.595	102.338
PC 20:1_20:5	negative	0.0149509	0.0767961	0.0989143	0.997675	0.842874	0.0128653	0.147883	0.656057	0.0262366	0.0977776	0.704751	1180.24	1431.46	1106.73	1381.92	986.155	1210.77	1161.82	940.211	572.18	933.575	1010.94	829.427	1001.18	773.349	1124.02	695.934	1275.09	156.212	1074.74	131.697	836.531	191.284	898.62	198.408
PC 20:1_22:4	negative	0.552587	0.696558	0.592704	0.997675	0.828715	0.382857	0.592843	0.683998	0.334968	0.442826	0.643325	189.931	523.615	156.582	296.793	247.909	201.526	239.658	277.952	281.021	242.036	59.0665	216.049	261.514	286.363	131.622	71.2101	291.73	165.755	241.761	31.4689	199.543	97.383	187.677	103.114
PC 20:1_22:5	negative	0.0861594	0.242868	0.527751	0.997675	0.87834	0.396429	0.60555	0.829767	0.0538492	0.141732	0.552218	2054.02	3375.09	1890.69	1961.05	1504.08	1900.36	2538.2	2209.09	2430.39	1264.32	2019.75	1986.49	1486.35	1778.59	933.466	926.649	2320.21	706.424	2037.93	441.017	1925.23	484.656	1281.26	422.731
PC 20:1_22:6	negative	0.0429571	0.158006	0.847393	0.997675	1.03538	0.82951	0.905627	0.958884	0.0908745	0.186375	0.598337	9598.09	17365.3	9543.92	10086	10651.7	12348.4	13351.7	11889.8	13650.4	10189.1	10010.7	10827.3	10271.9	6842.26	5531.8	5232.53	11648.3	3819.1	12060.4	1120.1	11169.4	1690.77	6969.63	2309.86
PC 20:2_20:4	negative	0.896085	0.931226	0.837293	0.997675	1.13931	0.701656	0.832407	1.18388	0.706791	0.77894	0.820471	62.1492	170.662	173.558	14.5639	56.0815	43.5224	98.2284	281.741	150.412	45.2925	150.34	152.289	89.3745	15.6361	100.742	139.61	105.233	79.6374	119.893	110.406	124.583	52.8683	86.3408	51.8119
PC 20:2_20:5	negative	0.224287	0.396176	0.346395	0.997675	0.746732	0.635514	0.798619	0.870093	0.141201	0.238955	0.52193	203.042	515.329	395.047	220.743	310.977	257.743	210.733	216.806	393.178	199.251	248.888	319.526	333.002	166.355	113.599	83.3835	333.54	148.978	249.065	46.2541	290.211	84.5437	174.085	111.355
PC 20:2_22:5	negative	0.307818	0.471399	0.282472	0.997675	0.77203	0.925664	0.959548	1.02314	0.227685	0.33457	0.64561	484.289	851.423	452.572	460.574	486.396	454.304	341.013	454.473	842.594	521.954	417.146	519.202	691.003	279.784	295.629	185.47	562.215	193.275	434.047	63.8316	575.224	184.799	362.971	224.029
PC 20:2_22:6	negative	0.00403785	0.0290626	0.827727	0.997675	0.967695	0.195344	0.433474	0.769712	0.0151474	0.0775802	0.447309	2725.74	3983.7	2871.94	2167.52	2565.23	3256.19	2769.69	2778.24	2966.23	2224.85	2039.69	1812.5	2020.38	1290.98	1055.01	889.011	2937.22	760.822	2842.34	292.943	2260.82	499.599	1313.85	499.062
PC 20:3_17:0	negative	0.251725	0.421139	0.251287	0.997675	1.26303	0.397871	0.605637	1.19097	0.524919	0.619489	0.863611	109.141	95.3155	54.3456	72.6544	76.6337	135.966	104.295	101.744	92.7068	127.118	107.072	67.8582	102.797	72.06	47.8719	63.5207	82.8642	24.2423	104.66	24.3185	98.6889	24.9321	71.5624	23.1067
PC 20:3_22:5	negative	0.122024	0.287059	0.810277	0.997675	0.932481	0.303644	0.535475	0.703148	0.117739	0.216535	0.505638	838.306	430.015	461.403	296.561	339.052	432.535	453.761	664.122	513.029	348.806	256.265	306.68	325.803	199.395	272.736	226.632	506.571	232.417	472.368	137.205	356.195	111.189	256.141	55.435
PC 20:3_22:6	negative	0.151415	0.321777	0.528483	0.997675	0.842731	0.325496	0.553249	0.735187	0.126899	0.224529	0.555262	2934.68	1922.81	1585.6	1032.03	1449.83	1283	1929.89	1636.81	1870.56	996.627	1100.84	1527.59	1340.22	991.545	944.75	874.14	1868.78	799.876	1574.88	277.308	1373.9	402.985	1037.66	207.399
PC 20:4_16:0	negative	0.972139	0.983953	0.979266	0.997675	0.996317	0.821568	0.905433	0.978868	0.780657	0.836155	1.02802	3023.93	2516.71	2019.78	2604.38	2085.54	2288.3	3333.52	2420.01	2641.2	2316.49	2364.91	2627.39	2968.61	2622.3	2452.85	2405.87	2541.2	412.105	2531.84	551.876	2487.5	170.75	2612.41	255.011
PC 20:4_17:0	negative	0.652734	0.766573	0.56963	0.997675	1.20188	0.365083	0.577593	1.27939	0.893207	0.924937	0.967466	215.637	340.02	167.564	146.263	293.384	406.854	135.598	209.179	293.665	368.725	156.317	293.702	207.933	280.845	170.897	181.52	217.371	86.7617	261.254	116.523	278.102	88.5619	210.299	49.5412
PC 20:4_18:0	negative	0.0759204	0.226469	0.204567	0.997675	0.75903	0.0184886	0.158513	0.620465	0.0100222	0.0670232	0.673982	2303.81	2095.3	1905.96	1774.03	917.234	2316.15	1621.46	1277.43	1398.52	913.624	978.313	1722.34	1696.45	1049.92	1390.29	1308.51	2019.77	230.744	1533.07	595.995	1253.2	379.511	1361.29	266.402
PC 20:4_22:5	negative	0.710876	0.802403	0.745996	0.997675	1.05959	0.412157	0.622507	1.22032	0.827497	0.872131	0.943627	405.169	524.957	310.388	342.948	547.97	436.207	390.321	303.317	421.874	695.533	294.087	520.841	575.598	445.766	203.746	269.087	395.866	94.6181	419.454	101.872	483.084	169.338	373.549	169.1
PC 20:4_22:6	negative	0.229005	0.399133	0.508316	0.997675	0.886779	0.357708	0.574501	0.857842	0.0961618	0.190688	0.663881	2422.25	2799.61	1698.2	1832.62	1492.46	1621.32	2103.69	2544.22	1929.79	1385.14	2049.62	2143.87	2147.26	1497.11	1324.28	842.082	2188.17	514.824	1940.42	480.876	1877.1	339.474	1452.68	539.672
PC 20:5_20:5	negative	0.66146	0.766604	0.883883	0.997675	1.06497	0.801148	0.893057	0.897185	0.498143	0.595299	1.41283	330.221	158.608	38.634	128.447	115.342	260.521	186.232	136.432	141.284	169.722	139.033	138.434	229.795	182.149	426.357	88.3895	163.978	121.982	174.632	64.5136	147.118	15.1189	231.673	142.464
PC 20:5_22:5	negative	0.641586	0.756409	0.787423	0.997675	0.942113	0.785416	0.884597	0.939387	0.313755	0.417829	0.760626	1339.64	907.135	833.944	585.851	879.64	580.806	935.856	1058.03	1069.49	551.794	828.737	994.31	1055.34	641.422	533.533	558.597	916.643	313.731	863.582	202.692	861.082	229.411	697.223	243.155
PC 20:5_22:6	negative	0.975965	0.986969	0.891056	0.997675	0.970411	0.993174	0.99488	0.998234	0.76098	0.820817	0.932987	2575	3740.12	1869.14	1806.38	2290.55	3095.97	2369.96	1938.55	2262.01	2397.7	2287.41	3025.87	2881.53	2485.82	2325.55	1628.23	2497.66	898.63	2423.76	485.775	2493.25	359.932	2330.28	523.123
PC 22:5_16:0	negative	0.47679	0.623248	0.451038	0.997675	0.931386	0.743642	0.860514	0.96223	0.182936	0.284042	0.861546	8381.33	8386.39	5964.56	7443.95	6805.95	6639.41	7740.61	6919.74	6820.8	6721.29	6437.84	9056.55	6680.23	5804.41	7447.5	6066.06	7544.06	1142.42	7026.43	489.842	7259.12	1209.22	6499.55	730.841
PC 22:5_22:6	negative	0.617141	0.744393	0.847779	0.997675	1.0423	0.479457	0.67355	1.17268	0.653675	0.734928	0.883527	5056.71	8004.1	3706.57	4368.76	4736.43	5888.62	6938.32	4466.87	7111.39	4619.03	7779.17	5276.37	6495.65	5820.48	3692.19	2666.03	5284.04	1895.3	5507.56	1135.78	6196.49	1491.86	4668.59	1791.52
PC 22:6_16:0	negative	0.399704	0.557482	0.408045	0.997675	0.88186	0.439814	0.63943	0.880127	0.193928	0.295582	0.798813	51447.2	49318.4	30837.7	36480	38072.4	38497.6	40384.6	31271.3	32322.5	38711.8	31034.6	45865.8	33302.6	28200.6	39203.7	33560.4	42020.9	9964.52	37056.5	3985.54	36983.7	6806.78	33566.8	4495.92
PC 22:6_22:6	negative	0.739542	0.825963	0.902723	0.997675	0.977596	0.395806	0.60555	1.17354	0.828001	0.872131	1.055	19284.4	23063.2	12601.1	12067.7	14240.5	18631.8	17846.4	14796.2	23514.1	15911.2	20889.8	18331.3	24849.4	20059.6	15054.4	10739.1	16754.1	5335.96	16378.7	2183.81	19661.6	3275.43	17675.6	6113.71
PC O-16:1_14:0 &/or PC P-16:0_14:0	negative	0.741681	0.82756	0.782613	0.997675	0.919485	0.355357	0.574471	0.770572	0.884761	0.919458	1.03746	91.7173	59.5382	119.393	140.361	86.8976	39.1547	103.236	148.628	75.8401	37.4909	91.7903	111.591	126.303	51.718	130.229	118.155	102.752	35.0264	94.4793	45.1926	79.1781	31.404	106.601	36.9328
PC O-16:1_16:0 &/or PC P-16:0_16:0	negative	0.030574	0.123354	0.389347	0.997675	1.14065	0.0465304	0.23087	1.39534	0.0369649	0.117998	1.42503	1582.95	2175.67	1288.21	1380.76	1477.37	2127.57	1916.72	1810.01	2667.01	1970.4	2198.39	2132.9	2427.73	2654.76	2049.47	2027.57	1606.9	398.655	1832.92	271.284	2242.17	299.002	2289.88	304.821
PC O-16:1_16:1 &/or PC P-16:0_16:1	negative	0.563265	0.703931	0.320059	0.997675	0.82023	0.386546	0.596181	0.856066	0.155618	0.255233	0.761301	714.487	511.163	547.782	626.069	324.424	478.216	729.373	436.131	521.28	335.201	480.891	716.759	347.598	368.924	666.399	443.821	599.875	90.1951	492.036	171.016	513.533	157.299	456.686	145.771
PC O-16:1_18:0 &/or PC P-16:0_18:0	negative	0.231897	0.40058	0.83551	0.997675	0.945914	0.492141	0.686407	0.825968	0.187233	0.288393	0.626179	4088.26	3250.52	1459.04	2020.19	2067.21	2359.17	3424.31	2382.21	2081.51	1900.93	2544.37	2408.51	1826.83	2080.46	1355.25	1511.46	2704.5	1187.77	2558.22	594.922	2233.83	294.941	1693.5	324.073
PC O-16:1_18:1 &/or PC P-16:0_18:1	negative	0.0740834	0.226129	0.750787	0.997675	1.04417	0.20694	0.447665	0.881007	0.0480861	0.134796	0.775338	9553.22	11093.8	7701.51	9291.78	7915.13	10763.4	12276.7	8347.84	8141.02	7827.14	8877.63	8315.62	8349.27	6556.68	7469.2	6808.84	9410.09	1389.09	9825.77	2059.2	8290.35	440.603	7296	800.688
PC O-16:1_18:2 &/or PC P-16:0_18:2	negative	0.0200367	0.0938263	0.676499	0.997675	0.918765	0.00903764	0.119252	0.646041	0.00148504	0.0243881	0.53275	4026.14	3123.04	3258.81	3827.03	2411.34	2639.98	5041.76	2985.56	1861.46	1968.09	2946.79	2420.06	1843.48	1368.53	2366.79	2004.9	3558.75	435.978	3269.66	1204.75	2299.1	495.055	1895.93	414.116
PC O-16:1_18:3 &/or PC P-16:0_18:3	negative	0.0938215	0.256196	0.92711	0.997675	1.04625	0.0435264	0.230245	0.388674	0.0250319	0.0966462	0.276609	209.096	140.508	270.838	113.117	44.8883	99.4441	405.218	217.938	52.4992	73.5071	109.925	49.1846	10.8789	44.8607	91.6713	55.4982	183.39	70.9109	191.872	159.523	71.279	27.9245	50.7273	33.274
PC O-16:1_22:6 &/or PC P-16:0_22:6	negative	0.290973	0.459087	0.517974	0.997675	0.860695	0.712998	0.83806	1.07643	0.284839	0.389814	0.727799	6180.88	9084.49	4916.41	4193.05	5706	6555.1	4616.45	4101.73	7971.57	5830.32	6030.57	6405.4	6882.11	4583.86	3627.9	2646.11	6093.71	2156.46	5244.82	1100.16	6559.46	971.109	4435	1813.11
PC O-18:1_18:2 &/or PC P-18:0_18:2	negative	0.220061	0.39234	0.54306	0.997675	0.87269	0.222246	0.457034	0.730112	0.0949842	0.188996	0.639402	1986.68	1275.15	1144.02	1077.19	806.255	1052.85	1594.17	1331.72	716.921	838.876	1493.58	953.852	914.702	596.977	1003.63	990.559	1370.76	418.765	1196.25	341.249	1000.81	342.466	876.467	190.407
PC O-18:1_22:5 &/or PC P-18:0_22:5	negative	0.316084	0.47706	0.909207	0.997675	1.03138	0.252666	0.483358	1.26652	0.442945	0.545462	0.772305	1449.41	1660.8	860.16	808.713	1278.15	1583.58	1504.89	562.433	1744.75	1465.55	1194.37	1648.15	1536.28	1139.79	511.858	502.978	1194.77	425.453	1232.26	464.948	1513.2	242.039	922.728	506.152
PC O-18:2_16:0 &/or PC P-18:1_16:0	negative	0.0342857	0.134603	0.757786	0.997675	1.04348	0.0762068	0.296191	0.760196	0.108166	0.206161	0.795543	3549.88	2942.71	2250.18	2901.43	2679.31	2951.4	3877.4	2642.34	2156.67	2356.74	2161.52	2176.95	2435.52	1987.46	2574.57	2265.91	2911.05	531.018	3037.61	576.571	2212.97	96.239	2315.87	252.712
PC O-18:2_18:1 &/or PC P-18:1_18:1	negative	0.129749	0.298011	0.606489	0.997675	0.903958	0.0844255	0.310231	0.714751	0.0539701	0.141732	0.686808	2090.76	1794.48	1270.89	2013.55	1216.6	1346.27	2355.68	1562.54	1318.07	925.843	1707.72	1172.9	1314.37	1175.84	1191.75	1242.23	1792.42	369.642	1620.27	510.613	1281.13	327.256	1231.05	62.3427
PC O-18:2_22:6 &/or PC P-18:1_22:6	negative	0.00949086	0.054514	0.233527	0.997675	0.829208	0.365644	0.577697	0.854662	0.0202515	0.0881091	0.5345	2684.17	3421.53	2132.81	2205.68	2264.32	2385.1	2092.55	1918.44	2934.95	1840.14	1926.79	2224.37	1673.09	1447.96	1291.46	1169.91	2611.05	593.09	2165.1	203.592	2231.56	496.96	1395.6	217.195
PC O-19:1_18:1 &/or PC P-19:0/18:1	negative	0.0372485	0.143339	0.832452	0.997675	0.970033	0.104854	0.334959	0.821172	0.0024361	0.0308362	0.661949	29250.7	23563.9	23784.4	26276.4	17708.3	21728.8	31002.6	29352.9	21864.1	16287.1	25718.1	20609.1	17781.8	16289.8	14748	19278.7	25718.9	2656.51	24948.2	6293.85	21119.6	3886.46	17024.6	1947.4
PE 14:0_16:0	negative	0.131062	0.299645	0.0937581	0.997675	2.12371	0.106818	0.336622	1.74211	0.138371	0.23555	1.62895	6.40254	2.10008	3.32224	9.48021	6.7587	10.6514	18.1457	9.68994	12.522	6.88765	9.60865	8.09746	6.18216	9.50391	9.96931	9.04951	5.32627	3.30847	11.3114	4.84768	9.27894	2.43175	8.67622	1.70459
PE 14:0_16:1	negative	0.169344	0.344599	0.0499179	0.997675	3.49139	0.17713	0.410751	3.33993	0.408751	0.515248	1.8338	5.76836	0.0636003	0.834081	0.34905	7.94712	2.76891	7.2413	6.53512	12.2077	5.68983	3.1643	2.36808	5.54175	3.60502	1.20144	2.51609	1.75377	2.69522	6.12311	2.30924	5.85747	4.46402	3.21607	1.83564
PE 14:0_18:1	negative	0.359987	0.520937	0.929454	0.997675	1.02029	0.774816	0.877251	1.06787	0.213673	0.319005	1.36008	7.67657	2.80082	7.10863	7.6335	7.20242	4.93532	5.57681	8.01679	7.15695	5.17925	5.80887	8.78611	9.81684	6.22879	11.094	7.16085	6.30488	2.35026	6.43283	1.4232	6.73279	1.59824	8.57512	2.26511
PE 14:0_18:2	negative	0.246272	0.41661	0.96384	0.997675	0.975417	0.720072	0.842131	1.17428	0.0768758	0.173226	1.86573	4.61319	1.96309	1.57991	1.3499	0.680744	0.688361	3.35618	4.54712	1.79753	1.11473	3.70062	4.54993	4.63239	2.93887	5.74235	4.42223	2.37652	1.51241	2.3181	1.94791	2.7907	1.60397	4.43396	1.15278
PE 15:0_16:0 &/or PE O-16:0_16:0	negative	4.65243e-05	0.000968703	0.889227	0.997675	1.01961	0.0220038	0.170724	2.01145	9.16461e-07	0.000356198	2.16551	8.11631	6.78884	7.27152	7.64938	5.49731	6.92476	9.93032	8.05863	13.2178	12.8755	20.2706	13.6299	15.7107	15.7332	17.0412	16.1036	7.45651	0.563483	7.60275	1.87243	14.9984	3.52827	16.1472	0.62268
PE 15:0_16:1 &/or PE O-16:0_16:1	negative	0.061868	0.197099	0.00480572	0.357675	2.51161	0.0238308	0.17812	2.74888	0.0883082	0.18535	2.99853	2.72384	1.25721	4.10747	1.68694	7.08038	4.54227	6.42666	6.50286	9.95445	5.59302	6.52685	4.79724	10.7868	9.61741	7.14688	1.76095	2.44387	1.26847	6.13804	1.10316	6.71789	2.27054	7.328	4.00954
PE 15:0_18:0 &/or PE O-16:0_18:0	negative	0.102146	0.26526	0.560712	0.997675	1.09775	0.229546	0.465478	1.16548	0.0749403	0.170001	1.491	46.4168	42.8635	53.3869	55.1706	38.7818	46.7047	61.8367	69.8528	58.3558	44.2751	58.3979	69.5466	53.006	64.0988	83.6346	94.2372	49.4594	5.79674	54.294	14.109	57.6439	10.3517	73.7441	18.627
PE 15:0_18:1 &/or PE O-16:0_18:1	negative	0.00127639	0.0129414	0.579363	0.997675	1.08598	0.208818	0.4484	1.26463	0.012826	0.0736381	1.69729	13.6292	7.94307	15.2108	15.4476	14.6729	12.4167	15.018	14.6141	13.1228	14.1334	18.4909	20.3055	22.1243	22.7433	21.4912	22.292	13.0577	3.50398	14.1804	1.18922	16.5132	3.43758	22.1627	0.518413
PE 15:0_18:2 &/or PE O-16:0_18:2	negative	0.0860467	0.242868	0.686706	0.997675	1.16038	0.232951	0.46912	1.5039	0.0427903	0.126667	2.15632	7.38792	3.38351	3.75753	5.00484	3.32014	3.04373	9.80619	6.49653	7.77066	4.15547	5.97878	11.4719	8.78661	6.58477	12.0088	14.7409	4.88345	1.80782	5.66665	3.17334	7.34421	3.12262	10.5303	3.58342
PE 15:0_20:0	negative	0.528044	0.672895	0.16581	0.997675	0.645099	0.654376	0.806072	0.877114	0.800294	0.851407	1.10622	8.5698	3.29248	5.39871	5.79579	4.54729	1.86244	4.05423	4.40994	8.0613	3.56045	3.74014	4.86153	6.56968	3.18601	11.9876	3.76264	5.7642	2.16913	3.71848	1.25468	5.05586	2.08469	6.37649	4.02217
PE 15:0_20:1 &/or PE O-16:0_20:1	negative	0.818379	0.881102	0.808622	0.997675	1.04989	0.511362	0.699822	0.927516	0.56064	0.653053	0.896464	35.6655	24.274	34.1552	33.4344	22.7532	26.2928	37.416	47.4292	26.7831	25.8243	34.8198	30.8581	17.0319	26.3522	38.7175	32.2239	31.8823	5.15668	33.4728	11.207	29.5713	4.12379	28.5813	9.20812
PE 15:0_20:2 &/or PE O-16:0_20:2	negative	0.766505	0.842361	0.984351	0.997675	0.995389	0.547352	0.725989	0.87203	0.414878	0.520718	0.811239	17.0155	16.826	16.5467	28.867	14.1401	15.1755	28.4538	21.1203	15.0655	11.3766	19.429	23.2417	10.9384	10.8758	20.0723	22.4084	19.8138	6.03852	19.7224	6.5835	17.2782	5.16123	16.0737	6.04173
PE 15:0_20:5 &/or PE O-16:0_20:5	negative	0.863725	0.912447	0.713717	0.997675	0.805772	0.833065	0.906114	0.884297	0.798683	0.850469	1.14692	2.23721	0.201839	2.07703	6.17221	1.3241	1.88378	2.45804	2.9464	3.17705	0.751178	3.1686	2.35479	2.19449	2.9849	1.90015	5.1791	2.67207	2.50973	2.15308	0.70287	2.3629	1.14159	3.06466	1.48217
PE 15:0_22:4 &/or PE O-16:0_22:4	negative	0.815525	0.87965	0.429773	0.997675	0.784137	0.572208	0.746519	0.840029	0.846173	0.886155	0.939712	44.9427	81.5599	27.6217	47.7151	51.7401	44.5789	27.0469	34.9038	61.7646	35.6897	28.2553	43.8414	72.3276	54.3296	30.6704	32.3432	50.4598	22.5593	39.5674	10.829	42.3878	14.401	47.4177	19.7989
PE 15:0_22:5 &/or PE O-16:0_22:5	negative	0.797961	0.867292	0.732847	0.997675	0.949705	0.592973	0.763142	0.899508	0.797897	0.850409	1.04603	97.3937	144.047	84.8265	92.2911	94.5759	114.247	90.9488	97.736	128.121	66.6338	84.4432	97.2987	137.375	115.377	105.628	79.4445	104.64	26.7739	99.3768	10.2937	94.1242	25.9185	109.456	24.0131
PE 15:0_22:6 &/or PE O-16:0_22:6	negative	0.0750087	0.226469	0.973142	0.997675	0.996258	0.705128	0.834528	1.03706	0.0814744	0.178277	1.28697	235.756	219.336	163.576	196.387	166.242	203.538	240.092	202.133	208.99	182.949	220.728	232.597	327.249	252.067	225.265	244.371	203.764	31.2811	203.001	30.1551	211.316	21.2254	262.238	44.7815
PE 16:0_16:0	negative	8.59282e-07	7.67049e-05	0.0795155	0.997675	1.61687	0.000727877	0.0385775	2.55951	4.04264e-07	0.000303127	3.24078	158.585	128.865	170.179	155.211	190.255	179.31	296.834	324.482	459.252	382.251	362.258	364.806	525.782	485.86	497.316	477.119	153.21	17.4503	247.72	73.6808	392.142	45.6137	496.519	21.1892
PE 16:0_16:1	negative	0.095241	0.257447	0.115155	0.997675	1.75585	0.0251359	0.179807	1.44465	0.0514198	0.137829	1.34657	139.748	88.8528	87.3451	102.341	143.442	127.609	174.469	288.928	174.935	148.216	151.553	129.576	152.645	143.627	140.006	126.975	104.572	24.4008	183.612	72.8585	151.07	18.6183	140.813	10.6466
PE 16:0_18:0	negative	0.122787	0.287059	0.927484	0.997675	0.983335	0.907989	0.950373	1.01781	0.0431789	0.126678	1.32539	77.8605	55.3847	51.9879	52.8527	42.112	46.1146	74.8361	71.0556	61.3754	43.3412	64.3194	73.2901	79.4508	69.0333	84.4922	82.5811	59.5215	12.3107	58.5296	16.7976	60.5815	12.561	78.8893	6.89148
PE 16:0_18:1	negative	0.225935	0.396747	0.348407	0.997675	0.870214	0.164067	0.40274	0.816669	0.0829468	0.180104	0.776835	2618.96	1903.91	1757.57	2132.75	1488.84	1514.36	2213.72	2104.36	1503.55	1414.86	1931.81	2020.59	1644.1	1479.46	1823.24	1588.87	2103.3	376.852	1830.32	382.33	1717.7	302.851	1633.92	143.565
PE 16:0_18:2	negative	0.593478	0.728065	0.346712	0.997675	0.79949	0.37198	0.579077	0.839901	0.656644	0.736198	0.924298	700.115	381.441	436.51	453.623	284.204	276.742	489.672	525.728	388.319	329.819	435.664	502.223	413.042	384.718	509.484	515.185	492.922	141.52	394.086	132.048	414.006	73.0267	455.607	66.5563
PE 16:0_18:3	negative	0.981975	0.990469	0.870383	0.997675	0.93815	0.919935	0.956864	1.02824	0.807878	0.856351	1.06915	15.9033	9.12351	18.1151	22.2018	6.8683	6.0211	25.891	22.5217	12.1449	11.636	16.9437	26.4645	14.5144	9.15622	21.5211	24.6701	16.3359	5.47051	15.3255	10.3523	16.7973	6.8741	17.4655	6.9787
PE 16:0_20:0	negative	0.00731901	0.0446805	0.866193	0.997675	1.06779	0.0134033	0.147883	2.24031	0.0284787	0.101548	2.53895	5.62064	1.08679	7.00881	5.21195	3.33164	6.37172	8.0521	2.45594	9.25725	8.29431	12.9625	11.891	15.6753	8.63403	8.36729	15.381	4.73205	2.54895	5.05285	2.61033	10.6013	2.18841	12.0144	4.06058
PE 16:0_20:1	negative	1.39543e-05	0.000387397	0.713077	0.997675	0.947568	0.0533036	0.251628	1.24666	0.000172337	0.00744242	1.91838	152.194	115.365	115.273	145.313	91.1563	114.229	161.507	133.561	169.287	136.983	172.97	179.179	255.124	280.946	228.506	248.607	132.036	19.5069	125.114	29.8185	164.605	18.8616	253.296	21.6364
PE 16:0_20:2	negative	9.22581e-06	0.000325979	0.496137	0.997675	1.10151	0.00675213	0.104973	1.48692	0.000575788	0.0163748	2.25806	83.9876	74.1118	58.5486	78.3578	60.1291	75.4046	99.8344	89.5844	109.259	90.7667	121.07	117.555	186.757	175.965	141.194	162.226	73.7515	10.9126	81.2382	17.2733	109.663	13.5357	166.535	19.6517
PE 16:0_20:3	negative	0.798755	0.867292	0.531353	0.997675	0.869617	0.548539	0.725989	0.879704	0.942774	0.959228	0.987296	139.476	78.5998	76.0939	95.5114	64.5524	62.6501	103.956	107.715	77.7071	58.2191	100.751	106.126	80.7293	94.2271	94.8262	114.948	97.4202	29.3332	84.7183	24.4444	85.7009	22.082	96.1825	14.1019
PE 16:0_20:4	negative	0.269761	0.441682	0.229381	0.997675	0.894629	0.0880157	0.313001	0.832299	0.229148	0.335289	0.856956	549.496	609.583	438.704	535.356	441.154	492.09	527.559	447.565	493.055	382.341	431.439	468.576	538.16	528.332	370.62	390.895	533.285	70.7908	477.092	40.5596	443.853	48.2004	457.002	88.5181
PE 16:0_20:5	negative	0.0199197	0.0936549	0.622325	0.997675	0.926046	0.0139795	0.147883	0.734931	0.00107887	0.0221739	0.63894	980.778	867.782	972.702	1072.76	681.633	694.62	1193.43	1036.35	738.605	543.011	799.065	781.155	676.819	631.299	605.727	574.201	973.505	83.829	901.51	254.657	715.459	117.728	622.011	43.3632
PE 16:0_22:1	negative	0.786473	0.860251	0.533645	0.997675	1.25929	0.980697	0.985769	0.994825	0.4696	0.569775	1.19198	16.8999	12.9542	23.6665	25.751	12.1276	14.501	32.3723	40.8247	20.8789	11.6028	24.0392	22.3405	35.0881	17.5782	21.4494	20.3741	19.8179	5.93407	24.9564	13.9127	19.7153	5.56043	23.6225	7.81598
PE 16:0_22:4	negative	0.875471	0.918812	0.78054	0.997675	1.03634	0.536744	0.719885	1.08317	0.559403	0.652917	1.113	101.129	136.118	84.801	119.817	97.3401	125.75	104.646	130.185	127.121	100.965	139.051	111.476	149.289	153.603	100.289	88.6124	110.466	22.2961	114.48	15.9597	119.653	16.8144	122.948	33.2965
PE 16:0_22:5	negative	0.858861	0.909565	0.563411	0.997675	0.933923	0.706215	0.834528	0.960509	0.813036	0.860254	1.02067	987.293	962.358	820.472	897.301	663.222	748.822	1025.72	987.326	896.495	650.322	1030.19	945.586	1066.53	1032.28	826.84	817.584	916.856	74.6194	856.273	177.672	880.648	163.178	935.808	131.967
PE 16:0_22:6	negative	0.0835112	0.238078	0.754762	0.997675	0.962521	0.673418	0.815069	0.963014	0.0637162	0.155751	1.18917	3983.32	3603.08	2865.34	3316.59	2543.98	3054.87	3848.84	3804.63	3325.88	2855.35	3533.4	3544.46	4412.08	4188.47	3923.44	3848.89	3442.08	471.604	3313.08	628.981	3314.77	322.362	4093.22	257.724
PE 16:1_18:0	negative	0.0238919	0.104534	0.125451	0.997675	1.40659	0.071227	0.290943	1.5861	0.0387267	0.119776	2.15605	8.45108	5.53579	3.68393	4.22189	6.97326	7.2552	7.82823	8.73731	6.14166	8.50287	11.0229	9.05656	12.8828	8.68492	16.8422	8.7918	5.47317	2.13221	7.6985	0.778555	8.68099	2.00877	11.8004	3.88799
PE 17:0_18:0 &/or PE O-18:0_18:0	negative	0.40273	0.559321	0.247357	0.997675	0.833517	0.964239	0.977655	1.00746	0.763108	0.821652	1.04198	20.9857	12.9488	13.846	17.4029	15.7487	12.7213	11.8345	14.0269	12.0476	20.2637	14.8468	18.5115	19.4684	17.5052	16.8749	14.0713	16.2958	3.67084	13.5829	1.70167	16.4174	3.68514	16.9799	2.23158
PE 17:0_18:1 &/or PE O-18:0_18:1	negative	0.271907	0.442793	0.367727	0.997675	0.772376	0.305034	0.535651	0.730693	0.235002	0.340389	0.683339	145.467	72.8507	61.9843	76.0203	58.6383	73.3464	75.4932	67.7372	62.0685	47.0334	74.3227	76.9379	63.5403	60.3892	62.6181	56.9415	89.0807	38.0686	68.8038	7.52459	65.0906	13.6722	60.8723	2.93548
PE 17:0_18:2 &/or PE O-18:0_18:2	negative	0.462437	0.612607	0.638329	0.997675	0.836805	0.518236	0.707568	1.21381	0.715686	0.785773	1.11515	12.02	5.89329	4.5239	3.78453	4.6867	3.56076	5.39544	8.29954	6.41089	8.42405	7.91426	9.07891	6.63447	7.52864	7.89982	7.17817	6.55542	3.74631	5.48561	2.02235	7.95703	1.13565	7.31028	0.538334
PE 17:0_20:0	negative	0.57229	0.713673	0.793844	0.997675	1.00607	0.328722	0.556299	1.05181	0.894924	0.925072	1.00524	488.274	474.265	493.677	519.522	508.091	488.651	487.218	503.762	542.062	510.585	561.064	464.384	502.665	539.314	470.38	473.723	493.934	18.9186	496.93	10.5533	519.524	42.2448	496.52	32.0004
PE 17:0_20:1 &/or PE O-18:0_20:1	negative	0.153477	0.324192	0.0964448	0.997675	0.923547	0.335758	0.56249	1.10849	0.230791	0.335958	1.14533	70.2868	68.1138	72.0553	72.3272	67.4024	70.5569	63.0961	60.1081	78.3561	96.6398	73.4602	65.007	81.4569	99.003	65.9621	77.4573	70.6958	1.94455	65.2909	4.61402	78.3658	13.3724	80.9698	13.6992
PE 17:0_20:2 &/or PE O-18:0_20:2	negative	0.910165	0.944175	0.942139	0.997675	1.01582	0.487737	0.681896	0.884537	0.967051	0.976261	1.00798	25.3996	17.4917	22.3566	23.4112	19.0108	12.6647	26.5119	31.8742	14.7307	16.0789	19.7022	27.9103	24.1728	12.0028	23.8213	29.37	22.1648	3.36116	22.5154	8.42373	19.6056	5.92113	22.3417	7.34468
PE 17:0_20:4 &/or PE O-18:0_20:4	negative	0.617049	0.744393	0.304692	0.997675	0.826097	0.666719	0.812324	0.910754	0.267965	0.374188	0.819513	45.8121	31.7452	25.7937	29.7252	23.971	26.6428	24.4668	34.8532	31.149	18.0248	30.059	41.9669	24.761	28.8668	24.7263	30.7036	33.269	8.71949	27.4835	5.04836	30.2999	9.79074	27.2644	3.0058
PE 17:0_20:5 &/or PE O-18:0_20:5	negative	0.215383	0.3905	0.73993	0.997675	0.948416	0.103034	0.333093	0.801688	0.0271047	0.0987626	0.747798	69.6326	79.941	84.3836	71.821	45.9463	67.7347	94.9665	81.3574	58.4094	46.5022	78.44	61.787	66.4037	41.9411	60.0869	60.2286	76.4445	6.90491	72.5012	20.9046	61.2847	13.1827	57.1651	10.5679
PE 17:0_22:1 &/or PE O-18:0_22:1	negative	0.962926	0.977161	0.846544	0.997675	1.00773	0.845554	0.914066	0.992008	0.789911	0.84344	0.980558	258.474	296.34	277.809	292.314	284.5	266.259	285.242	297.638	260.509	276.205	291.061	288.172	323.607	266.141	241.142	272.177	281.234	17.1338	283.41	12.9244	278.987	13.8964	275.767	34.6079
PE 17:0_22:2 &/or PE O-18:0_22:2	negative	0.270085	0.441682	0.289909	0.997675	0.694413	0.840061	0.910326	1.02644	0.710047	0.78179	1.03787	38.2819	53.2412	38.1248	45.2399	44.6503	39.2693	9.91592e-08	37.5249	34.3366	47.2972	43.6199	54.258	43.2199	50.8816	40.7214	46.6875	43.722	7.16107	30.3611	20.4667	44.8779	8.2974	45.3776	4.41005
PE 17:0_22:5 &/or PE O-18:0_22:5	negative	0.420752	0.575818	0.588931	0.997675	0.928054	0.0987458	0.330855	0.815336	0.641116	0.726473	0.948644	102.731	74.2414	77.0841	86.9305	57.2425	74.8189	96.605	87.7875	55.7889	72.3782	74.5642	75.2872	92.5233	83.4996	84.0766	63.3753	85.2467	12.8616	79.1135	17.1072	69.5046	9.22705	80.8687	12.3701
PE 17:0_22:6 &/or PE O-18:0_22:6	negative	0.139945	0.3102	0.424258	0.997675	0.873519	0.895242	0.942956	0.980271	0.271493	0.378078	1.17672	429.068	287.348	256.608	275.711	228.885	244.774	324.048	293.085	300.744	252.287	329.852	341.216	412.806	382.48	327.915	346.206	312.184	78.9465	272.698	43.7864	306.025	39.6727	367.352	37.8477
PE 17:1_18:2 &/or PE O-18:1_18:2 &/or PE P-18:0_18:2	negative	0.00383557	0.0279517	0.773756	0.997675	0.874982	0.642726	0.799958	1.09104	0.000106342	0.00729381	2.19755	4.62773	3.17922	4.92909	5.13941	2.10984	0.840914	3.91816	8.77178	4.57946	3.41255	6.76851	4.74224	10.8026	9.82126	9.66438	8.99409	4.46886	0.885036	3.91017	3.47835	4.87569	1.39393	9.82057	0.746493
PE 17:1_22:6 &/o PE O-18:1_22:6 &/or PE P-18:0_22:6	negative	1.01363e-09	5.90947e-07	0.0358555	0.98915	1.44373	0.00176339	0.056611	2.03207	4.76875e-06	0.00139009	3.75867	302.759	262.542	153.556	245.663	315.316	310.491	402.603	364.099	519.754	455.028	483.944	501.245	916.058	937.157	831.118	940.987	241.13	63.1039	348.127	43.6492	489.993	27.5166	906.33	51.3253
PE 18:0_18:1	negative	0.184088	0.361967	0.367537	0.997675	0.766937	0.236774	0.471873	0.678799	0.170801	0.273188	0.616282	2562.42	1142.78	1192.97	1366.67	979.561	1002.83	1374.96	1447.38	884.385	795.58	1260.62	1311.97	974.798	867.655	1066.7	951.745	1566.21	671.034	1201.18	244.452	1063.14	261.061	965.224	81.8334
PE 18:0_18:2 &/or PE O-19:0_18:2	negative	0.433154	0.585235	0.379525	0.997675	0.745191	0.289956	0.523356	0.689753	0.357547	0.467058	0.737576	870.801	332.403	414.588	429.75	280.12	300.665	464.564	480.461	284.762	271.495	428.121	427.919	344.788	288.546	463.513	413.371	511.886	243.069	381.453	105.681	353.074	86.7093	377.555	76.7417
PE 18:0_18:3	negative	0.874635	0.918761	0.777826	0.997675	1.11851	0.851882	0.914636	1.06622	0.418125	0.523666	1.2784	25.1925	7.70615	11.9267	13.6925	7.5604	9.63292	23.2186	25.0411	17.0248	6.57009	16.5872	22.2108	16.7782	12.2661	20.3832	25.3816	14.6295	7.47647	16.3633	9.0386	15.5982	6.53827	18.7023	5.55474
PE 18:0_20:1	negative	0.337617	0.49957	0.691476	0.997675	0.913873	0.947122	0.971279	0.987728	0.258491	0.364891	1.21095	137.495	67.19	87.4357	100.555	65.253	67.1178	120.244	106.24	86.4394	77.9867	116.413	107.018	114.769	116.877	130.282	113.583	98.1689	29.5924	89.7139	27.7738	96.9642	17.7975	118.878	7.72373
PE 18:0_20:2	negative	0.036968	0.142731	0.721789	0.997675	1.06603	0.0907043	0.315705	1.37793	0.089719	0.185624	1.38672	77.9659	60.8867	38.9078	44.943	57.2956	69.7421	60.2899	50.0807	81.1505	71.9411	83.4707	70.3065	66.6697	91.6371	74.224	76.2965	55.6759	17.5153	59.3521	8.14491	76.7172	6.5618	77.2068	10.472
PE 18:0_20:3	negative	0.308875	0.471399	0.554344	0.997675	0.789516	0.234292	0.471008	0.573692	0.261607	0.368399	0.60378	330.189	87.5594	139.611	172.15	112.105	74.2363	199.1	190.518	109.137	73.0723	114.207	122.097	95.5135	92.4455	127.909	124.595	182.377	104.518	143.99	60.784	104.628	21.7027	110.116	18.7236
PE 18:0_20:4	negative	0.0166275	0.0832087	0.266963	0.997675	0.84718	0.0968599	0.33023	0.741462	0.0612244	0.151245	0.680423	1156.06	834.767	711.623	803.643	652.051	751.324	823.747	743.172	702.096	594.869	596.403	706.27	631.293	602.319	589.27	562.747	876.524	193.554	742.573	70.3806	649.909	62.6961	596.407	28.4953
PE 18:0_20:5	negative	0.0392246	0.148198	0.991053	0.997675	0.997571	0.00447477	0.0869597	0.631426	0.00568124	0.045685	0.652611	2314.08	1864.22	2477.98	2490.89	1462.75	1619.64	3258.1	2784.46	1546.62	1174.57	1484.02	1570.55	1422.2	1259.59	1722.79	1564.97	2286.79	292.985	2281.24	878.47	1443.94	183.248	1492.39	197.886
PE 18:0_22:4	negative	0.50444	0.649528	0.951576	0.997675	0.991999	0.391622	0.601683	0.889329	0.360546	0.468669	0.863679	193.997	182.117	124.427	134.109	132.975	177.273	151.125	168.2	129.46	135.57	151.732	147.65	174.733	135.819	120.529	117.053	158.663	34.5134	157.393	19.5579	141.103	10.3602	137.034	26.4217
PE 18:0_22:5	negative	0.157176	0.328798	0.46448	0.997675	0.891587	0.14771	0.38254	0.770884	0.0795933	0.176102	0.733984	1959.07	1352.94	1251.7	1448.99	1090.65	1116.92	1559.44	1593.83	1026.66	858.896	1289.25	1460.29	1196.03	1076.35	975.614	1165.23	1503.17	314.421	1340.21	273.571	1158.77	267.904	1103.31	99.1005
PE 18:0_22:6	negative	0.296717	0.462529	0.40229	0.997675	0.836852	0.15967	0.394439	0.727543	0.612827	0.700102	0.91572	6979.97	4124.13	3933.31	4497.23	3174.51	3208.58	5092.96	4871.57	3273.51	2762.62	3992.7	4183.47	4413.21	4041.48	5119.63	4313.95	4883.66	1417.03	4086.9	1037.91	3553.08	656.672	4472.07	459.424
PE 18:1_18:1	negative	0.270076	0.441682	0.678616	0.997675	0.901179	0.693033	0.828796	1.08717	0.279761	0.385125	1.24859	432.763	210.905	217.501	250.371	179.755	206.922	288.139	326.88	271.018	256.42	353.988	327.012	345.809	324.545	347.323	370.185	277.885	104.685	250.424	68.6888	302.109	46.0641	346.965	18.6481
PE 18:1_18:2	negative	0.188885	0.366063	0.855876	0.997675	0.941983	0.583119	0.754625	1.15883	0.145521	0.24379	1.4936	233.454	93.1093	112.141	104.423	83.3802	86.0358	160.299	181.903	148.992	117.361	172.66	190.383	178.592	155.218	235.409	241.997	135.782	65.582	127.904	50.6643	157.349	31.594	202.804	42.6216
PE 18:1_18:3	negative	0.747692	0.833342	0.733102	0.997675	0.854217	0.642701	0.799958	0.835369	0.678544	0.757113	1.17651	27.437	6.29511	10.1896	15.2597	7.27941	4.61145	19.3465	19.3164	8.25038	14.9535	12.6235	13.6108	12.3509	9.60852	25.8364	21.8318	14.7953	9.19227	12.6384	7.80481	12.3596	2.90111	17.4069	7.68144
PE 18:1_20:0	negative	0.00128944	0.0129611	0.00586485	0.379912	1.97594	0.00180561	0.056611	2.80756	0.0204876	0.0884804	2.31701	5.48157	8.78423	3.62937	5.75143	10.6314	13.7288	12.0963	10.2678	14.1101	16.3067	20.9851	14.9876	16.5871	17.0238	12.6177	8.56064	5.91165	2.13473	11.6811	1.57742	16.5973	3.06128	13.6973	3.95675
PE 18:1_20:1	negative	0.332268	0.494795	0.565746	0.997675	0.90184	0.95942	0.975695	0.994382	0.295032	0.398353	1.14624	98.2435	60.9435	72.7161	80.3422	55.3546	53.7452	95.1198	77.3758	75.9114	75.6983	82.5102	76.3711	81.5377	81.5138	107.113	87.7451	78.0613	15.643	70.3988	19.6933	77.6227	3.27035	89.4773	12.1169
PE 18:1_20:2	negative	0.0126846	0.0669648	0.788391	0.997675	0.944945	0.0912686	0.316724	1.47471	0.0447334	0.129107	1.52996	71.9693	41.4361	34.9554	49.6537	37.7615	37.5459	56.5756	55.2299	67.8729	51.4525	88.8161	83.8731	77.8208	75.3539	71.3187	78.4606	49.5036	16.1396	46.7782	10.5508	73.0037	16.9209	75.7385	3.23667
PE 18:1_20:3	negative	0.677199	0.776415	0.451598	0.997675	0.735524	0.912519	0.953403	0.961422	0.993263	0.994051	0.997136	105.564	32.0358	45.9332	39.4506	33.7978	36.7613	52.5442	40.9063	39.9241	45.2674	73.7584	55.4311	57.4273	41.98	55.5025	67.4349	55.7458	33.6937	41.0024	8.22834	53.5952	14.9016	55.5862	10.4709
PE 18:1_20:4	negative	0.596532	0.729797	0.717426	0.997675	0.95203	0.280276	0.513033	0.866058	0.638562	0.724283	0.948138	173.556	123.605	113.329	131.705	106.713	114.48	150.953	144.039	118.474	101.378	116.271	133.448	128.425	129.576	136.591	119.483	135.549	26.4304	129.046	21.7226	117.393	13.1233	128.519	7.02199
PE 18:1_20:5	negative	0.22493	0.396176	0.823929	0.997675	1.05471	0.0401413	0.22288	0.765337	0.0438814	0.128153	0.770779	421.098	295.32	346.901	371.346	207.503	288.637	537.046	479.968	296.261	236.571	285.914	279.256	301.608	249.069	272.485	282.647	358.666	52.3119	378.288	155.722	274.5	26.2362	276.452	21.8843
PE 18:1_22:4	negative	0.303842	0.469197	0.956991	0.997675	1.00312	0.366751	0.57788	1.13219	0.18489	0.286297	1.22158	52.6336	55.9152	54.4923	45.2058	49.2537	51.2332	56.7484	51.6603	72.4945	48.1771	48.2623	66.8414	80.3147	62.6559	63.8965	47.5232	52.0617	4.76403	52.2239	3.19336	58.9438	12.5964	63.5976	13.4018
PE 18:1_22:5	negative	0.804162	0.870616	0.825306	0.997675	0.967794	0.934689	0.964407	1.01028	0.450325	0.552134	1.07769	385.026	259.573	278.578	327.166	253.607	236.671	366.041	353.755	313.599	248.181	334.835	366.578	336.353	336.936	332.813	341.383	312.586	56.0565	302.519	66.8045	315.798	50.0596	336.871	3.51644
PE 18:2_18:2	negative	0.941698	0.964868	0.899164	0.997675	0.956612	0.868502	0.923972	1.03888	0.645803	0.730365	1.11425	185.189	74.7004	115.578	111.353	62.2388	58.8186	165.475	179.165	115.908	94.7769	132.304	162.758	121.594	95.7064	152.482	172.66	121.705	46.1317	116.425	64.7995	126.437	28.6756	135.61	33.8924
PE 18:2_18:3	negative	0.808004	0.873963	0.946486	0.997675	0.961954	0.799384	0.892799	1.11783	0.403398	0.510154	1.36499	10.5104	2.35346	13.3359	3.95272	4.67583	1.4205	16.0839	6.82497	9.13291	3.90757	13.7332	6.93162	6.90561	8.77987	12.6654	12.8068	7.53811	5.234	7.25131	6.29361	8.42633	4.13584	10.2894	2.92753
PE 18:2_20:0	negative	0.00225482	0.0196103	0.363568	0.997675	1.3848	0.0453991	0.230864	2.69682	0.00299969	0.0338706	3.15379	7.79568	1.83958	2.45066	3.92544	4.97496	3.88672	7.40991	5.90101	9.95801	4.98094	14.6086	13.6322	11.6363	11.6503	12.4304	14.7795	4.00284	2.67585	5.54315	1.49214	10.7949	4.36262	12.6241	1.48408
PE 18:2_20:1	negative	0.701617	0.795803	0.87841	0.997675	1.04973	0.36099	0.575019	1.26056	0.312946	0.417829	1.25492	75.5788	30.7988	48.3834	50.0197	30.2665	33.1545	81.232	70.3111	66.9606	40.0574	88.1073	63.0134	55.5955	56.558	58.5816	86.249	51.1952	18.4378	53.741	25.8533	64.5346	19.6893	64.246	14.7213
PE 18:2_20:2	negative	0.0526613	0.181666	0.185224	0.997675	1.67762	0.0596261	0.265359	2.20271	0.00489603	0.042667	2.312	24.5376	8.96425	17.6556	15.8456	11.2724	24.5537	37.7771	38.8022	28.6573	23.7792	56.1092	39.0426	28.443	39.5236	39.9743	46.9701	16.7508	6.40058	28.1013	12.9606	36.8971	14.3025	38.7278	7.65725
PE 18:2_20:3	negative	0.45865	0.60979	0.743734	0.997675	1.15973	0.189657	0.427465	1.62176	0.185883	0.286749	1.6153	29.1397	9.38503	18.3144	14.0591	7.45849	9.67626	35.0982	29.9899	20.0064	20.6354	45.8105	28.5272	19.0932	20.0353	31.3429	44.0507	17.7245	8.43872	20.5557	14.0284	28.7449	12.0195	28.6305	11.6901
PE 18:2_20:4	negative	0.593816	0.728065	0.717021	0.997675	1.09627	0.345506	0.571715	1.26368	0.787933	0.842099	1.06926	62.1791	20.0453	36.7305	34.8159	41.1744	31.8993	46.8207	48.6799	50.3091	47.9502	57.0093	39.0477	39.0392	46.5711	44.7301	34.0813	38.4427	17.4925	42.1436	7.53845	48.5791	7.42301	41.1054	5.67506
PE 18:2_20:5	negative	0.949162	0.96911	0.753014	0.997675	1.10938	0.795872	0.89065	1.0638	0.898563	0.925338	0.97314	158.063	58.0719	106.765	109.736	71.3218	67.3084	167.276	174.053	104.216	77.1434	141.073	137.804	100.539	92.8989	108.071	119.507	108.159	40.8394	119.99	58.6023	115.059	30.2724	105.254	11.3425
PE 18:2_22:4	negative	0.146239	0.315472	0.713559	0.997675	1.0966	0.0526869	0.251628	1.70528	0.300937	0.403789	1.39209	21.3837	25.6615	15.2708	9.49704	17.4969	20.9892	26.6696	13.5942	25.9966	28.1203	42.1595	26.1851	29.5563	37.0349	16.1192	17.2598	17.9533	7.06842	19.6875	5.54893	30.6154	7.75567	24.9925	10.0727
PE 18:2_22:5	negative	0.132624	0.30203	0.312582	0.997675	1.21892	0.0724272	0.293968	1.4348	0.0205645	0.0884804	1.37812	117.663	90.53	73.7463	96.5754	74.7618	107.425	130.464	148.73	110.366	109.484	171.962	151.282	140.883	120.427	134.903	125.427	94.6287	18.1407	115.345	31.9	135.773	31.0204	130.41	9.20811
PE 18:2_22:6	negative	0.126293	0.29276	0.373839	0.997675	1.22029	0.116219	0.341339	1.38891	0.017625	0.082866	1.52352	404.481	261.017	238.439	276.772	254.053	275.562	440.934	470.261	378.158	286.429	467.531	507.777	445.101	378.552	466.828	508.357	295.177	74.5482	360.203	111.149	409.974	98.5799	449.709	54.2132
PE 19:0_20:4	negative	0.587166	0.72461	0.219671	0.997675	0.767548	0.32828	0.556299	0.690475	0.172413	0.274262	0.778333	6.72838	8.55603	8.79226	5.76928	2.86071	5.75557	6.86506	7.42686	1.54099	4.07185	4.37153	10.6235	7.77471	4.33502	4.80568	6.31468	7.46149	1.45716	5.72705	2.03315	5.15197	3.86232	5.80752	1.55981
PE 19:0_20:5	negative	0.00303476	0.0242365	0.2101	0.997675	0.754914	0.0241549	0.179392	0.492009	0.0178397	0.0830059	0.439443	22.4683	19.8872	27.2775	14.5339	9.78817	19.2707	13.6994	20.7805	8.90201	11.9947	10.6311	9.88304	8.44968	10.2718	10.5522	7.71292	21.0417	5.31051	15.8847	5.07863	10.3527	1.3037	9.24666	1.38358
PE 19:0_22:5	negative	0.231168	0.40058	0.858335	0.997675	1.04377	0.21616	0.451566	0.731208	0.227389	0.33457	0.731407	15.0096	9.73821	21.1876	12.2748	13.1677	10.5649	21.6823	15.3433	7.8983	12.7246	10.3057	11.6352	11.2709	8.05163	9.02115	14.2316	14.5525	4.91929	15.1896	4.74884	10.6409	2.07883	10.6438	2.74579
PE 19:0_22:6 &/or PE O-20:0_22:6	negative	0.145351	0.314432	0.782051	0.997675	0.953062	0.124735	0.352158	0.722192	0.143706	0.242491	0.730714	185.979	121.326	102.98	154.263	105.892	116.893	160.11	155.153	105.597	72.8497	121.711	107.554	117.56	130.494	85.6954	78.7731	141.137	36.6586	134.512	27.1471	101.928	20.6722	103.131	24.861
PE 20:1_20:5	negative	0.00310098	0.0244264	0.275404	0.997675	0.803833	0.000332751	0.0298452	0.539265	0.000270662	0.0095634	0.511521	73.8261	59.4076	65.7362	70.2757	41.7085	37.1391	80.6022	56.9789	38.2401	30.5183	36.2527	40.1837	37.5978	25.6148	38.7315	35.7806	67.3114	6.22308	54.1071	19.5949	36.2987	4.17445	34.4312	6.00193
PE 20:1_22:6	negative	0.392805	0.552988	0.477801	0.997675	0.889712	0.230545	0.466229	0.797668	0.0704134	0.165102	0.782658	524.264	386.921	369.743	422.494	295.602	286.277	472.197	461.479	271.708	239.056	374.467	473.534	339.026	307.65	328.469	358.053	425.856	69.1858	378.889	101.721	339.691	106.258	333.299	21.0297
PE 20:2_20:5	negative	0.531569	0.676648	0.5327	0.997675	0.917448	0.285707	0.520522	0.819511	0.288481	0.392954	0.795595	22.1281	20.0526	21.2601	31.2381	18.0751	21.3401	24.3411	23.1066	18.8946	15.7518	26.8943	16.0496	15.0506	15.8334	15.888	28.554	23.6697	5.11687	21.7157	2.72168	19.3976	5.19469	18.8315	6.49296
PE 20:2_22:6	negative	0.684302	0.780303	0.472424	0.997675	0.831836	0.457824	0.655802	0.841604	0.204861	0.309014	0.775017	166.619	86.0387	128.808	160.203	58.9831	90.2759	141.198	160.123	95.2978	67.1967	143.53	149.846	123.056	105.935	80.9906	109.82	135.417	36.8321	112.645	46.3658	113.968	39.5695	104.95	17.5743
PE 20:3_20:4	negative	0.242472	0.411532	0.723316	0.997675	0.925472	0.088091	0.313001	0.627733	0.898811	0.925338	1.03333	9.68239	6.70631	5.65454	5.02605	5.85087	8.86568	5.14975	5.18557	5.36302	4.89072	3.17415	3.56438	9.65056	8.41688	3.48352	6.42059	6.76732	2.0633	6.26297	1.76484	4.24807	1.04513	6.99289	2.6916
PE 20:3_22:5	negative	0.347175	0.508551	0.506542	0.997675	0.799375	0.307331	0.537253	1.31603	0.842988	0.883924	1.04902	17.3719	10.037	14.7979	24.7091	11.2513	4.05526	19.7068	18.4775	23.9741	11.484	27.7485	24.8565	10.6609	17.0841	21.8229	20.6281	16.729	6.12662	13.3727	7.24558	22.0158	7.20385	17.549	5.01362
PE 20:3_22:6	negative	0.582891	0.722265	0.722328	0.997675	0.911923	0.237117	0.471873	0.773866	0.944604	0.960114	1.01325	84.108	42.9618	51.5403	59.8151	44.4574	28.9543	66.2904	77.7234	45.0442	34.9359	49.7322	54.797	50.689	49.0008	74.4845	67.4113	59.6063	17.7245	54.3564	21.8456	46.1273	8.45734	60.3964	12.5403
PE 20:4_20:4	negative	0.0415445	0.155501	0.0381748	0.98915	1.83244	0.291592	0.523878	1.24016	0.0515567	0.137879	1.73256	4.21438	4.36118	3.40325	6.05671	7.0653	10.2236	5.62033	10.1398	5.75758	3.57083	5.8827	7.15592	10.1308	6.12217	9.29859	5.6961	4.50888	1.11456	8.26225	2.29379	5.59176	1.48805	7.81191	2.23005
PE 20:4_20:5	negative	0.0889945	0.247066	0.107415	0.997675	1.71555	0.540096	0.721366	1.17317	0.93364	0.951594	0.981941	8.80614	5.73129	9.29859	3.67793	11.6158	6.73714	11.6606	17.1881	8.97201	4.60268	8.10712	10.5966	5.56669	7.38627	6.75285	7.31127	6.87849	2.65407	11.8004	4.27075	8.06961	2.53122	6.75427	0.840638
PE 20:4_22:5	negative	0.624084	0.747335	0.524369	0.997675	1.1864	0.519548	0.708529	1.19664	0.272713	0.379002	1.34241	21.319	8.62521	8.46984	15.1488	13.9127	12.0048	16.4194	21.2103	18.4075	16.6001	19.686	9.40172	15.668	23.6872	13.764	18.7845	13.3907	6.1339	15.8868	3.98291	16.0238	4.59266	17.9759	4.33357
PE 20:4_22:6	negative	0.00862352	0.0513437	0.14	0.997675	1.47195	0.0410157	0.225586	1.56218	0.000716567	0.018567	2.00622	45.3121	45.9483	30.6358	44.1557	46.107	42.3867	81.6544	74.2713	72.1735	55.4322	50.1597	81.6384	93.7329	88.8038	71.5379	79.0628	41.513	7.2893	61.1049	19.7564	64.8509	14.6058	83.2843	9.92364
PE 20:5_20:5	negative	0.00303201	0.0242365	0.00268347	0.348115	2.21046	0.019511	0.163746	2.38127	0.0236187	0.0943257	1.74297	4.19554	6.79438	5.76795	5.70876	14.8059	13.3966	10.759	10.7002	15.2793	10.7326	9.93662	17.5506	8.75679	11.4633	7.1873	11.7514	5.61666	1.07051	12.4154	2.03003	13.3748	3.6454	9.78969	2.19761
PE 20:5_22:4	negative	0.00187035	0.0173082	0.0167283	0.6292	2.02254	0.0201117	0.166314	3.42318	0.00246211	0.0308362	3.26213	2.95514	5.10411	3.50333	1.77051	8.772	5.1355	6.15342	6.90574	9.47824	14.7882	14.5489	6.82613	11.352	8.82817	9.43321	13.8809	3.33327	1.38444	6.74166	1.53568	11.4104	3.91615	10.8736	2.27533
PE 20:5_22:5	negative	0.000119503	0.00193529	0.0109826	0.492529	1.88163	0.00267484	0.0688557	2.18516	0.000486867	0.0145999	2.66117	16.1708	19.0135	7.8941	12.0119	31.7246	20.5035	25.8089	25.6225	28.9959	30.2216	25.152	36.0116	32.9193	42.1118	32.77	38.8033	13.7726	4.86056	25.9149	4.58738	30.0953	4.49679	36.6511	4.59857
PE 20:5_22:6	negative	3.94092e-05	0.000850947	0.0507513	0.997675	1.77411	9.73221e-05	0.0220721	1.78492	7.11335e-06	0.00165883	2.54775	47.6331	49.6885	45.0615	56.1328	65.0187	69.6377	101.206	116.327	95.1668	84.9111	81.7381	92.5195	121.9	130.511	134.306	119.052	49.629	4.73106	88.0474	24.7799	88.5839	6.30286	126.442	7.15633
PE O-16:1_16:1 &/or PE P-16:0_16:1	negative	0.985696	0.991649	0.817225	0.997675	1.04058	0.763691	0.872262	1.04727	0.901836	0.926467	1.01992	16.427	11.7435	9.14917	10.5604	11.2562	12.1716	16.0108	10.3841	11.6084	10.8136	13.4027	14.3188	14.3956	13.096	10.3046	11.0374	11.97	3.15489	12.4557	2.4799	12.5359	1.60797	12.2084	1.87682
PE O-16:1_18:0 &/or PE P-16:0_18:0	negative	0.0653951	0.2064	0.192486	0.997675	1.44548	0.143213	0.376943	1.64381	0.0166374	0.0804946	1.97221	4.18321	1.80675	1.82843	2.10197	4.4604	4.38984	2.696	2.79341	4.22298	4.44747	2.03459	5.60213	4.52326	4.46343	6.15753	4.42076	2.48009	1.14333	3.58491	0.971431	4.07679	1.48952	4.89125	0.845236
PE O-16:1_18:1 &/or PE P-16:0_18:1	negative	5.73226e-05	0.00111397	0.0586559	0.997675	1.56581	0.000811967	0.0411632	2.37141	0.000248506	0.00905494	2.57078	62.6832	100.196	58.3271	62.4768	104.008	147.068	111.968	81.1495	188.239	187.235	140.469	156.786	193.56	206.325	163.657	165.743	70.9207	19.6195	111.048	27.3361	168.182	23.5453	182.321	21.0212
PE O-16:1_18:2 &/or PE P-16:0_18:2	negative	0.000639065	0.00768195	0.905754	0.997675	0.985916	0.651234	0.805238	1.05054	0.0101167	0.0670232	1.45772	29.2756	28.3079	28.3882	18.7686	26.2968	21.2945	29.0302	26.6436	29.4246	24.7307	26.6771	29.2011	39.0924	34.7891	38.2597	40.5413	26.1851	4.96372	25.8163	3.25021	27.5084	2.23185	38.1706	2.44354
PE O-16:1_20:1 &/or PE P-16:0_20:1	negative	0.585724	0.724236	0.456387	0.997675	0.890628	0.218765	0.453146	0.812934	0.173399	0.275079	0.865128	32.3574	37.6723	38.6092	38.0603	22.6429	27.1129	40.7796	40.119	39.907	32.8641	19.127	27.3587	39.7421	29.1775	30.0692	27.9247	36.6748	2.90381	32.6636	9.17745	29.8142	8.78279	31.7284	5.41439
PE O-16:1_20:2 &/or PE P-16:0_20:2	negative	0.932844	0.959167	0.821487	0.997675	0.957961	0.871686	0.924709	1.01887	0.598686	0.68911	1.04761	16.2532	11.5235	15.2634	15.5348	9.79617	10.486	16.3896	19.4407	16.077	15.7495	16.6353	11.2183	15.2242	13.7777	15.4403	16.9212	14.6437	2.12165	14.0281	4.66647	14.92	2.49479	15.3408	1.2864
PE O-16:1_20:3 &/or PE P-16:0_20:3	negative	0.00426062	0.0304778	0.821265	0.997675	0.958414	0.0236149	0.177645	1.51202	0.00649442	0.0502733	1.60474	7.70056	11.4182	9.13204	7.60508	9.98018	11.4057	7.33237	5.64652	15.5388	10.1042	14.1167	14.4551	16.4128	15.6615	13.1184	12.3466	8.96396	1.77896	8.59119	2.58885	13.5537	2.37831	14.3848	1.95797
PE O-16:1_20:5 &/or PE P-16:0_20:5	negative	0.000185498	0.00267025	0.00685091	0.420429	1.74577	9.92326e-05	0.0220721	2.34285	0.00985433	0.0670088	2.39197	64.5565	103.57	77.3667	83.3611	127.527	173.427	151.169	121.981	197.887	203.245	185.311	184.012	221.168	241.675	183.621	140.146	82.2136	16.2551	143.526	23.6127	192.614	9.45407	196.653	44.6874
PE O-16:1_22:4 &/or PE P-16:0_22:4	negative	0.562723	0.703931	0.771278	0.997675	0.922299	0.440921	0.639445	0.793832	0.360115	0.468632	0.735249	611.6	1170.15	459.479	552.982	667.647	830.53	517.89	561.027	657.759	576.523	496.43	487.421	677.563	645.68	392.282	338.912	698.552	320.577	644.274	139.213	554.533	79.6227	513.61	172.784
PE O-16:1_22:5 &/or PE P-16:0_22:5	negative	0.0350304	0.137065	0.250832	0.997675	0.848264	0.0711599	0.290943	0.736162	0.048323	0.134796	0.696346	1629.87	2240.06	1463.55	1607.68	1191.01	1527.75	1708.47	1460.7	1386.91	1121.77	1317.01	1284.13	1384.67	1380.23	938.054	1130.49	1735.29	344.496	1471.98	214.561	1277.45	112.29	1208.36	215.835
PE O-16:1_22:6 &/or PE P-16:0_22:6	negative	0.355141	0.517617	0.959454	0.997675	1.00522	0.363881	0.576474	0.907341	0.267942	0.374188	0.8717	4333.88	4825.73	3241.48	3885.06	3502.02	4335.98	4453.76	4079.39	3901.19	3344.74	3525.55	4005.61	4151.49	3808.09	3064.73	3172.3	4071.53	673.648	4092.79	423.728	3694.27	311.122	3549.16	518.506
PE O-18:0_14:1 &/or PE O-16:1_16:0 &/or PE P-16:0_16:0	negative	0.00602477	0.0399141	0.0510426	0.997675	1.61962	0.0224269	0.172038	1.80557	0.0195625	0.0860751	2.54151	17.99	19.4287	10.8341	17.2118	24.8437	36.4328	21.0511	23.7002	37.1741	28.9731	31.4472	20.606	51.1793	52.7116	31.4849	31.0028	16.3661	3.80064	26.5069	6.80524	29.5501	6.88124	41.5946	11.97
PE O-18:0_16:0	negative	0.000985821	0.0103556	0.379688	0.997675	1.12393	0.0822976	0.309545	1.2677	0.00320237	0.0344729	1.62159	101.277	102.83	107.597	146.548	113.064	108.547	145.096	148.338	168.136	126.372	130.554	155.866	172.299	185.951	188.62	196.228	114.563	21.4923	128.761	20.8573	145.232	20.0732	185.775	9.98332
PE O-18:0_16:1	negative	0.0152402	0.0779388	0.660177	0.997675	0.953323	0.0507002	0.245297	0.787237	0.0212349	0.0901719	0.726066	24.3372	23.9245	18.374	19.725	18.5074	21.8399	17.5289	24.4533	15.9444	17.553	17.3532	17.1357	12.5805	16.6086	17.6691	15.8454	21.5902	2.98985	20.5824	3.1725	16.9966	0.72189	15.6759	2.19494
PE O-18:1_16:0 &/or PE P-18:0_16:0	negative	3.15912e-05	0.00077681	0.0328018	0.956174	1.80375	0.00157185	0.056611	2.5111	0.00326603	0.0346199	4.34722	11.6752	6.88721	4.11886	8.99427	12.0963	17.1619	10.8045	17.0718	19.0236	24.1212	17.1831	19.2126	28.8186	27.2041	43.626	38.0517	7.91888	3.20265	14.2837	3.31397	19.8851	2.9687	34.4251	7.77568
PE O-18:1_18:1 &/or PE P-18:0_18:1	negative	0.0945815	0.257447	0.881229	0.997675	0.958843	0.488864	0.682654	1.26617	0.0375321	0.117998	1.68209	16.4376	9.28574	8.18532	7.00383	6.43396	9.59689	14.3571	8.84075	11.83	4.9801	16.6949	18.2972	17.9723	19.2612	17.3175	14.2675	10.2281	4.24325	9.80717	3.31956	12.9506	5.98304	17.2046	2.11803
PE O-18:1_20:4 &/or PE P-18:0_20:4	negative	0.000132724	0.00209129	0.197744	0.997675	1.4823	0.129409	0.356715	1.5642	0.00172174	0.0253111	3.27392	4.01305	8.98714	2.60974	4.93375	7.77977	10.3445	5.99637	6.33135	7.63974	10.3684	6.72708	7.39918	16.6234	19.7846	12.3049	18.5455	5.13592	2.73954	7.613	1.97864	8.0336	1.60374	16.8146	3.2757
PE O-18:1_20:5 &/or PE P-18:0_20:5	negative	0.00342153	0.0259059	0.0996836	0.997675	1.59022	0.0876373	0.313001	1.96381	0.0179291	0.0830059	3.47007	11.3618	9.31422	5.07089	10.5317	9.64211	20.2707	12.5727	15.2053	18.2895	27.7753	12.0897	13.0899	17.2483	37.2768	40.0586	31.3057	9.06965	2.79533	14.4227	4.51252	17.8111	7.17723	31.4724	10.1615
PE O-18:1_22:4 &/or PE P-18:0_22:4	negative	0.000146083	0.0022711	0.0572125	0.997675	1.8691	0.00387735	0.0821997	2.82536	0.00577163	0.046094	4.7614	21.1299	54.5923	19.4728	20.041	48.0912	70.3759	50.9621	45.9579	100.845	68.5939	85.8468	70.2979	165.498	172.371	93.8542	116.962	28.809	17.2026	53.8468	11.2085	81.3958	15.112	137.171	37.9744
PE O-18:1_22:5 &/or PE P-18:0_22:5	negative	1.18486e-08	2.76309e-06	0.0564315	0.997675	1.31909	0.00233468	0.0660456	1.90693	2.43459e-05	0.00315414	3.52334	89.128	114.159	81.4458	99.7444	109.156	125.498	156.396	116.109	189.721	146.621	191.085	205.746	374.074	340.408	317.319	322.84	96.1192	14.1745	126.79	20.8426	183.293	25.5017	338.66	25.5795
PE O-18:2_16:0 &/or PE P-18:1_16:0	negative	0.000104061	0.0018354	0.347594	0.997675	1.49684	0.0154188	0.151078	3.07456	0.000165442	0.00744242	4.48318	5.75638	9.46115	2.14791	5.89132	5.47699	6.8961	15.7161	6.72253	24.6297	20.3654	14.0681	12.4411	29.236	21.4574	28.706	24.8647	5.81419	2.98615	8.70293	4.71797	17.8761	5.65237	26.066	3.63782
PE O-18:2_16:1 &/or PE P-18:1_16:1	negative	0.00687664	0.0431084	0.49786	0.997675	1.47131	0.00985454	0.126268	4.95688	0.160918	0.261155	2.75492	0.0889575	9.7475e-08	0.65052	0.241515	0.193861	0.42847	0.440692	0.380316	1.55659	0.627183	1.37759	1.3013	0.149711	0.827823	0.536651	1.18837	0.245248	0.288	0.360835	0.114326	1.21567	0.40665	0.67564	0.440445
PE O-18:2_18:1 &/or PE P-18:1_18:1	negative	0.158235	0.328798	0.145643	0.997675	1.33515	0.154758	0.387306	1.55444	0.0564451	0.145931	1.72115	3.99068	4.14155	2.16126	3.63519	3.79598	5.96599	5.04136	3.79357	3.55714	8.30633	4.84498	4.94288	7.84665	6.89974	5.35467	3.87221	3.48217	0.905828	4.64922	1.05638	5.41283	2.02971	5.99332	1.7477
PE O-18:2_18:2 &/or PE P-18:1_18:2	negative	0.0793393	0.231854	0.544053	0.997675	1.13775	0.386172	0.596181	1.33587	0.0157631	0.0787719	1.84067	7.17807	6.97298	3.95821	5.31398	4.77312	5.7485	9.38911	6.73912	11.9048	4.26689	5.04112	10.0776	12.7071	8.51243	9.02342	12.8716	5.85581	1.51558	6.66247	1.98708	7.82261	3.74741	10.7786	2.33209
PE O-18:2_20:4 &/or PE P-18:1_20:4	negative	0.198408	0.374653	0.790827	0.997675	0.888704	0.708819	0.835675	1.17607	0.22113	0.32679	1.58734	4.7101	9.16706	2.01121	1.93802	3.34075	3.9389	3.91299	4.64973	3.97528	6.97801	6.98881	3.02298	7.36265	6.38749	6.65276	7.8936	4.45659	3.39489	3.96059	0.535988	5.24127	2.04888	7.07412	0.684058
PE O-18:2_22:4 &/or PE P-18:1_22:4	negative	0.00713765	0.0440741	0.545583	0.997675	1.24568	0.119215	0.342731	1.75486	0.026148	0.0977776	2.71657	10.9035	38.7176	14.5439	11.3136	27.7853	25.2664	22.0918	18.8789	38.962	31.8984	29.4458	32.148	70.7481	59.3878	32.4744	42.4327	18.8696	13.3317	23.5056	3.86528	33.1136	4.08517	51.2607	17.0945
PE O-18:2_22:5 &/or PE P-18:1_22:5	negative	2.22491e-06	0.000108093	0.213886	0.997675	1.23388	0.0149416	0.148905	2.84436	8.87486e-06	0.00172468	4.03526	25.0792	41.3647	22.3804	27.9618	31.586	37.8826	40.8968	33.7347	100.005	56.4974	105.974	69.7057	116.469	131.116	114.474	109.204	29.1965	8.42619	36.025	4.16875	83.0455	23.7774	117.816	9.38193
PE O-18:2_22:6 &/or PE P-18:1_22:6	negative	5.33006e-06	0.000217688	0.707685	0.997675	1.10177	0.0297258	0.194721	1.87092	0.000649089	0.0176009	3.10159	94.7575	163.647	49.5474	93.7205	102.288	137.599	107.057	95.6055	204.835	190.1	181.365	175.197	372.787	290.315	268.3	314.422	100.418	47.1263	110.637	18.578	187.874	12.8544	311.456	45.0172
PE O-18:3_20:4 &/or PE P-18:2_20:4	negative	0.00205167	0.0184019	0.0369255	0.98915	1.71775	0.00271643	0.0688557	2.49777	0.0173408	0.0822436	2.93194	36.1396	65.5547	36.4883	42.5469	84.7963	101.405	61.6544	62.593	143.887	101.26	98.2038	108.071	172.228	161.763	93.6079	102.289	45.1824	13.8965	77.6121	19.1305	112.855	21.0951	132.472	40.2487
PE O-18:3_22:6 &/or PE P-18:2_22:6	negative	0.00157305	0.0150342	0.893169	0.997675	0.965082	0.0888537	0.313001	1.55876	0.0213443	0.0901719	1.89258	20.5224	34.3837	12.5293	16.0247	18.3448	22.6598	23.1212	16.4201	35.8626	33.4889	31.8434	28.899	42.554	38.9315	31.5106	44.9584	20.865	9.58793	20.1365	3.28115	32.5235	2.9258	39.4886	5.86726
PG 14:0_18:1	negative	0.128456	0.296007	0.845921	0.997675	0.965086	0.118104	0.342731	0.565577	0.038319	0.11883	0.733076	0.928464	0.992021	0.668575	0.889424	0.607864	0.625424	1.10807	1.01567	0.814113	0.651868	0.501369	1.04632e-07	0.716183	0.714348	0.586865	0.532598	0.869621	0.140542	0.839259	0.259905	0.491837	0.351883	0.637498	0.0924933
PG 15:0_18:1	negative	0.0540172	0.184164	0.538276	0.997675	1.2272	0.0545144	0.254619	1.4832	0.000531417	0.0154908	1.81948	0.45052	0.379193	0.378719	0.523309	0.29829	0.29601	0.679582	0.851314	0.810583	0.637972	0.459252	0.660715	0.761335	0.738719	0.746438	0.90438	0.432935	0.0690512	0.531299	0.279315	0.642131	0.143972	0.787718	0.0783392
PG 15:0_20:1	negative	0.000649553	0.00769675	0.704881	0.997675	1.04904	0.00402926	0.083895	1.68069	0.0122042	0.0718141	1.83286	5.38257	4.13812	4.01756	3.69344	3.78711	3.96586	4.96309	5.36074	7.72927	6.25831	8.39844	6.57511	6.20001	9.19958	6.94639	9.23724	4.30792	0.740629	4.5192	0.763189	7.24028	0.997857	7.8958	1.55739
PG 15:0_22:0	negative	0.00863067	0.0513437	0.0146376	0.588532	0.278882	0.0113767	0.139387	0.337991	0.00988466	0.0670088	0.364045	6.25681	4.42131	5.67406	4.51274	3.95888	0.720875	1.15442e-07	1.13909	2.33969	1.20762	7.43037e-08	3.50484	3.29687	8.06197e-08	1.86203	2.43687	5.21623	0.897998	1.45471	1.73447	1.76304	1.50368	1.89894	1.39653
PG 16:0_16:0	negative	0.000113182	0.0018853	0.0588233	0.997675	1.48859	0.0502141	0.244978	1.77108	0.00104666	0.0221739	3.04281	3.12917	3.69986	5.22969	2.57372	5.54643	4.58196	4.81248	6.84086	8.24201	7.84274	4.34667	5.48381	12.6202	12.8655	9.62183	9.41626	3.65811	1.14416	5.44543	1.01713	6.47881	1.87129	11.1309	1.86584
PG 16:0_16:1	negative	0.0544964	0.185256	0.113164	0.997675	5.32768	0.105737	0.33522	2.49932	0.381419	0.488719	1.42872	4.88517	0.77035	1.85817	2.18203	9.67871	5.78389	9.23258	26.9605	9.84174	7.38405	2.72102	4.28593	5.32959	3.3525	2.85617	2.31426	2.42393	1.74839	12.9139	9.52475	6.05819	3.18071	3.46313	1.31456
PG 16:0_17:0	negative	0.94168	0.964868	0.633424	0.997675	1.08926	0.977675	0.984198	1.00604	0.933387	0.951594	1.01447	7.99669	4.68777	9.795	6.39752	7.04508	6.50994	9.16854	8.73111	6.94146	8.03575	4.62213	9.45201	7.0795	6.63473	8.55928	7.02121	7.21924	2.18499	7.86367	1.28554	7.26284	2.03851	7.32368	0.847049
PG 16:0_18:0	negative	1.18548e-06	7.67926e-05	0.641975	0.997675	1.06458	0.0163882	0.15344	1.43463	0.00234226	0.0305545	2.98869	4.32349	3.85103	3.52477	4.60751	3.5685	3.7268	5.63483	4.42981	7.0787	5.21281	5.37291	5.72978	13.4755	14.1273	10.2581	10.8751	4.0767	0.482432	4.33999	0.940902	5.84855	0.848089	12.184	1.90324
PG 16:0_18:1	negative	3.0828e-07	3.99394e-05	0.0555897	0.997675	1.23971	0.00108823	0.0507552	1.90586	0.00135498	0.023938	3.3122	85.5199	108.976	80.6019	99.6215	97.368	116.116	130.049	121.011	210.532	167.187	168.649	167.794	350.493	347.198	267.937	275.518	93.6798	12.9987	116.136	13.779	178.541	21.3358	310.287	44.652
PG 16:0_18:2	negative	0.00193143	0.0177326	0.516489	0.997675	1.1182	0.0887425	0.313001	1.25926	7.83265e-05	0.00702529	1.7007	8.06439	6.18303	7.1049	7.49773	5.79084	6.47678	10.0355	9.95697	8.79028	7.14636	9.58546	10.8076	12.5867	12.6859	11.2832	12.5094	7.21251	0.7913	8.06503	2.24772	9.08241	1.53436	12.2663	0.659394
PG 16:0_20:0	negative	0.000110539	0.00186794	0.0506557	0.997675	0.743518	0.204413	0.445505	1.12536	0.0169148	0.0811631	1.8291	2.79872	3.39988	2.72086	2.82618	1.43862	2.38447	2.51597	2.39402	3.5155	2.79534	3.18092	3.72632	6.59277	5.97216	4.3233	4.59566	2.93641	0.312185	2.18327	0.500029	3.30452	0.407007	5.37097	1.08826
PG 16:0_20:1	negative	4.03851e-07	4.70891e-05	0.195411	0.997675	0.825198	0.0432115	0.230245	1.31402	0.000488334	0.0145999	2.39997	62.0842	78.1899	47.4697	66.4945	43.6538	53.8782	62.0899	50.1751	89.0614	75.1247	83.1079	86.7806	171.728	166.461	136.416	135.56	63.5596	12.698	52.4492	7.69234	83.5186	6.10983	152.541	19.2377
PG 16:0_20:2	negative	1.72596e-06	8.76613e-05	0.142804	0.997675	0.825229	0.22807	0.463293	1.13708	0.000244573	0.00905494	1.84553	103.622	122.613	90.3116	128.694	71.74	96.3979	106.952	92.3361	128.591	106.083	133.467	138.135	222.251	216.513	195.985	186.958	111.31	17.607	91.8565	14.7582	126.569	14.2025	205.427	16.6953
PG 16:0_20:3	negative	1.72917e-06	8.76613e-05	0.435565	0.997675	1.15789	0.00937515	0.12146	1.6434	0.000131657	0.0073012	2.60472	9.79109	8.2025	10.0955	12.6048	7.87951	10.3174	15.15	13.7721	16.8609	12.9188	17.835	19.2617	27.2536	26.7093	26.0567	25.9763	10.1735	1.821	11.7798	3.30042	16.7191	2.71861	26.499	0.600695
PG 16:1_18:0	negative	0.0469947	0.167571	0.0319069	0.956174	1.85777	0.0438525	0.230245	1.58777	0.159594	0.259898	1.4193	0.763194	0.345532	0.503009	0.41111	0.941537	0.648323	0.923434	1.24468	0.755247	1.00598	0.706226	0.744368	0.773031	0.959149	0.529995	0.608851	0.505711	0.183404	0.939495	0.24371	0.802954	0.13697	0.717756	0.190123
PG 17:0_18:0	negative	0.661682	0.766604	0.388733	0.997675	1.07143	0.899695	0.946791	1.00956	0.493565	0.591413	1.05547	6.06997	7.4193	6.74281	8.13131	7.00794	7.12884	8.23035	8.02217	7.84663	6.97527	7.16516	6.6475	8.22063	7.56328	6.76113	7.39157	7.09085	0.885769	7.59732	0.618618	7.15864	0.506051	7.48415	0.599998
PG 17:0_20:0	negative	0.88317	0.923566	0.918018	0.997675	0.99877	0.608286	0.774302	0.990553	0.524277	0.619358	0.991818	521.2	543.182	530.362	535.857	524.859	543.263	528.831	531.026	512.31	531.799	548.047	518.318	531.254	539.594	522.388	519.933	532.65	9.26523	531.995	7.93383	527.619	15.8708	528.292	8.96742
PG 17:0_20:1	negative	0.754124	0.835926	0.481625	0.997675	1.0154	0.325175	0.553249	1.02362	0.349648	0.458428	1.01623	68.0302	67.9369	69.4117	67.5376	67.821	70.256	72.3847	66.6584	71.0871	70.7149	71.7299	65.832	69.137	70.2086	66.7476	71.2528	68.2291	0.816827	69.28	2.55561	69.841	2.70535	69.3365	1.93003
PG 17:0_20:2	negative	0.124835	0.289954	0.473732	0.997675	1.06195	0.0147122	0.147883	1.23791	0.755895	0.816843	1.03586	12.6685	14.3115	11.6734	12.5386	13.3999	13.5674	11.5867	15.8093	16.3034	17.3492	15.6632	14.0555	16.4379	13.9908	11.9768	10.6224	12.798	1.10145	13.5908	1.72965	15.8428	1.37936	13.257	2.53222
PG 17:0_20:5	negative	0.889535	0.927726	0.934539	0.997675	1.01988	0.958488	0.975695	1.01218	0.560283	0.653053	1.15768	3.58251	1.65101	4.1612	4.2942	2.80706	2.46972	4.58909	4.09515	4.21428	4.00407	2.15504	3.48225	2.78669	3.60357	3.71815	5.73897	3.42223	1.22056	3.49026	1.01351	3.46391	0.925258	3.96185	1.25525
PG 17:0_22:5	negative	0.456428	0.608224	0.413104	0.997675	1.06674	0.0563398	0.257619	1.11508	0.275403	0.381831	1.16743	14.5938	16.1041	16.8968	17.4689	16.407	18.2267	15.0017	19.7703	18.4781	16.9327	17.9917	19.1485	17.196	16.05	17.7472	24.9639	16.2659	1.2473	17.3514	2.08409	18.1377	0.932911	18.9893	4.04537
PG 18:0_18:1	negative	0.112021	0.277525	0.107496	0.997675	1.2479	0.148791	0.38254	1.21913	0.0898805	0.185624	1.35774	17.3734	16.6804	11.7289	11.3992	16.7161	19.4625	17.7355	17.4434	20.0818	16.7804	16.387	16.4633	23.5958	21.5917	14.9995	17.4515	14.2955	3.16951	17.8394	1.16388	17.4281	1.7773	19.4096	3.89739
PG 18:0_18:2	negative	0.313381	0.476405	0.509426	0.997675	0.73752	0.290888	0.523419	0.563788	0.258011	0.364655	0.528904	21.0802	5.05908	8.48895	7.69099	4.97707	5.99823	10.0457	10.1903	4.99831	3.79226	7.11968	7.94881	4.81444	4.98235	5.94944	6.63658	10.5798	7.15202	7.80282	2.70628	5.96476	1.90824	5.5957	0.855401
PG 18:0_20:1	negative	0.478455	0.6234	0.338747	0.997675	1.10117	0.62969	0.795341	0.946569	0.727088	0.793605	1.04706	15.1131	18.2177	12.0011	13.7941	15.6808	16.563	16.144	16.72	15.9593	12.1129	13.5098	14.3849	17.6769	18.0415	13.1502	13.0399	14.7815	2.6219	16.2769	0.465895	13.9917	1.61123	15.4771	2.755
PG 18:0_20:2	negative	0.000412027	0.00527937	0.391398	0.997675	1.06916	0.09028	0.315705	0.839184	0.0161272	0.0790095	0.722642	41.7372	44.151	34.2229	34.3697	38.5551	40.9662	44.2235	41.4191	31.4534	31.7554	33.4874	32.9416	32.2545	29.1264	24.8386	25.4147	38.6202	5.08949	41.291	2.32425	32.4094	0.96385	27.9085	3.46478
PG 18:0_20:3	negative	0.00456504	0.0318733	0.482216	0.997675	1.0804	0.109027	0.337556	0.851267	0.000150282	0.0073012	0.698682	7.07622	6.9914	6.43154	6.40469	6.21601	6.38729	9.11144	7.35219	6.68541	4.60657	5.45659	6.1538	4.97044	4.32271	4.68051	4.82358	6.72596	0.357324	7.26673	1.32762	5.72559	0.899848	4.69931	0.277571
PG 18:0_20:4	negative	0.0125745	0.0669648	0.197085	0.997675	1.6552	0.562791	0.740648	1.3866	0.0179395	0.0830059	3.31156	0.717665	0.634995	8.77868e-08	0.326195	0.608254	0.904438	0.569642	0.696509	0.98295	0.699262	0.645695	9.79486e-08	1.83216	1.76493	1.01043	0.952112	0.419714	0.326612	0.694711	0.149561	0.581977	0.415248	1.38991	0.473251
PG 18:0_20:5	negative	0.00350797	0.0261444	0.027367	0.938526	2.00841	0.0738685	0.293968	1.87979	0.00150786	0.024419	2.75406	0.200101	0.246524	0.370474	0.575901	0.507712	0.676221	0.931236	0.68255	0.89504	0.387295	0.569895	0.766322	1.06187	1.0236	0.761934	0.989001	0.34825	0.167943	0.69943	0.174464	0.654638	0.2228	0.959101	0.134773
PG 18:0_22:5	negative	0.360196	0.520937	0.641027	0.997675	1.13817	0.999634	0.999634	0.999866	0.395691	0.504236	0.690441	1.39767	1.1914	0.548758	0.443598	1.1439	1.03226	0.868938	1.03115	1.01688	0.735016	0.929545	0.899503	0.936417	0.53398	0.117387	0.884977	0.895356	0.470523	1.01906	0.113201	0.895236	0.117846	0.61819	0.378743
PG 18:0_22:6	negative	0.145138	0.314432	0.131551	0.997675	1.66014	0.0563403	0.257619	2.09678	0.153168	0.252608	1.61296	0.757429	1.13307	0.489002	0.599651	1.85287	0.854886	0.896938	1.34111	2.15878	1.05561	1.09594	1.93628	1.26306	1.52785	0.529413	1.48491	0.744787	0.281313	1.23645	0.466115	1.56165	0.568586	1.20131	0.462716
PG 18:1_18:1	negative	9.29517e-05	0.00166741	0.00189312	0.31534	3.02672	0.000138676	0.0230994	3.15165	0.00654822	0.0502733	3.46352	4.87888	3.52694	3.09599	3.14931	9.35437	11.012	10.204	13.7744	13.3205	11.7178	10.5895	10.5473	16.1262	14.1816	9.91199	10.5247	3.66278	0.833119	11.0862	1.91569	11.5438	1.30264	12.6861	2.96861
PG 18:1_18:2	negative	0.000448478	0.00562285	0.000559974	0.163233	2.64324	0.0142903	0.147883	2.49212	0.00406343	0.0383798	2.15254	3.82353	1.83976	1.86906	2.9038	6.03734	7.37055	6.87267	7.30469	5.20649	4.78254	8.45794	7.56114	5.21448	6.1215	5.77147	5.35679	2.60904	0.948901	6.89631	0.613751	6.50203	1.78721	5.61606	0.411547
PG 18:1_20:1	negative	0.166272	0.341776	0.176465	0.997675	1.26039	0.369341	0.578833	1.19236	0.0859109	0.183802	1.45249	1.73785	3.53341	2.29933	2.76449	2.82301	3.33649	3.33961	3.52708	3.83621	2.17056	3.17725	3.13909	4.86261	3.94951	3.20257	2.99692	2.58377	0.759597	3.25655	0.302453	3.08078	0.686022	3.7529	0.845475
PG 18:1_20:2	negative	3.89515e-05	0.000850947	0.00277247	0.348115	1.93235	0.00102155	0.0496304	1.94503	5.77398e-05	0.00612042	2.099	2.67733	2.63758	1.92387	2.11811	3.56094	4.97261	4.9743	4.57299	5.23456	3.87539	4.63158	4.45794	5.03579	5.22461	4.42428	4.95541	2.33922	0.376274	4.52021	0.666797	4.54987	0.559421	4.91002	0.342923
PG 18:1_20:3	negative	0.0305416	0.123354	0.0470303	0.997675	1.84176	0.000506901	0.0347675	1.77818	0.0708008	0.165107	1.6313	0.671597	0.473063	0.494898	0.580568	0.860399	0.683509	1.23943	1.3056	1.04961	0.859558	1.05093	0.987691	0.825782	0.941349	0.611193	1.24336	0.555032	0.0905072	1.02223	0.299106	0.986947	0.0899054	0.905422	0.263571
PG 18:2_20:1	negative	0.00227049	0.0196103	1.8625e-05	0.0108584	2.90888	0.0206025	0.166579	3.37047	0.0211335	0.0901719	2.79565	1.22175	1.18039	0.901891	1.39606	3.09409	3.74628	3.45318	3.37844	3.14134	2.61011	4.96125	5.12881	3.95317	4.18585	2.03326	2.96752	1.17502	0.204672	3.418	0.268011	3.96038	1.27293	3.28495	0.987526
PG 18:2_20:2	negative	0.000422838	0.00535902	1.44969e-05	0.0108584	3.59624	0.0243602	0.179459	3.8078	0.000829748	0.0197446	2.20231	2.18118	2.05664	1.35982	1.49591	5.95275	6.77309	6.88974	5.89453	5.21899	4.17424	9.07974	8.53784	4.67855	3.74466	3.65491	3.54407	1.77339	0.406024	6.37753	0.526798	6.7527	2.4223	3.90555	0.521824
PG 18:2_20:3	negative	0.00955226	0.0545977	0.00817735	0.441786	2.5268	0.150583	0.384202	1.7108	0.20022	0.302797	1.51281	0.312593	0.461957	0.30394	0.959007	0.955968	1.48874	1.43183	1.2718	0.633017	0.57157	1.10425	1.17692	0.856728	0.650755	0.617194	0.957673	0.509374	0.308407	1.28709	0.239087	0.871439	0.313201	0.770587	0.163616
PG 18:2_22:6	negative	0.748292	0.833342	0.960413	0.997675	1.00804	0.735013	0.853611	0.947305	0.489753	0.588107	0.890851	34.2676	25.7039	18.9167	21.3667	24.2185	29.0793	27.1578	20.605	20.303	24.9599	23.0908	26.6182	25.2779	20.7329	23.1797	20.1217	25.0637	6.74724	25.2651	3.69424	23.743	2.70845	22.3281	2.36918
PG 18:3_20:3	negative	0.654122	0.766604	0.736513	0.997675	1.01129	0.486814	0.681423	1.03042	0.731718	0.795138	0.987398	20.0498	18.657	18.6944	20.8509	19.5793	20.1266	19.0215	20.4084	19.5011	21.3722	20.9284	18.8305	18.2019	20.1913	19.6766	19.1961	19.563	1.07563	19.7839	0.613862	20.158	1.19187	19.3165	0.846931
PG 18:3_20:4	negative	0.121664	0.287059	0.858559	0.997675	0.987517	0.0452403	0.230864	0.856179	0.545529	0.640125	0.959801	3.51551	3.25201	3.50803	4.03507	3.44797	3.68144	3.09131	3.91126	2.84452	3.32436	3.13325	2.95032	3.81108	3.55306	3.16382	3.20739	3.57765	0.328623	3.533	0.349971	3.06311	0.211087	3.43384	0.305893
PG 18:3_22:4	negative	0.251966	0.421139	0.617502	0.997675	1.05589	0.205849	0.446964	0.877475	0.547835	0.641985	0.94054	8.75621	8.35636	6.9635	10.0787	7.11543	9.65072	9.40855	9.88913	6.71631	7.82412	7.6492	7.78034	8.47786	9.0787	6.96836	7.59901	8.53869	1.28237	9.01596	1.28212	7.49249	0.522766	8.03098	0.933307
PG 19:0_20:0	negative	0.877852	0.919654	0.504049	0.997675	1.14029	0.497758	0.6889	1.13686	0.768045	0.825383	1.052	1.72606	2.38567	1.67195	2.28009	2.38703	3.2305	1.89914	1.67833	1.60416	2.21749	3.18206	2.16369	2.09679	2.86674	1.49726	2.02227	2.01594	0.369157	2.29875	0.688131	2.29185	0.655068	2.12076	0.564365
PG 20:4_22:4	negative	0.182758	0.360655	0.263164	0.997675	1.31481	0.146931	0.38254	1.45963	0.0938265	0.188307	1.48409	0.452122	0.963891	1.06737	1.41552	0.910198	1.52121	1.50031	1.19462	1.72453	0.988418	1.71431	1.26371	1.55065	1.32724	1.60455	1.30387	0.974726	0.398379	1.28158	0.289109	1.42274	0.360561	1.44658	0.153182
PI 14:0_16:0	negative	0.0492131	0.173361	0.0561088	0.997675	0.632971	0.916093	0.954571	1.01444	0.444819	0.547109	0.848733	37.893	38.1809	34.0149	20.7719	20.5512	19.2534	19.0119	24.0146	33.7351	34.0779	31.2913	33.646	23.8355	38.9032	18.1341	30.193	32.7152	8.18566	20.7077	2.30584	33.1876	1.2778	27.7665	8.90974
PI 14:0_16:1	negative	0.753789	0.835926	0.453056	0.997675	1.37339	0.770762	0.875814	1.07959	0.85079	0.889705	1.06412	6.78469	7.49986	4.59638	2.11091	2.46419	6.34508	7.49601	12.5248	5.50485	5.80362	4.26392	7.09021	7.06107	3.921	8.1849	3.17091	5.24796	2.42887	7.20752	4.14728	5.66565	1.16033	5.58447	2.41764
PI 14:0_18:0	negative	0.109281	0.275208	0.560134	0.997675	0.807104	0.654795	0.806072	1.12341	0.112553	0.211331	1.50413	17.2688	4.76971	17.0613	14.2662	5.62607	5.65482	16.2572	15.5338	15.5035	10.0831	15.3435	19.0219	16.6646	17.437	25.2256	20.9422	13.3415	5.87626	10.768	5.92815	14.988	3.68432	20.0673	3.91024
PI 14:0_18:1	negative	0.320559	0.481044	0.834973	0.997675	1.08978	0.528698	0.71465	0.792993	0.123646	0.223869	0.492638	35.2206	9.81413	21.1878	20.3773	8.53557	16.2753	27.9688	41.5948	8.0876	12.2313	25.7915	22.5626	8.52806	5.44786	14.8929	13.7935	21.65	10.4256	23.5936	14.4163	17.1683	8.3724	10.6656	4.45151
PI 14:0_20:5	negative	0.472466	0.618984	0.517038	0.997675	1.19312	0.578444	0.752606	1.18318	0.504206	0.599902	0.726571	7.96446	4.00044	10.4479	14.0837	7.88482	14.3589	11.6561	9.64502	6.458	10.119	10.928	15.677	2.50673	4.46789	14.841	4.70165	9.12414	4.24056	10.8862	2.78095	10.7955	3.79115	6.62933	5.56225
PI 15:0_17:0	negative	0.506008	0.650502	0.419543	0.997675	0.780128	0.23495	0.471517	0.692815	0.416754	0.522511	0.79859	32.7073	13.1411	23.0471	16.5215	12.0278	10.6135	24.3312	19.6637	16.3415	8.99858	16.0823	17.7559	18.0733	18.7657	10.8878	20.4865	21.3543	8.61334	16.6591	6.47784	14.7946	3.93336	17.0533	4.23373
PI 15:0_18:1	negative	0.801458	0.868494	0.568981	0.997675	0.854103	0.667954	0.81298	0.875431	0.372887	0.482025	0.760596	31.1027	12.6123	21.0216	16.185	13.2122	11.8805	22.301	21.7216	13.0612	9.50657	26.3949	21.8785	9.62552	15.1958	13.0955	23.6317	20.2304	8.02567	17.2788	5.49667	17.7103	7.78271	15.3872	5.95701
PI 15:0_18:2	negative	0.398595	0.557269	0.485412	0.997675	0.774791	0.226224	0.460344	0.584118	0.264839	0.37131	0.647226	18.9343	9.80742	4.838	13.2103	7.638	4.47785	12.6919	11.4447	1.98832	5.43647	9.45672	10.4493	6.18368	6.45794	6.78255	10.8595	11.6975	5.92408	9.06311	3.73701	6.83271	3.88943	7.57092	2.20603
PI 15:0_18:3	negative	0.463396	0.612607	0.317049	0.997675	0.633239	0.730473	0.850032	0.89925	0.21829	0.323824	0.633775	3.34076	1.49148	2.85043	4.95963	0.160576	1.41785	2.62094	3.80622	3.91788	1.51785	2.69395	3.23891	1.23426	1.54226	2.9315	2.30435	3.16058	1.43192	2.0014	1.56742	2.84215	1.01494	2.00309	0.765105
PI 15:0_19:0	negative	0.198632	0.374653	0.27045	0.997675	0.644179	0.312493	0.542212	0.679724	0.18592	0.286749	0.553245	129.756	52.1746	46.4838	65.1131	38.4457	39.2038	49.3646	62.0703	39.931	44.9001	50.5673	64.1194	31.9391	32.8204	51.7706	45.8626	73.3819	38.3827	47.2711	11.0509	49.8795	10.4406	40.5982	9.79815
PI 15:0_20:0	negative	0.873399	0.91829	0.865167	0.997675	0.944164	0.959796	0.975695	0.978498	0.462611	0.56423	0.767578	24.9776	18.1118	6.99558	9.8269	10.5309	20.6945	13.1625	12.1787	5.44004	12.3223	27.253	13.6083	9.67826	9.95191	13.9272	12.4297	14.978	8.16629	14.1417	4.50147	14.6559	9.13169	11.4968	2.03886
PI 15:0_20:1	negative	0.316676	0.47706	0.289855	0.997675	0.628344	0.431085	0.632257	0.730833	0.257115	0.364257	0.595611	104.188	44.3542	30.5839	47.0284	36.0062	42.5104	25.0659	38.5203	35.1453	31.6903	40.9951	57.4505	29.0318	29.7853	46.0117	29.8712	56.5386	32.5731	35.5257	7.46974	41.3203	11.4187	33.675	8.23308
PI 15:0_20:2	negative	0.250824	0.421139	0.430839	0.997675	0.750002	0.656768	0.806096	0.85773	0.195926	0.298237	0.548302	162.604	91.6752	62.6591	50.8509	79.0663	76.8749	57.0408	62.861	60.6151	73.632	70.6383	110.579	57.8958	46.904	53.3428	43.5171	91.9473	50.1304	68.9607	10.709	78.866	21.8623	50.4149	6.44056
PI 15:0_20:3	negative	0.167068	0.341785	0.393581	0.997675	0.662509	0.464954	0.660336	0.706644	0.140172	0.237559	0.337055	87.5896	32.2611	23.9312	31.8114	26.648	19.0478	34.2502	36.3863	24.7091	18.0662	34.1365	47.1703	16.645	6.32073	22.9468	13.2721	43.8983	29.3776	29.0831	7.88823	31.0205	12.625	14.7962	6.92838
PI 15:0_20:4	negative	0.204028	0.378408	0.783593	0.997675	0.936033	0.701391	0.832407	0.917854	0.098431	0.193722	0.601594	29.1395	14.2142	15.8283	23.9876	18.5783	11.4163	22.5907	25.2642	16.1526	14.5181	24.8133	20.8536	8.50389	12.4991	17.9927	11.0388	20.7924	7.019	19.4624	6.02682	19.0844	4.66893	12.5086	4.01139
PI 15:0_20:5	negative	0.214514	0.390207	0.925459	0.997675	0.97691	0.073573	0.293968	0.696911	0.0319241	0.108841	0.665563	23.6478	17.9269	25.6775	19.7025	8.21133	22.2757	30.6091	23.8507	12.7663	21.7205	15.4817	10.6311	17.6888	13.7055	9.37288	17.1066	21.7387	3.55125	21.2367	9.40593	15.1499	4.80917	14.4685	3.82438
PI 15:0_22:0	negative	0.142146	0.311544	0.629005	0.997675	0.953353	0.0114761	0.139387	0.849422	0.0350695	0.116168	0.843713	4786.4	5104.08	5241.52	4844.98	4072.95	4306.98	5983.44	4681.75	4418.55	3825.38	4574.56	4150.4	4310.48	4258.92	3584.79	4700.64	4994.24	215.009	4761.28	852.482	4242.22	328.496	4213.71	463.34
PI 15:0_22:1	negative	0.559595	0.702151	0.737762	0.997675	1.06138	0.297812	0.530961	0.855135	0.660896	0.740254	0.937243	497.639	348.204	403.086	555.967	402.762	355.639	638.947	518.34	403.73	330.625	339.615	469.458	458.764	416.413	315.184	501.266	451.224	93.1948	478.922	126.703	385.857	64.5432	422.907	79.7333
PI 15:0_22:2	negative	0.104647	0.26783	0.381844	0.997675	0.747348	0.263161	0.494913	0.66918	0.0869067	0.184915	0.432159	354.208	215.472	101.025	246.993	125.304	208.479	237.176	114.881	135.526	92.9669	152.427	233.185	101.918	111.644	97.0474	85.9815	229.424	104.181	171.46	60.6094	153.526	58.7034	99.1478	10.6707
PI 15:0_22:4	negative	0.00515736	0.0345602	0.117391	0.997675	0.789028	0.0646118	0.278215	0.736957	0.0168291	0.0810859	0.594797	721.85	776.007	500.77	593.613	491.948	547.589	584.182	421.631	493.567	404.188	487.6	525.014	399.049	439.659	304.471	398.679	648.06	124.464	511.337	70.8137	477.592	51.6148	385.464	57.3179
PI 15:0_22:5	negative	0.0538627	0.184164	0.792875	0.997675	0.945242	0.00713468	0.109461	0.657188	0.00563766	0.0456494	0.660829	623.588	476.759	601.155	628.131	347.956	406.883	813.448	633.779	381.036	355.314	374.894	419.762	424.27	405.867	334.694	374.659	582.408	71.4132	550.517	214.264	382.752	27.0019	384.873	39.2219
PI 15:0_22:6	negative	0.106478	0.269899	0.811994	0.997675	0.943019	0.0829042	0.309828	0.706416	0.0314558	0.107559	0.591592	215.554	179.727	158.999	261.536	111.963	137.224	280.97	239.173	175.257	109.683	173.127	118.239	119.213	133.986	113.436	115.994	203.954	44.9377	192.332	80.7194	144.076	34.9601	120.658	9.19465
PI 16:0_16:0	negative	0.34156	0.503488	0.371706	0.997675	1.07813	0.21325	0.450451	1.24263	0.459108	0.561132	1.06872	131.593	123.336	103.683	110.012	112.942	132	143.516	116.78	131.415	104.824	188.36	157.726	136.132	133.739	101.794	129.165	117.156	12.638	126.31	14.1183	145.581	35.7743	125.207	15.8744
PI 16:0_16:1	negative	0.308494	0.471399	0.318414	0.997675	0.649755	0.31749	0.548435	0.644326	0.250751	0.357865	0.580446	186.03	53.9438	83.4983	77.8842	67.4391	48.3884	76.6251	68.3305	56.2907	42.8913	70.6929	88.7292	40.5641	53.184	52.1573	87.0602	100.339	58.5471	65.1958	11.944	64.651	19.6608	58.2414	20.0467
PI 16:0_17:0	negative	0.141031	0.310268	0.61837	0.997675	1.09061	0.665847	0.812111	0.924533	0.209838	0.314891	1.26773	37.6443	23.0329	48.932	30.8933	33.5032	43.8635	37.2172	38.6494	29.8975	32.4157	32.2483	35.3377	43.9852	50.646	34.5217	48.9657	35.1256	10.9713	38.3083	4.29169	32.4748	2.22808	44.5297	7.24669
PI 16:0_18:0	negative	0.153366	0.324192	0.436348	0.997675	0.771329	0.838977	0.909998	1.05845	0.371789	0.481139	1.26668	228.043	78.6364	103.743	114.92	81.4354	98.3126	117.853	107.611	120.011	116.931	152.706	166.402	157.952	152.749	186.872	167.865	131.336	66.233	101.303	15.4635	139.013	24.4022	166.36	15.0437
PI 16:0_18:1	negative	0.451974	0.603753	0.383781	0.997675	0.741602	0.520331	0.708768	0.814163	0.346274	0.455192	0.716867	1918.34	1018.85	724.384	754.932	758.209	927.614	760.742	828.731	807.942	935.775	802.144	1049.9	816.424	711.264	908.26	730.107	1104.13	558.678	818.824	79.5427	898.94	118.033	791.513	90.2977
PI 16:0_18:2	negative	0.184438	0.362046	0.359218	0.997675	0.669782	0.314396	0.543895	0.625111	0.170743	0.273188	0.454426	1419.51	588.137	411.312	568.167	419.088	506.336	513.108	562.19	327.303	393.58	459.416	686.986	285.105	248.071	474.379	349.871	746.781	455.402	500.181	59.5151	466.821	156.372	339.357	99.361
PI 16:0_19:0	negative	0.192001	0.370651	0.315388	0.997675	0.735357	0.0376897	0.217555	0.56757	0.220515	0.326295	0.79983	4.60558	2.93628	2.80727	3.01384	2.93483	1.60496	4.12346	1.16331	0.967021	1.93276	2.37886	2.30578	2.58412	3.22375	2.50642	2.37382	3.34075	0.847519	2.45664	1.34226	1.89611	0.649467	2.67203	0.377926
PI 16:0_20:1	negative	0.659454	0.766604	0.477461	0.997675	0.767687	0.580441	0.752831	0.821285	0.473103	0.573391	0.763956	439.03	211.273	125.659	185.044	197.203	184.67	157.571	198.308	189.187	173.244	187.575	239.255	211.823	151	199.679	171.665	240.251	137.274	184.438	18.9491	197.315	28.8635	183.542	27.4481
PI 16:0_20:2	negative	0.217088	0.3905	0.363274	0.997675	0.6942	0.497592	0.6889	0.778424	0.175955	0.277248	0.50756	381.641	225.611	101.707	157.515	170.359	197.627	110.086	123.435	133.145	189.245	136.684	215.411	115.277	96.1083	132.28	96.1218	216.619	121.121	150.377	40.7474	168.621	40.3862	109.947	17.4149
PI 16:0_20:3	negative	0.09772	0.259617	0.329525	0.997675	0.635511	0.332031	0.559911	0.635724	0.134687	0.233003	0.36239	1740.38	656.563	528.278	674.362	488.206	586.405	589.904	623.061	443.596	496.296	654.597	693.853	330.51	300.424	356.601	316.918	899.896	564.089	571.894	58.1856	572.085	120.953	326.113	23.7582
PI 16:0_20:4	negative	0.110769	0.275975	0.608421	0.997675	0.925363	0.423987	0.62875	0.884122	0.0874144	0.185276	0.703769	555.823	512.867	317.301	405.359	412.982	489.548	352.377	402.741	457.654	379.289	350.083	396.746	383.106	339.214	296.118	242.259	447.838	107.601	414.412	56.6628	395.943	45.4217	315.174	60.2004
PI 16:0_20:5	negative	0.00941184	0.0543277	0.94728	0.997675	1.00745	0.0186881	0.159053	0.781012	0.0131695	0.0739389	0.757729	243.382	283.509	309.361	302.328	212.434	288.209	335.142	311.278	214.998	220.529	237.892	215.826	216.1	201.862	215.394	229.381	284.645	29.5944	286.766	53.13	222.311	10.669	215.684	11.2386
PI 16:0_22:4	negative	0.704565	0.797595	0.64602	0.997675	1.24401	0.734675	0.853611	1.06462	0.429543	0.533384	0.79681	79.3198	108.105	52.5118	76.3038	63.3199	207.821	73.241	49.0232	59.1862	90.1027	99.6684	87.7174	88.4032	89.1664	42.4921	31.9215	79.06	22.7747	98.3514	73.6539	84.1687	17.4372	62.9958	30.0913
PI 16:0_22:5	negative	0.0817141	0.235792	0.142298	0.997675	0.812091	0.481909	0.676181	0.887504	0.0347922	0.115908	0.6773	482.812	387.859	308.278	360.101	288.818	354.315	317.197	289.519	339.381	219.482	379.409	427.641	280.057	291.91	222.203	248.228	384.762	73.2152	312.462	30.8734	341.478	88.9763	260.599	31.5505
PI 16:0_22:6	negative	0.486582	0.632503	0.3146	0.997675	0.748041	0.67288	0.815069	0.925078	0.938534	0.955747	0.985459	308.388	269.549	139.202	216.879	88.3595	210.438	264.707	135.179	246.119	198.955	211.921	207.043	269.33	256.934	183.279	210.892	233.504	73.2032	174.671	78.3049	216.01	20.773	230.109	40.084
PI 16:1_17:0	negative	0.000859394	0.00945333	0.354501	0.997675	0.897509	0.0667473	0.281983	1.20719	0.0115393	0.0703918	1.36971	62.4855	49.8685	70.4311	54.4519	51.8622	46.4831	64.7943	49.7826	73.8364	69.7815	75.104	67.6686	88.5884	75.8481	72.7548	87.7544	59.3093	9.06469	53.2306	8.021	71.5976	3.46616	81.2364	8.11395
PI 16:1_18:0	negative	0.00236599	0.0199909	0.58209	0.997675	0.870161	0.224909	0.460076	1.32268	0.0186161	0.0841334	1.78805	725.215	306.691	440.419	491.625	294.253	334.869	538.667	541.163	521.413	507.921	780.344	788.007	856.594	835.517	894.604	924.914	490.987	174.533	427.238	131.165	649.421	155.729	877.907	39.7478
PI 16:1_18:1	negative	0.15035	0.321077	0.280964	0.997675	0.694611	0.335	0.562029	0.731526	0.130668	0.228082	0.534137	921.804	368.536	471.665	448.914	273.502	313.693	462.867	485.666	330.722	304.221	453.43	528.972	277.387	260.326	308.113	335.107	552.73	249.995	383.932	106.002	404.336	105.493	295.233	33.13
PI 16:1_18:2	negative	0.296625	0.462529	0.383389	0.997675	0.543649	0.418489	0.623888	0.58219	0.234274	0.340179	0.343678	350.717	71.1582	92.2658	89.91	46.557	58.2062	104.736	118.892	60.1372	64.8613	109.774	116.9	40.1759	40.6952	68.8435	57.8845	151.013	133.47	82.0979	35.1202	87.918	29.5579	51.8998	13.975
PI 16:1_19:0	negative	0.00359288	0.0265145	0.045383	0.997675	0.616632	0.58148	0.75334	1.12019	0.0291584	0.10334	1.45758	10.3991	8.61262	13.2328	7.82116	4.09784	5.65177	8.32361	6.63257	15.4045	7.61408	12.0992	9.76326	16.2625	13.9641	16.2954	11.877	10.0164	2.40011	6.17645	1.77147	11.2203	3.33705	14.5998	2.11798
PI 16:1_20:1	negative	0.825734	0.884932	0.838302	0.997675	0.941475	0.741946	0.859949	1.09553	0.727916	0.793605	1.09821	97.4898	35.3241	47.3241	41.9322	41.9022	53.0379	52.1122	62.0212	54.3956	52.5583	64.2134	72.1181	65.9339	58.4573	58.4302	61.0593	55.5175	28.4086	52.2684	8.22983	60.8214	9.10477	60.9702	3.5314
PI 16:1_20:2	negative	0.534009	0.678062	0.334518	0.997675	0.534683	0.440657	0.639445	0.635311	0.498295	0.595299	0.6958	54.6093	9.1875	13.0363	27.7512	10.7578	9.89383	9.21046	26.0574	8.66884	9.73191	23.6918	24.3511	17.1832	14.446	19.5295	21.611	26.1461	20.5928	13.9799	8.07656	16.6109	8.57216	18.1924	3.08374
PI 16:1_20:3	negative	0.285542	0.45671	0.417175	0.997675	0.574	0.416787	0.623888	0.573496	0.233213	0.33906	0.327053	112.999	23.8345	29.1233	26.1634	22.7306	22.8629	27.0692	37.6143	24.7667	20.4101	27.7317	37.2718	9.0405	9.89041	22.9812	20.9215	48.0301	43.3667	27.5693	6.99319	27.5451	7.14777	15.7084	7.2659
PI 16:1_20:4	negative	0.440711	0.593555	0.977284	0.997675	1.00708	0.572374	0.746519	0.873708	0.277694	0.383185	0.728064	72.8003	46.3081	26.367	50.7338	49.6462	68.1531	38.0898	41.7094	38.1655	46.6051	37.3046	49.3543	50.6805	29.432	27.9456	34.7948	49.0523	19.0521	49.3996	13.4015	42.8574	6.03057	35.7132	10.4028
PI 16:1_20:5	negative	0.233825	0.401746	0.127505	0.997675	0.71482	0.115024	0.341339	0.704049	0.225145	0.331882	0.713397	44.0167	24.5722	26.914	31.6411	24.1347	22.4496	27.1928	17.108	22.217	20.7241	19.9462	26.6284	12.5903	19.6086	36.9475	21.5578	31.786	8.66768	22.7213	4.2259	22.3789	2.98555	22.676	10.2641
PI 16:1_22:5	negative	1.12335e-06	7.67926e-05	0.961874	0.997675	1.02146	0.0123561	0.147013	2.53598	0.000103361	0.00729381	5.54955	43.9325	14.4905	43.3724	21.7904	27.1551	30.1317	60.7982	8.15247	92.3794	48.8388	94.2656	77.9267	168.684	187.354	140.922	188.885	30.8964	15.0296	31.5594	21.7886	78.3526	20.9859	171.461	22.3346
PI 16:1_22:6	negative	6.16111e-05	0.00117768	0.657835	0.997675	1.23807	0.0147031	0.147883	3.13051	0.00516492	0.0433259	6.26354	44.6182	14.7414	27.1926	14.9352	10.2797	57.4253	40.2707	17.6732	108.495	91.1256	52.7877	65.2989	165.15	192.158	97.6992	180.663	25.3718	14.091	31.4122	21.529	79.4268	25.1068	158.917	42.2859
PI 17:0_17:0	negative	0.164704	0.339902	0.247839	0.997675	0.813067	0.082803	0.309828	0.720486	0.151814	0.25073	0.796847	36.0051	31.702	41.9864	24.9331	22.0608	21.7886	29.9401	35.6709	23.2795	17.8758	30.4893	25.3519	24.6805	28.4848	26.9568	27.1547	33.6566	7.1838	27.3651	6.70446	24.2491	5.21908	26.8192	1.57897
PI 17:0_18:0	negative	0.617986	0.744393	0.976262	0.997675	1.00352	0.380974	0.591499	1.15701	0.725854	0.793605	1.02598	29.9625	28.8378	34.6034	36.8956	25.2849	29.766	38.3446	37.3617	30.7309	28.8089	49.2434	41.9743	36.6747	33.6372	30.5681	32.8041	32.5748	3.81111	32.6893	6.24993	37.6894	9.64606	33.421	2.52669
PI 17:0_18:2	negative	0.116379	0.282704	0.244999	0.997675	0.62555	0.345677	0.571715	0.70253	0.134271	0.232975	0.474188	164.865	79.2014	53.3791	78.466	56.4971	69.1249	57.3032	52.2266	48.9936	57.8265	66.2108	91.0585	46.4735	38.7362	57.1306	35.9124	93.978	48.7588	58.7879	7.24239	66.0224	18.1107	44.5632	9.49351
PI 17:0_18:3	negative	0.153301	0.324192	0.517464	0.997675	0.88494	0.208119	0.447724	0.802958	0.0647653	0.156673	0.678585	21.1831	13.0336	22.2897	23.2579	12.8063	22.2397	14.3549	21.1858	16.3956	19.2856	15.6536	12.7126	13.4871	10.866	15.2008	14.573	19.9411	4.68235	17.6467	4.75697	16.0118	2.70047	13.5317	1.91294
PI 17:0_20:0	negative	0.494064	0.639677	0.342457	0.997675	1.04252	0.360707	0.575019	1.0321	0.907485	0.93145	0.996938	1652.85	1521.85	1619.98	1671.41	1730.02	1528.13	1791.35	1691.51	1721.18	1603.09	1753.34	1596.01	1658.54	1573.33	1644.69	1569.73	1616.52	66.6021	1685.25	112.529	1668.41	80.6338	1611.57	46.6059
PI 17:0_20:1	negative	0.985688	0.991649	0.809807	0.997675	0.97789	0.909131	0.950715	0.992004	0.964608	0.975483	1.00286	223.954	200.693	198.98	246.767	240.821	168.967	221.587	219.775	236.203	194.05	208.171	225.011	220.199	199.214	234.295	219.181	217.599	22.5362	212.788	30.7267	215.859	18.5506	218.222	14.4276
PI 17:0_20:2	negative	0.0557206	0.187775	0.267132	0.997675	0.731396	0.204993	0.445937	0.680819	0.0900992	0.185624	0.523574	101.947	46.7984	46.1999	74.3373	46.9633	48.3082	55.1372	46.5435	47.4086	35.9981	45.2349	54.691	33.4451	26.0729	46.4488	35.0225	67.3206	26.5547	49.238	4.00415	45.8332	7.70345	35.2473	8.425
PI 17:0_20:3	negative	0.198081	0.374653	0.328535	0.997675	0.588925	0.403747	0.612981	0.65592	0.197554	0.299909	0.418844	388.908	119.295	102.654	149.511	115.757	95.1186	102.812	134.113	95.2391	112.229	143.155	148.117	87.532	78.1869	86.8881	65.8687	190.092	133.956	111.95	17.0536	124.685	25.2483	79.6189	10.109
PI 17:0_20:4	negative	0.246536	0.41661	0.917079	0.997675	0.984902	0.643442	0.799958	0.93683	0.181367	0.283097	0.780611	249.57	243.574	155.089	169.183	217.574	231.09	177.641	178.77	190.077	200.931	202.328	172.444	201.879	152.63	153.951	129.623	204.354	49.1485	201.268	27.2006	191.445	13.7998	159.521	30.3677
PI 17:0_20:5	negative	0.019646	0.0929009	0.509716	0.997675	0.895017	0.0397104	0.222291	0.658651	0.0283363	0.10135	0.628424	182.262	191.973	268.447	269.153	147.937	178.078	251.749	238.344	152.942	126.127	157.584	163.93	139.992	113.413	177.372	142.242	227.959	47.3266	204.027	49.2422	150.145	16.6338	143.255	26.2437
PI 17:0_22:0	negative	0.866568	0.913356	0.643603	0.997675	1.25041	0.656056	0.806072	1.25969	0.533137	0.628552	1.37161	85.6293	18.5844	61.4277	9.44194e-08	63.038	50.1255	59.7543	34.2022	47.0179	84.8158	30.8846	45.9381	89.0084	61.5682	40.9662	35.6527	41.4103	39.1231	51.78	12.9364	52.1641	22.9797	56.7989	24.2077
PI 17:0_22:1	negative	0.00925901	0.05398	0.0156771	0.609316	0.830087	0.0145635	0.147883	0.87487	0.0163098	0.0792387	0.867652	1295.48	1255.55	1431.55	1302.16	1024.26	1028.26	1248.69	1085.58	1082.6	1175.19	1157.87	1207.8	1141.67	1085.81	1107.41	1250.42	1321.18	76.4011	1096.7	105.132	1155.86	53.0472	1146.33	73.1099
PI 17:0_22:2	negative	0.617628	0.744393	0.787833	0.997675	1.10727	0.390397	0.601325	1.35998	0.467119	0.56854	1.28803	144.949	1.00167e-07	183.411	156.486	104.079	184.742	106.26	141.777	160.416	160.309	121.03	217.624	149.289	126.569	168.246	180.394	121.212	82.399	134.214	37.8585	164.845	39.7728	156.125	23.496
PI 17:0_22:4	negative	0.0202078	0.0941334	0.11106	0.997675	0.746845	0.153234	0.385898	0.774208	0.0323016	0.109806	0.607109	219.313	136.611	192.138	240.633	147.663	138.419	143.057	159.894	166.093	126.175	133.052	185.294	98.7613	132.836	101.328	145.898	197.174	44.9893	147.258	9.2305	152.653	27.8765	119.706	23.3441
PI 17:0_22:5	negative	0.0977753	0.259617	0.240421	0.997675	0.835475	0.9021	0.948466	0.979135	0.0543776	0.142342	0.662827	321.208	205.748	216.067	289.556	184.558	210.923	250.983	216.231	302.073	178.924	306.637	223.402	237.286	161.881	148.89	136.366	258.145	56.2129	215.674	27.312	252.759	62.3114	171.106	45.3333
PI 17:0_22:6	negative	0.29968	0.465282	0.347824	0.997675	0.834303	0.828237	0.905627	1.03628	0.378539	0.48717	0.844646	687.936	477.608	339.228	483.643	376.992	498.67	404.609	378.668	551.287	468.485	459.445	581.343	504.93	413.129	355.633	405.815	497.104	143.647	414.735	57.3669	515.14	60.465	419.877	62.1948
PI 18:0_18:0	negative	0.223725	0.396176	0.423874	0.997675	0.81044	0.603505	0.771498	1.14853	0.298964	0.401604	0.744724	90.1454	55.5732	34.091	52.5171	42.2667	55.5479	49.643	40.8293	48.0377	53.1511	94.6202	71.0249	44.0071	39.8654	52.3959	36.751	58.0817	23.3873	47.0717	6.84382	66.7085	21.0563	43.2548	6.78018
PI 18:0_18:1	negative	0.255666	0.425867	0.245558	0.997675	0.758225	0.954657	0.975574	0.986768	0.192075	0.29391	0.725277	702.726	362.278	372.99	491.474	288.632	335.084	396.833	442.421	360.518	339.158	610.791	593.47	374.485	369.376	318.711	336.827	482.367	158.141	365.743	67.6566	475.984	146.093	349.85	26.6295
PI 18:0_18:2	negative	0.182802	0.360655	0.273332	0.997675	0.746937	0.529011	0.71465	0.835145	0.0887355	0.185477	0.558357	2269.57	1047.26	1225.2	1497.12	793.681	964.067	1337.61	1415.51	874.408	760.309	1709.12	1699.73	834.15	759.293	851.577	926.983	1509.79	539.246	1127.72	297.345	1260.89	514.276	843.001	68.8281
PI 18:0_18:3	negative	0.411036	0.565175	0.789602	0.997675	0.892222	0.280172	0.513033	0.730724	0.0776754	0.174117	0.520468	40.4925	15.2368	25.8689	29.3413	11.6689	9.33014	28.8552	49.1283	19.2193	11.6872	27.6487	22.5109	10.5726	9.94947	19.144	18.0745	27.7349	10.4087	24.7457	18.4395	20.2665	6.68919	14.4351	4.84626
PI 18:0_19:0	negative	0.127515	0.294422	0.772699	0.997675	1.06772	0.289503	0.523356	0.79011	0.0792484	0.176007	0.61178	13.5688	6.36382	11.6236	11.4531	6.09321	14.2717	12.1298	13.4274	7.63352	5.68959	9.67514	10.9839	6.64626	3.41897	9.27045	6.97659	10.7523	3.07906	11.4805	3.698	8.49553	2.32377	6.57807	2.40778
PI 18:0_20:1	negative	0.0585619	0.191269	0.128036	0.997675	0.694936	0.757799	0.868824	0.937451	0.0693292	0.16298	0.607266	98.2002	106.977	52.2319	75.7204	60.9028	62.7901	57.9328	49.8782	62.5662	63.4404	78.9318	107.354	64.9575	42.426	54.57	40.3449	83.2824	24.531	57.876	5.69437	78.0732	20.9182	50.5746	11.4583
PI 18:0_20:2	negative	0.168678	0.343844	0.486575	0.997675	0.776244	0.673467	0.815069	0.863242	0.170463	0.273188	0.493623	629.652	334.523	159.844	284.999	284.401	273.793	254.308	281.239	240.787	246.003	376.946	352.586	195.318	176.566	189.546	134.093	352.254	199.005	273.435	13.5047	304.081	70.8079	173.881	27.66
PI 18:0_20:3	negative	0.180786	0.360655	0.384758	0.997675	0.661695	0.445007	0.643305	0.704811	0.179395	0.281906	0.420023	3367.62	1174.69	943.353	1284.65	1062.49	1015.18	1109.37	1292.85	964.025	975.36	1412.05	1420.36	752.323	691.843	784.077	615.447	1692.58	1125.72	1119.97	121.496	1192.95	257.857	710.923	74.2637
PI 18:0_20:4	negative	0.119387	0.285258	0.826027	0.997675	0.963584	0.544483	0.723083	0.904852	0.114467	0.213893	0.701789	3103.1	2998.72	1695.35	2144.75	2677.59	2755.87	2170.64	1975.76	2395.77	2235.83	1987.53	2376.83	2039.26	1810.53	1797.88	1329.45	2485.48	679.526	2394.97	381.308	2248.99	188.346	1744.28	297.969
PI 18:0_20:5	negative	0.100845	0.264237	0.720938	0.997675	0.923146	0.0328798	0.202948	0.598538	0.100798	0.196211	0.690651	543.475	543.497	800.067	784.462	397.491	442.412	856.585	769.696	390.969	393.911	392.795	421.319	366.079	299.958	644.692	534.346	667.875	143.774	616.546	230.493	399.749	14.4315	461.269	157.127
PI 18:0_22:4	negative	0.0748861	0.226469	0.523288	0.997675	0.8855	0.933545	0.964407	0.987912	0.0598174	0.150064	0.610729	175.916	215.795	114.707	196.394	109.206	200.204	174.75	138.18	175.543	146.729	178.532	193.513	143.743	131.597	98.1668	55.7208	175.703	43.8028	155.585	40.0506	173.579	19.5507	107.307	39.4219
PI 18:0_22:5	negative	0.0838903	0.238576	0.160137	0.997675	0.734464	0.504971	0.692702	0.857223	0.0492846	0.135533	0.569183	912.815	511.172	540.192	783.911	436.584	545.727	617.384	418.678	431.691	407.104	786.842	730.089	466.438	315.489	417.402	364.838	687.022	193.952	504.593	93.8449	588.932	197.383	391.042	65.254
PI 18:0_22:6	negative	0.352896	0.51499	0.201372	0.997675	0.771514	0.396972	0.60555	0.860296	0.214826	0.320316	0.797829	973.287	745.679	598.135	576.219	430.592	548.591	749.184	503.869	629.929	450.174	718.985	690.023	643.321	634.585	558.925	471.544	723.33	182.842	558.059	136.385	622.278	120.582	577.094	79.9211
PI 18:1_18:1	negative	0.194584	0.373781	0.320827	0.997675	0.811161	0.67894	0.817814	0.922137	0.138894	0.235735	0.698321	2078.31	1139.13	1156.51	1429.23	907.408	1104.43	1293.39	1402.08	1167.04	1057.69	1619.7	1506.9	1073.11	1077.31	988.074	913.988	1450.79	438.929	1176.83	217.681	1337.83	268.13	1013.12	77.8316
PI 18:1_18:2	negative	0.112813	0.277713	0.317338	0.997675	0.753249	0.350698	0.571918	0.765766	0.0880069	0.18535	0.51779	2712.13	1181	1438.48	1622.71	937.939	1076.09	1512.55	1711.76	1084.05	876.856	1720.33	1644.15	830.705	863.858	964.384	941.929	1738.58	673.842	1309.58	363.125	1331.35	415.078	900.219	63.2749
PI 18:1_18:3	negative	0.384355	0.543221	0.55812	0.997675	0.828405	0.211439	0.450451	0.711999	0.126094	0.224529	0.609755	58.479	25.7081	33.6514	44.0988	18.9258	21.4229	56.4135	37.3875	26.6415	19.0508	35.4815	34.1254	17.3924	17.2054	24.9503	39.1941	40.4843	14.1645	33.5374	17.3051	28.8248	7.58739	24.6855	10.3233
PI 18:1_19:0	negative	0.140468	0.3102	0.160498	0.997675	0.571044	0.179424	0.414275	0.647881	0.08908	0.185477	0.520741	7.29905	4.61468	11.5481	6.40234	2.15455	1.83774	5.70586	7.35561	2.79668	4.97041	5.1334	6.44794	3.34297	5.07443	3.25116	3.88294	7.46605	2.94125	4.26344	2.70638	4.83711	1.51258	3.88788	0.838703
PI 18:1_20:0	negative	0.521388	0.666599	0.63171	0.997675	0.819573	0.915612	0.954571	0.973136	0.0832911	0.180516	0.613299	8.00613	6.40136	3.99743	4.79184	2.56784	1.58671	5.08935	9.76753	6.84859	5.12591	2.81774	7.78136	3.3221	3.95191	3.80566	3.14686	5.79919	1.77898	4.75286	3.65417	5.6434	2.1814	3.55663	0.383485
PI 18:1_20:1	negative	0.0570487	0.189342	0.282941	0.997675	0.722677	0.855506	0.916839	0.956882	0.126547	0.224529	0.558291	206.475	109.499	81.1759	115.576	104.878	89.2297	81.9587	94.4682	117.778	103.686	131.437	137.715	85.9935	64.6132	75.0717	60.5713	128.181	54.3058	92.6337	9.64085	122.654	15.1386	71.5624	11.3969
PI 18:1_20:2	negative	0.112895	0.277713	0.570162	0.997675	0.832551	0.646109	0.800746	0.870375	0.133016	0.231142	0.487657	508.468	272.109	162.578	242.121	272.824	314.04	174.91	225.03	224.808	234.021	282.376	290.431	173.413	138.695	144.568	121.334	296.319	148.792	246.701	60.1126	257.909	33.2799	144.502	21.6515
PI 18:1_20:3	negative	0.182304	0.360655	0.386754	0.997675	0.633045	0.417877	0.623888	0.659102	0.182234	0.283691	0.374902	2590.08	890.063	696.397	803.442	703.848	790.638	670.537	987.528	611.562	807.305	983.772	879.677	488.374	441.17	482.367	455.093	1245	900.215	788.138	142.241	820.579	157.044	466.751	22.3733
PI 18:1_20:4	negative	0.0124918	0.0669648	0.722027	0.997675	0.953049	0.532788	0.715704	0.917161	0.0503247	0.13678	0.650949	1299.2	1090.95	763.501	895.091	996.077	1061.73	876.904	923.934	944.885	911.654	852.652	1004.15	748.568	669.49	669.14	548.323	1012.18	233.905	964.662	81.1783	928.336	63.3209	658.88	82.6334
PI 18:1_20:5	negative	0.121394	0.287059	0.751758	0.997675	0.932152	0.026446	0.182661	0.640674	0.0784991	0.175345	0.641606	298.954	257.773	400.756	300.273	197.544	195.956	400.181	378.738	186.871	205.224	178.201	235.515	133.845	124.452	288.057	260.629	314.439	60.8335	293.105	111.607	201.453	25.3491	201.746	84.6594
PI 18:1_22:4	negative	0.355902	0.51808	0.648169	0.997675	0.888402	0.664832	0.811896	0.896786	0.165871	0.267504	0.647727	202.776	234.514	92.076	139.06	130.021	212.663	133.109	118.039	121.66	118.625	202.998	156.152	137.424	130.348	82.5878	82.5975	167.106	63.8546	148.458	43.2941	149.859	39.3025	108.239	29.7549
PI 18:1_22:5	negative	0.0585267	0.191269	0.290989	0.997675	0.817717	0.726004	0.846521	0.928661	0.0410668	0.123731	0.560908	763.037	612.128	398.153	540.643	467.452	486.95	583.921	353.843	451.224	362.073	596.837	738.753	372.821	311.539	298.151	315.407	578.49	151.815	473.041	94.3879	537.222	165.571	324.48	33.0647
PI 18:1_22:6	negative	0.23395	0.401746	0.35971	0.997675	0.783327	0.935596	0.964407	0.980959	0.228116	0.33457	0.700571	730.035	508.34	289.558	387.825	307.642	397.538	428.428	367.058	361.07	418.712	523.055	576.444	375.908	329.724	315.636	320.857	478.94	189.808	375.166	51.5189	469.82	97.7091	335.531	27.5387
PI 18:2_18:2	negative	0.200637	0.374653	0.387361	0.997675	0.666687	0.281172	0.513866	0.577388	0.151072	0.250213	0.400333	1734.36	434.643	736.576	718.139	377.108	379.222	788.329	871.226	350.461	305.533	664.358	771.936	283.741	235.131	432.709	499.113	905.928	569.311	603.971	262.927	523.072	230.227	362.673	123.852
PI 18:2_18:3	negative	0.292096	0.459628	0.337317	0.997675	0.631239	0.243637	0.478648	0.53575	0.192609	0.294005	0.48064	52.5098	13.075	24.8915	21.0309	12.1384	9.29567	21.5161	27.4376	7.14686	10.5944	14.5572	27.4416	13.422	4.3302	20.2135	15.6291	27.8768	17.1431	17.5969	8.3846	14.935	8.87042	13.3987	6.6747
PI 18:2_19:0	negative	0.217123	0.3905	0.322182	0.997675	0.744521	0.164694	0.403432	0.712689	0.0610328	0.151245	0.592574	26.5844	13.1873	18.8105	21.1893	8.74789	8.39448	23.7038	18.5454	12.7872	8.36014	18.3457	17.3593	11.563	11.8679	12.1995	11.6401	19.9429	5.55526	14.8479	7.54884	14.2131	4.59227	11.8176	0.285585
PI 18:2_20:0	negative	0.600407	0.730766	0.767398	0.997675	0.864085	0.815391	0.902893	0.885792	0.313358	0.417829	0.530161	26.7301	4.1694	5.8328	18.7124	16.2799	4.60989	12.0132	15.006	7.71494	7.40434	11.4358	22.5574	8.42366	5.83343	7.43182	7.70569	13.8612	10.763	11.9772	5.22702	12.2781	7.09343	7.34865	1.0933
PI 18:2_20:1	negative	0.420363	0.575818	0.476976	0.997675	0.77686	0.621093	0.788024	0.839232	0.246412	0.353265	0.611396	268.386	94.1798	99.625	140.064	93.4489	129.567	101.332	143.519	93.6664	86.9415	165.17	159.654	112.331	69.964	101.107	84.8143	150.564	81.1711	116.967	23.5325	126.358	41.7826	92.0541	18.5607
PI 18:2_20:2	negative	0.304214	0.469197	0.54461	0.997675	0.745146	0.456045	0.654863	0.677659	0.239658	0.345416	0.452653	207.438	80.8592	44.1113	63.1384	74.2227	73.9413	67.3583	79.2182	51.9525	55.1131	81.8175	79.1632	44.1498	31.7194	42.3304	60.8459	98.8868	73.907	73.6851	4.86476	67.0116	15.6549	44.7614	12.0428
PI 18:2_20:3	negative	0.314231	0.476454	0.473591	0.997675	0.635361	0.368624	0.578833	0.530566	0.238408	0.344046	0.357067	504.744	102.854	107.972	162.013	111.488	102.895	125.746	217.452	68.1646	70.0721	160.541	166.838	71.6922	54.1493	84.0444	103.47	219.396	192.106	139.395	52.8845	116.404	54.6667	78.339	20.764
PI 18:2_20:4	negative	0.187831	0.365627	0.6458	0.997675	0.873768	0.523319	0.711099	0.824821	0.174862	0.276648	0.574443	161.303	82.959	60.3528	73.2193	69.8476	73.0329	100.241	87.0179	77.4688	67.4126	78.3767	88.3872	51.4978	43.3955	65.8186	56.3322	94.4584	45.5144	82.5348	13.9624	77.9113	8.57086	54.261	9.37305
PI 18:2_20:5	negative	0.146386	0.315472	0.573626	0.997675	0.871655	0.299003	0.53146	0.789129	0.0852965	0.18316	0.596092	79.6734	35.3808	53.5213	67.646	30.3439	45.8051	61.9981	67.7565	42.6192	44.3313	59.8103	39.6484	37.5636	30.3324	38.1702	34.7436	59.0554	19.0614	51.4759	16.8769	46.6023	9.01535	35.2024	3.57355
PI 18:2_22:5	negative	0.333968	0.496692	0.759835	0.997675	0.858301	0.450565	0.648591	0.732585	0.0813137	0.178277	0.354945	151.711	57.3521	70.6169	64.8075	11.7412	40.8849	90.1233	152.925	18.1721	50.9772	84.1916	99.0258	27.2917	12.3493	40.8567	41.7764	86.122	44.0621	73.9186	61.8112	63.0917	36.0601	30.5685	13.834
PI 18:2_22:6	negative	0.198189	0.374653	0.367751	0.997675	0.651475	0.439034	0.639093	0.784439	0.053438	0.14129	0.372243	130.361	65.0299	73.5592	54.8557	22.4026	50.311	18.9903	119.247	36.0989	50.3018	89.8233	77.7815	20.9433	25.3758	39.5259	34.6893	80.9513	33.8151	52.7378	46.5063	63.5014	24.6434	30.1336	8.48663
PI 18:3_18:3	negative	0.83226	0.888938	0.902977	0.997675	0.943003	0.424379	0.62875	0.677789	0.728265	0.793605	0.864483	2.74207	0.464245	1.16789	2.5406	3.25824	0.893715	1.27422	1.0945	1.81985	0.250355	1.3717	1.24487	1.53953	1.96807	1.90618	0.563943	1.7287	1.09536	1.63017	1.09645	1.17169	0.661899	1.49443	0.648516
PI 18:3_19:0	negative	0.675271	0.775731	0.394538	0.997675	0.728874	0.649066	0.803409	0.82822	0.282469	0.387482	0.654426	11.7089	5.18801	3.99238	6.47983	4.38005	2.51058	7.43271	5.62529	4.03578	2.58237	5.34614	10.7034	3.64058	7.22995	4.17613	2.8644	6.84228	3.3997	4.98716	2.07284	5.66691	3.5423	4.47777	1.91218
PI 18:3_20:2	negative	0.349179	0.510204	0.924601	0.997675	1.02435	0.160659	0.396042	0.621156	0.443013	0.545462	0.821732	4.92171	4.00919	3.83796	2.15998	3.62638	4.65506	5.12203	1.88883	2.09418	1.02635	4.18738	1.96523	3.71111	1.3736	3.40077	3.78204	3.73221	1.15105	3.82308	1.43288	2.31828	1.33385	3.06688	1.14093
PI 18:3_20:3	negative	0.572462	0.713673	0.947559	0.997675	0.982785	0.641303	0.799958	0.885113	0.378997	0.487222	0.771861	64.4373	23.5479	30.7533	43.798	45.8452	26.4995	44.9845	42.4092	31.653	37.2521	37.2404	37.7177	28.178	33.9917	30.6077	32.6783	40.6341	17.9459	39.9346	9.07489	35.9658	2.88379	31.3639	2.54003
PI 18:3_20:4	negative	0.827291	0.885786	0.895404	0.997675	1.01462	0.981806	0.986034	1.00437	0.500289	0.596459	1.14422	30.4218	24.5516	19.4415	29.2251	27.6688	26.2585	27.8387	23.3889	26.3114	28.7401	15.0002	34.0414	24.4244	28.9225	42.476	22.7641	25.91	5.00112	26.2887	2.05889	26.0233	8.02629	29.6467	8.93975
PI 18:3_20:5	negative	0.287032	0.457397	0.381304	0.997675	0.771957	0.216875	0.451566	0.667326	0.246505	0.353265	0.698509	45.6191	17.0066	33.1956	23.2895	19.0779	20.4569	20.0449	32.3688	26.993	15.0929	16.962	20.4378	20.6306	23.3788	20.5291	18.6614	29.7777	12.4878	22.9871	6.2811	19.8714	5.23889	20.8	1.943
PI 19:0_20:0	negative	0.31009	0.472633	0.383499	0.997675	0.724591	0.936286	0.964407	0.975249	0.304451	0.408034	0.666639	219.027	93.8291	69.407	109.188	84.5438	90.0466	78.7719	102.739	110.423	92.5916	119.706	156.566	88.6962	71.0121	87.4776	80.4348	122.863	66.1692	89.0253	10.2359	119.822	26.9568	81.9052	8.12387
PI 19:0_20:1	negative	0.0580617	0.190704	0.464186	0.997675	0.873475	0.0918934	0.317262	0.60629	0.0361173	0.117136	0.539549	29.6399	22.5446	24.1522	15.0045	14.2525	22.7422	19.4815	23.308	4.00321	15.9542	17.9282	17.4936	15.6294	5.82663	16.2319	11.5952	22.8353	6.03991	19.9461	4.15343	13.8448	6.6155	12.3208	4.79389
PI 19:0_20:2	negative	0.61975	0.745747	0.450434	0.997675	0.707263	0.245856	0.480987	0.638903	0.311058	0.415933	0.659871	13.4569	4.87253	5.68279	8.40392	0.173351	5.14481	6.76928	10.8393	7.40498	3.55466	3.23457	6.51654	5.09232	5.28566	9.29456	1.71794	8.10403	3.87505	5.73168	4.41225	5.17769	2.0947	5.34762	3.09957
PI 19:0_20:3	negative	0.117144	0.283735	0.177307	0.997675	0.642948	0.214435	0.451566	0.682485	0.123257	0.223651	0.579722	48.9889	23.3291	26.3198	24.2935	17.8301	13.113	20.2971	27.7982	20.2027	14.3891	23.0375	26.2695	16.854	20.9158	18.6913	14.805	30.7329	12.2344	19.7596	6.13211	20.9747	5.04169	17.8165	2.60555
PI 19:0_20:4	negative	0.0877046	0.244066	0.731721	0.997675	1.05856	0.817295	0.903285	0.968421	0.0938304	0.188307	0.688672	116.757	142.568	77.5898	114.118	120.52	153.875	107.894	95.1581	123.603	97.2506	108.586	107.351	104.417	86.0373	51.2501	68.9101	112.759	26.729	119.362	25.231	109.198	10.8632	77.6537	22.8047
PI 19:0_20:5	negative	0.0660223	0.207138	0.707313	0.997675	0.930438	0.0846085	0.310231	0.693049	0.0640843	0.156323	0.661592	59.0111	60.1968	89.8953	93.3515	47.7065	62.4421	79.8996	91.3671	47.9264	52.3259	57.8258	51.5378	41.252	42.0708	62.9521	53.8269	75.6137	18.5465	70.3538	19.2196	52.404	4.09068	50.0254	10.357
PI 19:0_22:6	negative	0.509151	0.652384	0.55079	0.997675	0.790895	0.658395	0.807244	0.81176	0.209675	0.314891	0.529427	288.24	81.3321	93.8467	186.904	127.807	127.603	180.325	78.6028	90.349	59.19	116.055	262.312	62.7735	88.8126	85.5972	107.115	162.581	96.1033	128.584	41.5403	131.977	89.9471	86.0747	18.1969
PI 20:0_20:3	negative	0.628524	0.748579	0.683796	0.997675	1.18572	0.829286	0.905627	1.09968	0.608108	0.697171	0.745645	16.2017	7.87628	2.59665	3.68031	9.19711	8.29623	7.63829	10.8609	7.57576	9.01265	5.85636	10.9359	3.39804	7.04025	2.4813	9.71443	7.58874	6.17692	8.99813	1.39657	8.34516	2.15588	5.65851	3.34485
PI 20:0_20:4	negative	0.98189	0.990469	0.866825	0.997675	1.04954	0.969257	0.981889	1.01094	0.870323	0.906878	0.951163	41.1748	53.3795	17.0612	24.8863	37.2234	47.1319	36.2746	22.6347	43.6036	32.2197	38.1709	24.0015	46.877	30.9975	30.5314	21.4296	34.1255	16.2989	35.8161	10.0662	34.4989	8.40178	32.4589	10.5732
PI 20:1_20:2	negative	0.626541	0.748511	0.745945	0.997675	1.09533	0.396136	0.60555	1.34851	0.961772	0.97346	0.984406	19.6608	8.24056	6.81572	10.7265	14.7893	13.4821	12.296	9.20827	8.51997	13.2591	23.9629	15.5391	15.599	5.92376	12.676	10.5362	11.3609	5.76444	12.4439	2.38537	15.3203	6.46105	11.1837	4.07464
PI 20:1_20:3	negative	0.381552	0.541229	0.469986	0.997675	0.669153	0.529552	0.71465	0.714282	0.276815	0.382878	0.470656	198.668	63.6313	51.9319	48.3336	68.6386	44.3382	67.572	62.0626	51.5418	57.8876	64.7924	84.7518	44.5101	31.3081	47.9746	46.8504	90.6413	72.3134	60.6528	11.2517	64.7434	14.3947	42.6608	7.70484
PI 20:1_20:4	negative	0.0046836	0.0322184	0.721388	0.997675	0.960312	0.350251	0.571918	0.882347	0.0236562	0.0943257	0.620889	282.414	215.841	174.864	215.462	207.354	215.583	223.747	206.632	209.065	180.714	172.652	221.605	171.615	132.481	128.709	118.905	222.145	44.543	213.329	8.04482	196.009	23.1308	137.928	23.1759
PI 20:1_20:5	negative	0.197288	0.374653	0.550885	0.997675	1.26725	0.101608	0.333093	0.663135	0.126749	0.224529	0.677815	58.7778	38.7241	76.3219	78.2809	61.6275	29.9161	144.163	83.7728	53.5055	35.4504	33.6996	44.5239	37.5969	27.1306	50.258	55.8948	63.0262	18.4221	79.8699	48.2252	41.7949	9.13553	42.72	12.9057
PI 20:1_22:5	negative	0.290784	0.459087	0.305368	0.997675	0.762174	0.82546	0.905627	0.928352	0.0937606	0.188307	0.563605	163.213	84.6532	93.7179	80.7624	81.4428	102.119	83.0853	55.2547	57.516	53.4954	117.216	163.859	61.6185	48.2118	75.9599	52.2463	105.587	38.7992	80.4754	19.255	98.0216	52.6823	59.5091	12.3215
PI 20:1_22:6	negative	0.126651	0.293007	0.258532	0.997675	0.693945	0.183324	0.41913	0.671277	0.0705962	0.165102	0.50134	135.93	59.561	70.2317	108.952	54.7778	29.4945	79.4118	96.3199	72.1034	42.4123	59.464	77.5312	68.394	29.8494	48.5482	41.0479	93.6688	35.2716	65.001	29.1763	62.8777	15.6026	46.9599	16.2241
PI 20:2_20:2	negative	0.0719768	0.220855	0.257508	0.997675	0.551692	0.34833	0.571727	0.650024	0.0856753	0.183635	0.229282	21.4568	10.9651	3.4971	11.8411	4.72493	10.671	2.45796	8.49493	7.60353	8.82712	4.32849	10.2861	2.08952	4.72276	1.64041	2.49782	11.94	7.36685	6.58721	3.68943	7.7613	2.53768	2.73763	1.36896
PI 20:2_20:3	negative	0.340837	0.503488	0.442691	0.997675	0.638782	0.501939	0.691807	0.676484	0.203636	0.307564	0.357888	57.9792	15.7551	19.7015	13.0177	10.3949	26.2654	10.8857	20.4547	5.15747	13.6894	27.237	25.9303	4.52595	12.5724	14.0783	6.92178	26.6134	21.0898	17.0002	7.71998	18.0035	10.5154	9.52462	4.53824
PI 20:2_20:4	negative	0.193291	0.37191	0.770871	0.997675	0.953986	0.127505	0.354823	0.784017	0.135981	0.233167	0.699585	38.8921	26.5789	25.3943	28.137	37.3581	22.7283	28.8251	24.6152	25.5863	24.1259	19.8976	23.69	29.1785	10.3681	25.0011	18.7046	29.7506	6.19697	28.3817	6.50436	23.325	2.42453	20.8131	8.18663
PI 20:2_20:5	negative	0.0988337	0.260724	0.477765	0.997675	0.858756	0.0424346	0.228013	0.597081	0.03013	0.104558	0.617351	11.3617	8.61337	13.3638	9.83402	6.12614	6.73723	13.1825	11.0292	4.04935	9.89182	7.05381	4.78277	5.58374	4.27927	8.69742	8.09239	10.7932	2.04964	9.26875	3.40102	6.44444	2.63017	6.66321	2.08399
PI 20:3_20:3	negative	0.199424	0.374653	0.356921	0.997675	0.537859	0.565365	0.743197	0.719686	0.188984	0.289941	0.282797	88.0384	21.4983	23.0312	22.5089	13.5615	25.9807	23.239	20.6282	13.2386	31.5194	36.1743	30.6743	8.97495	13.9453	11.8179	9.11717	38.7692	32.8523	20.8524	5.32926	27.9016	10.0701	10.9638	2.37937
PI 20:3_20:4	negative	0.357494	0.5191	0.527142	0.997675	0.729244	0.348004	0.571727	0.58506	0.295239	0.398353	0.526725	53.5105	14.7981	15.9389	16.7276	17.4865	12.952	19.067	24.13	15.0659	13.1435	14.5162	16.3508	12.362	10.4945	14.6041	15.7255	25.2438	18.8611	18.4089	4.61132	14.7691	1.32874	13.2965	2.33344
PI 20:3_20:5	negative	0.182517	0.360655	0.130689	0.997675	0.468882	0.630689	0.795341	0.850753	0.211122	0.316412	0.535752	18.2939	3.69687	12.1494	12.1267	5.05414	2.5267	6.17449	7.9384	6.89572	8.30535	13.7115	10.4492	2.33568	3.09336	6.71146	12.6471	11.5667	5.99564	5.42343	2.26691	9.84043	2.96554	6.1969	4.70499
PI 20:3_22:6	negative	0.000169796	0.0025069	0.0488685	0.997675	1.54009	0.236012	0.471873	0.808507	0.00355859	0.0366733	0.317558	15.7163	11.5624	13.7674	9.64561	16.0425	15.1913	23.4284	23.4077	11.1433	12.3481	6.49013	11.0031	6.56706	6.00583	2.14625	1.3784	12.6729	2.63677	19.5174	4.51738	10.2461	2.57576	4.02438	2.6407
PI 20:4_20:4	negative	0.0761113	0.226469	0.579551	0.997675	1.15685	0.584645	0.754924	0.860007	0.156298	0.25596	0.587805	42.5381	20.2133	20.0274	19.7906	26.4977	20.8442	38.6202	32.6958	27.6809	17.2519	21.4541	21.8235	13.1849	14.4042	17.9845	14.7173	25.6423	11.2651	29.6645	7.6859	22.0526	4.28702	15.0727	2.05065
PI 20:5_20:5	negative	0.86714	0.913356	0.683351	0.997675	0.874411	0.632141	0.795978	0.861363	0.533791	0.628687	0.811572	14.9124	14.4015	4.27469	7.79138	10.1017	7.25195	6.06386	12.7656	6.26248	9.86825	10.5624	8.95011	7.92966	11.7102	8.41104	5.53193	10.345	5.18608	9.04578	3.00344	8.9108	1.88499	8.39572	2.54327
PI 22:6_22:6	negative	0.00305555	0.0242365	0.973391	0.997675	0.979376	0.0605227	0.268052	2.85521	0.00844305	0.0607691	3.85428	25.8125	3.14549	8.50981	3.48055	10.4374	10.2534	3.06747	16.3456	23.8167	38.1083	40.711	14.2802	48.7121	40.7517	24.0325	44.3303	10.2371	10.6696	10.026	5.43383	29.229	12.429	39.4567	10.7858
PS 14:0_18:0	negative	0.171711	0.345795	0.0737435	0.997675	4.5551	0.190244	0.427465	18.7339	0.0527881	0.140207	10.7605	1.22122	0.833562	7.02324e-08	1.48408	6.7362	3.17619	1.19158	5.01593	9.71055	7.83552	44.2905	4.46006	14.5641	12.4574	1.79472	9.26359	0.884716	0.647512	4.02998	2.38615	16.5742	18.6048	9.51995	5.59216
PS 16:0_16:0	negative	0.0190651	0.0916394	0.0320659	0.956174	1.76487	0.0084771	0.114934	2.65869	0.0921705	0.188129	2.09	29.1436	28.2217	55.0621	22.2035	56.0861	66.5227	69.0149	45.9828	77.2087	69.1289	90.9827	120.622	60.0553	115.954	55.0796	50.2904	33.6577	14.5977	59.4016	10.5543	89.4855	22.6335	70.3448	30.6663
PS 16:0_16:1	negative	0.0690203	0.213469	0.534829	0.997675	1.18788	0.76443	0.872262	1.07288	0.0894419	0.185624	0.530558	26.2255	42.2917	64.6548	36.1454	45.841	40.3483	76.606	38.3331	31.3617	43.9573	56.9898	49.3476	14.6599	32.2932	15.1687	27.7108	42.3293	16.2891	50.2821	17.8338	45.4141	10.7867	22.4582	8.91193
PS 16:0_18:0	negative	0.00283385	0.0234345	0.587342	0.997675	1.12978	0.0135698	0.147883	2.21188	0.0151701	0.0775802	2.15377	25.4539	25.7246	41.0389	17.7463	27.459	40.2204	33.9288	22.6261	81.7204	62.0172	47.6693	51.8199	64.0984	42.8941	77.3324	52.5114	27.4909	9.76003	31.0586	7.66465	60.8067	15.1899	59.2091	14.8705
PS 16:0_18:1	negative	0.00378658	0.0277682	0.925837	0.997675	1.00944	0.512424	0.700452	0.923947	0.0252539	0.0968613	0.657206	923.042	1123.83	710.565	992.387	960.219	916.147	987.62	921.218	849.693	737.92	883.606	993.418	658.455	595.508	702.02	508.425	937.456	172.666	946.301	33.8593	866.159	105.223	616.102	84.052
PS 16:0_18:2	negative	0.0182166	0.0885024	0.203944	0.997675	0.744297	0.0681907	0.286009	0.568094	0.0544466	0.142342	0.538226	124.555	66.4747	71.2032	77.4329	55.5796	60.2668	70.0286	66.9371	42.7909	44.5425	48.9725	56.6562	49.4386	23.3897	49.727	60.2613	84.9163	26.8038	63.203	6.51332	48.2405	6.1842	45.7041	15.7054
PS 16:0_20:1	negative	0.79418	0.866243	0.869986	0.997675	0.959822	0.794701	0.89065	1.08613	0.431138	0.534226	0.787322	51.8934	63.6789	51.2313	34.945	30.6306	31.2253	68.4938	63.2929	97.7993	37.9177	37.8286	45.5796	22.5216	33.9453	71.767	30.6071	50.4371	11.8054	48.4107	20.3001	54.7813	28.9079	39.7102	21.9027
PS 16:0_20:4	negative	0.657616	0.766604	0.637059	0.997675	1.15231	0.745116	0.861056	0.861412	0.426107	0.530813	0.711042	31.6036	21.0855	34.0951	9.10133	37.3076	15.4264	26.6951	31.0608	15.1245	17.8812	6.49664	43.0946	8.41545	29.0213	5.97559	24.7664	23.9714	11.4045	27.6225	9.22366	20.6492	15.7297	17.0447	11.5478
PS 16:0_20:5	negative	0.799618	0.867307	0.757054	0.997675	0.953771	0.52643	0.713741	0.884867	0.388295	0.495895	0.837399	29.0399	28.8588	37.4024	24.2115	23.1653	28.0154	25.0114	37.7956	21.0159	24.5467	38.9719	21.2184	27.691	20.2392	35.962	16.1875	29.8781	5.49141	28.4969	6.51338	26.4382	8.51115	25.0199	8.71268
PS 16:0_22:5	negative	0.76019	0.838582	0.849652	0.997675	0.969002	0.48258	0.676308	1.15125	0.982652	0.986035	0.99536	213.833	367.481	225.634	240.539	205.553	280.208	240.25	289.006	297.136	348.306	192.946	367.53	331.08	314.98	240.309	156.257	261.872	71.2493	253.754	38.5061	301.479	78.2171	260.657	80.0495
PS 16:0_22:6	negative	0.995053	0.995954	0.966445	0.997675	0.993108	0.923827	0.959201	0.976717	0.891026	0.92432	1.02421	580.38	847.901	434.448	606.9	496.183	606.009	668.499	681.918	529.525	553.824	395.79	932.989	769.911	556.706	688.57	514.23	617.407	171.351	613.152	84.7052	603.032	230.684	632.354	117.98
PS 16:1_18:0	negative	0.375308	0.534506	0.26197	0.997675	1.31254	0.199706	0.436568	1.52972	0.0599741	0.150064	1.39221	61.8008	49.043	34.2643	49.5007	42.8649	65.7713	54.7988	91.9974	33.7137	68.5915	106.352	89.0398	76.3784	69.4359	74.8655	50.256	48.6522	11.266	63.8581	20.9624	74.4243	31.2217	67.7339	12.0272
PS 17:0_18:1	negative	0.357148	0.5191	0.592155	0.997675	0.854489	0.220249	0.454523	1.23838	0.440589	0.543626	0.770727	160.064	184.972	121.457	118.325	175.843	142.063	27.7178	154.098	177.98	129.775	192.23	224.243	10.9728	164.797	113.003	161.963	146.205	32.0658	124.93	66.2989	181.057	39.2818	112.684	71.8549
PS 17:0_18:2	negative	0.446167	0.599344	0.217525	0.997675	1.2874	0.750372	0.864559	1.05782	0.510903	0.606632	1.13762	43.9728	23.245	24.8083	33.4603	35.0658	53.0638	40.2693	33.1523	35.5006	26.2079	33.5385	37.4946	36.3913	45.6968	33.9211	26.746	31.3716	9.52663	40.3878	8.96975	33.1854	4.92405	35.6888	7.82627
PS 17:0_18:3	negative	0.158038	0.328798	0.709302	0.997675	1.23573	0.310672	0.540662	0.59734	0.0922895	0.188129	0.229952	3.61312	2.22975	10.2804	5.99816	9.37585	5.02168	12.9386	1.36276e-07	5.27627	1.59411	2.70796	3.63566	1.94535	1.22055	1.62779	0.29317	5.53035	3.52853	6.83403	5.58913	3.3035	1.55765	1.27172	0.716645
PS 17:0_19:0	negative	0.971998	0.983953	0.747123	0.997675	1.15009	0.715084	0.839665	1.28262	0.61304	0.700102	1.25684	7.56985	12.797	11.3479	12.8625	20.6015	1.04342e-07	12.2608	18.4054	1.01672e-07	7.49462	36.1206	13.5606	26.739	16.9656	4.49274	7.82915	11.1443	2.4834	12.8169	9.24507	14.2939	15.5723	14.0066	9.9924
PS 17:0_20:0	negative	0.925453	0.953957	0.819515	0.997675	1.01628	0.753964	0.867516	1.01685	0.313909	0.417829	1.04114	3049.76	2847.87	2888.08	3088.31	3256.68	2624.33	3409.59	2776.77	3241.37	3173.03	2629.2	3030.54	2956.24	3345.52	3105.59	2955.15	2968.51	118.291	3016.84	375.709	3018.53	274.011	3090.62	184.035
PS 17:0_20:1	negative	0.447215	0.60006	0.76055	0.997675	0.983226	0.207741	0.447724	1.07837	0.776397	0.83359	0.974744	536.363	473.919	442.805	467.585	475.074	443.423	514.077	455.881	505.901	544.205	547.99	473.105	460.668	536.127	373.496	501.872	480.168	39.7965	472.114	30.8566	517.8	35.3455	468.041	70.1743
PS 17:0_20:2	negative	0.661269	0.766604	0.529535	0.997675	0.875057	0.382838	0.592843	0.852618	0.344215	0.452996	0.839043	602.321	289.195	486.917	462.404	345.458	273.17	521.851	470.358	339.453	373.531	448.571	407.976	342.678	448.664	378.359	374.841	460.209	129.305	402.709	113.768	392.383	46.7521	386.135	44.6706
PS 17:0_20:3	negative	0.832522	0.888938	0.836008	0.997675	1.02494	0.946805	0.971279	0.993521	0.508357	0.604225	0.939594	8591.77	5991.25	6978.3	7502.17	6606.83	6156.91	8867.98	8156.7	6899.59	6243.23	8015.4	7716.98	6433.6	7620	6395.68	6858.59	7265.87	1083.39	7447.1	1277.12	7218.8	803.409	6826.97	568.814
PS 17:0_20:4	negative	0.496613	0.640542	0.993774	0.997675	0.998318	0.196519	0.434803	1.44338	0.566316	0.657694	1.23721	14.2228	21.3914	33.4848	21.5075	26.6091	22.446	16.0273	25.3716	42.9002	18.4494	29.5721	39.8573	32.9594	47.3796	12.6392	19.1215	22.6516	7.98538	22.6135	4.72503	32.6948	11.0775	28.0249	15.4374
PS 17:0_20:5	negative	0.430401	0.584223	0.613469	0.997675	1.23775	0.155506	0.387306	1.7463	0.397761	0.505217	1.3234	14.3802	27.6551	8.89365	31.7292	23.3508	13.8892	47.08	17.9898	57.7411	33.5215	22.0031	31.0799	40.6061	29.1551	18.3648	21.2635	20.6646	10.7911	25.5774	14.8493	36.0864	15.2634	27.3474	9.94589
PS 17:0_22:2	negative	0.190022	0.367438	0.390304	0.997675	0.920774	0.0979243	0.330855	0.824637	0.0627864	0.1538	0.810055	2860.82	2897.22	2583.57	2855.76	2278.24	3073.49	2158.65	2799.86	1883.67	2717.02	2011.8	2621.27	2605.66	2160.63	2531.58	1772.62	2799.34	145.026	2577.56	432.224	2308.44	421.595	2267.62	383.153
PS 17:0_22:4	negative	0.335577	0.49724	0.142856	0.997675	0.721448	0.676903	0.817048	0.895953	0.122575	0.222968	0.699895	167.803	241.51	203.954	320.691	151.51	213.365	168.028	140.899	163.826	112.875	314.757	245.323	119.687	203.969	161.638	168.378	233.489	65.461	168.45	31.956	209.195	89.0402	163.418	34.5666
PS 17:0_22:5	negative	0.000578654	0.00717777	0.00490806	0.357675	0.622335	0.121993	0.348638	1.32624	0.035482	0.117136	1.79381	215.968	179.673	179.974	204.005	90.1311	147.136	138.35	109.568	177.175	249.443	309.768	297.582	459.182	369.536	317.255	252.52	194.905	18.0871	121.296	26.2511	258.492	60.1435	349.623	87.3235
PS 18:0_18:0	negative	0.345921	0.50735	0.325463	0.997675	1.30085	0.355401	0.574471	1.30273	0.0986885	0.193722	1.47908	31.0388	53.558	80.4521	86.9166	65.3158	60.1396	112.98	89.3352	123.911	72.1436	65.2781	66.91	92.6131	95.2804	98.144	86.6407	62.9914	25.7375	81.9426	24.2884	82.0608	28.0537	93.1696	4.90361
PS 18:0_18:1	negative	0.00709744	0.0440741	0.0366883	0.98915	1.55455	0.0165352	0.15344	1.63103	0.000705018	0.018567	1.67322	321.171	256.49	242.228	256.462	341.939	343.112	514.453	473.737	438.309	331.829	522.779	462.649	447.406	440.068	508.117	405.378	269.088	35.3659	418.31	89.0748	438.891	79.7165	450.242	42.7152
PS 18:0_18:2	negative	0.405942	0.562006	0.979075	0.997675	0.993071	0.727855	0.847831	0.942692	0.21196	0.316852	1.31476	137.048	79.1351	108.945	126.198	74.3456	63.8997	145.257	164.696	77.5425	94.6119	132.341	120.966	135.568	103.922	148.172	205.722	112.831	25.2697	112.05	50.3799	106.365	24.8784	148.346	42.5394
PS 18:0_20:1	negative	0.0568132	0.189342	0.177217	0.997675	1.69061	0.0281186	0.18735	3.04039	0.105941	0.203169	2.52174	6.14333	14.597	5.79891	17.6884	10.117	28.6008	20.5857	15.4685	42.8541	21.7777	45.8964	23.9412	15.1453	19.682	27.825	48.8782	11.0569	6.0083	18.693	7.86747	33.6174	12.5153	27.8827	14.9478
PS 18:0_20:3	negative	0.181804	0.360655	0.795193	0.997675	1.07421	0.215422	0.451566	2.11994	0.116537	0.216232	2.22579	11.9562	12.3112	4.75279	13.8431	7.24236	9.00974	13.1339	16.6582	4.57747	41.5278	19.3769	25.3852	41.2449	20.5845	12.8157	20.7595	10.7158	4.05879	11.5111	4.2271	22.7169	15.288	23.8511	12.1731
PS 18:0_22:5	negative	1.30741e-05	0.0003835	0.0570064	0.997675	2.11243	0.000702183	0.0385775	4.15718	0.00448752	0.0399423	7.53197	69.7117	88.2373	32.762	124.39	85.8753	192.134	160.004	227.616	351.88	371.183	242.181	344.685	727.849	652.492	609.489	383.501	78.7752	38.1644	166.407	60.3731	327.482	57.9574	593.333	148.194
PS 18:1_18:1	negative	0.000744823	0.00843169	0.032699	0.956174	1.8696	0.00130609	0.052514	2.63111	0.00380048	0.0372383	2.06303	83.4598	79.6705	85.4059	131.492	107.158	212.927	202.997	187.421	269.672	210.802	297.15	222.272	175.411	160.103	215.38	233.116	95.0071	24.4397	177.626	48.1368	249.974	40.4781	196.002	33.9887
PS 18:1_18:2	negative	0.0107595	0.0600265	0.0542937	0.997675	3.24439	0.0129515	0.147883	4.77503	0.0264119	0.0980771	3.48473	11.9192	22.5813	6.08447	18.2343	23.9134	34.4548	60.1968	72.2675	83.4316	38.0847	89.7954	69.552	73.4691	26.2219	50.2848	54.9936	14.7048	7.22418	47.7081	22.3679	70.216	23.028	51.2424	19.4512
PS 18:1_19:0	negative	0.461076	0.61162	0.277661	0.997675	1.66704	0.417666	0.623888	1.47332	0.871502	0.907296	0.951201	3.09601	10.0199	8.25735	12.4844	12.778	6.40404	25.6719	11.5883	22.2446	4.28817	15.5356	7.81467	5.4903	11.9369	8.16695	6.61124	8.46442	3.97671	14.1106	8.18927	12.4708	8.03234	8.05136	2.8133
PS 18:1_20:0	negative	3.92907e-05	0.000850947	0.0986545	0.997675	2.76337	0.00485799	0.0886153	7.27479	0.00128071	0.023938	5.36796	16.7347	14.0375	13.7938	12.6074	28.0305	55.0807	15.2816	59.5981	78.3144	89.7399	117.644	130.225	76.1113	84.1291	61.1517	85.512	14.2933	1.74333	39.4978	21.329	103.981	24.0626	76.726	11.1794
PS 18:1_22:6	negative	0.0009226	0.00986929	0.56264	0.997675	1.55728	0.00425209	0.0840329	5.91308	0.0181169	0.0833803	8.4649	13.2502	74.3101	10.2841	2.36462	17.054	28.141	25.4891	85.3693	106.338	141.857	206.614	137.734	297.419	278.756	144.299	127.786	25.0522	33.1585	39.0134	31.2634	148.136	42.0889	212.065	88.371
PS 18:2_19:0	negative	0.0791792	0.231854	0.163996	0.997675	0.121328	0.661531	0.809386	1.23723	0.511474	0.606692	1.47043	0.609169	10.1993	1.82452	5.23776	0.237691	2.85709e-07	7.99898e-08	1.93053	4.86122	5.2611	7.13541	4.85263	11.6406	7.99842	1.78895	4.8499	4.4677	4.29416	0.542055	0.932407	5.52759	1.08869	6.56946	4.22565
PS 18:3_20:3	negative	0.0778914	0.228769	0.338107	0.997675	0.711688	0.046523	0.23087	0.337409	0.183821	0.28502	0.61813	55.3146	20.9463	26.2555	39.931	25.2103	8.80623	37.9088	29.4527	2.08512	12.8495	22.3561	10.7722	21.4411	23.604	11.7501	31.2558	35.6118	15.3783	25.3445	12.2239	12.0157	8.3223	22.0127	8.03359
PS 19:0_20:3	negative	0.468358	0.615677	0.498892	0.997675	1.66425	0.653821	0.806072	0.707139	0.483647	0.581973	0.588444	21.747	13.2963	4.50794	8.26907e-08	4.78645	37.2672	5.29246	18.477	6.6638	1.8953	17.7625	1.64661	3.52386	3.2815	12.4194	4.04893	9.8878	9.64311	16.4558	15.2533	6.99205	7.54235	5.81842	4.4123
PS 19:0_22:5	negative	0.599025	0.73061	0.594578	0.997675	0.805771	0.749793	0.864559	1.13693	0.518231	0.61338	1.22056	187.248	68.7437	69.3107	71.1233	38.914	66.904	110.373	103.237	86.6082	78.147	89.3804	196.573	130.812	126.48	128.957	97.6148	99.1065	58.7699	79.8571	33.2766	112.677	56.1345	120.966	15.6682
PS 19:0_22:6	negative	3.20694e-05	0.00077681	0.0995839	0.997675	1.56458	0.00638762	0.102027	2.26487	0.00164582	0.0252504	3.9239	198.446	211.256	74.8248	111.895	194.546	221.544	313.51	203.552	290.516	325.817	303.619	430.866	752.112	575.997	530.88	481.315	149.106	66.331	233.288	54.6462	337.705	63.794	585.076	117.88
PS 20:0_22:6	negative	0.000115245	0.00189262	0.00306839	0.348115	2.89004	0.0175078	0.155185	6.63813	0.0081106	0.0598542	10.6461	58.8592	31.5014	26.1007	20.8924	107.402	87.9081	77.726	123.921	159.615	149.878	300.182	302.097	446.004	473.143	267.92	275.219	34.3384	16.9113	99.2394	20.5512	227.943	84.6168	365.572	109.149
PS 20:5_20:5	negative	0.0602426	0.192975	0.126253	0.997675	0.845874	0.118965	0.342731	0.827685	0.0274112	0.0994634	0.748804	226.703	178.001	170.857	176.677	151.183	136.234	170.362	178.52	148.315	156.519	129.626	188.157	138.322	127.547	165.67	131.74	188.059	25.9483	159.075	19.0568	155.654	24.4165	140.82	17.1502
PS 22:4_22:4	negative	0.718053	0.806599	0.351467	0.997675	0.616851	0.819375	0.903871	0.91803	0.967917	0.97629	0.981578	75.6183	93.9149	9.13585	75.1738	6.87903	79.1272	29.2743	41.3027	48.9519	90.8838	46.2592	46.9405	107.055	67.1025	6.66751	68.3417	63.4607	37.2543	39.1458	30.2311	58.2589	21.78	62.2916	41.463
PS 22:4_22:5	negative	0.363188	0.522571	0.0188226	0.685847	0.80168	0.213221	0.450451	0.723839	0.247225	0.353265	0.840244	422.427	458.93	371.981	400.89	335.153	369.533	338.844	282.632	173.542	214.511	310.907	498.434	423.241	427.485	279.412	259.817	413.557	36.6349	331.54	36.064	299.349	144.676	347.489	90.2935
PS 22:4_22:6	negative	0.0453681	0.164283	0.0976105	0.997675	0.653486	0.931276	0.963503	1.0142	0.914876	0.937386	0.982593	698.132	398.822	427.998	421.189	236.302	253.221	393.667	388.587	463.32	475.568	566.541	468.356	480.076	535.764	453.501	442.923	486.535	141.614	317.944	84.8111	493.446	48.9885	478.066	41.5193
PS 22:5_22:5	negative	2.27411e-05	0.000602638	0.202086	0.997675	1.8422	0.00620699	0.101935	6.80948	0.00921105	0.0640754	15.5228	24.8746	30.6781	5.56003	45.446	27.94	75.7374	66.6813	25.9436	152.345	180.275	254.012	138.977	498.584	546.814	264.642	344.053	26.6397	16.5071	49.0756	25.8368	181.402	51.3734	413.523	131.648
PS 22:5_22:6	negative	7.10835e-07	6.90695e-05	0.187608	0.997675	2.21199	0.00835692	0.114934	4.68055	0.00235841	0.0305545	13.6153	77.6415	51.8531	31.068	65.9907	10.2513	137.351	155.55	197.981	364.393	260.032	186.674	249.295	932.18	844.105	732.504	575.801	56.6383	20.0445	125.283	80.7859	265.098	73.6777	771.148	153.74
SM 32:0	positive	0.0203444	0.0941334	0.204582	0.997675	0.876582	0.210048	0.450213	0.825228	0.00196091	0.0272193	0.615004	12.8713	11.1097	10.0113	11.2457	8.60175	9.50994	12.1545	9.38863	7.61594	7.00798	12.0677	10.64	7.49284	5.59291	6.45423	8.28151	11.3095	1.17876	9.91369	1.54714	9.3329	2.41803	6.95538	1.17685
SM 32:1	positive	0.124021	0.28864	0.990647	0.997675	1.00202	0.190269	0.427465	0.621032	0.00210107	0.0283782	0.64373	167.436	148.401	156.739	187.404	116.219	132.546	225.915	186.632	0.000998017	95.6665	157.307	156.894	105.369	93.1693	114.841	111.47	164.995	16.8488	165.328	50.3685	102.467	74.1963	106.212	9.53804
SM 33:1	positive	0.270826	0.442274	0.336075	0.997675	1.12206	0.708773	0.835675	1.04768	0.477513	0.577572	0.913475	132.106	198.386	140.788	184.173	162.384	184.029	208.221	180.824	182.978	137.299	182.403	184.023	170.49	157.206	134.957	136.086	163.863	32.3792	183.865	18.8321	171.676	22.9276	149.685	17.2363
SM 34:0	positive	0.100126	0.263536	0.144441	0.997675	1.29984	0.11137	0.340406	1.33757	0.149742	0.248395	1.29996	376.347	641.484	330.449	442.895	583.578	656.09	565.236	523.333	681.381	572.846	551.742	589.859	668.671	616.37	521.107	522.31	447.794	137.131	582.059	55.4215	598.957	57.1187	582.115	72.9471
SM 34:1	positive	0.110378	0.275953	0.160007	0.997675	1.30218	0.10875	0.337556	1.36368	0.145484	0.24379	1.32614	4998.39	8798.11	4443.76	5686.43	7866.4	8736.74	7554.85	6998.8	9533.03	7739.91	7524.17	7831.26	9204.34	8559.46	6984.93	6981.47	5981.67	1945.21	7789.2	726.508	8157.09	926.281	7932.55	1127.38
SM 34:2	positive	0.0424146	0.157001	0.792345	0.997675	0.953632	0.0611785	0.268372	0.746399	0.00417646	0.0383798	0.605208	152.454	117.452	138.665	161.923	97.6539	100.378	178.687	167.323	95.7949	77.0337	126.86	126.128	84.1011	69.6806	97.1773	94.3087	142.624	19.308	136.01	42.9829	106.454	24.3763	86.3169	12.4297
SM 34:3	positive	0.0213834	0.0970159	0.798297	0.997675	0.963524	0.0729224	0.293968	0.786979	0.00115347	0.0227325	0.63325	38.8473	33.8451	35.1906	40.0294	25.7802	30.7645	47.0833	38.889	27.6739	21.2098	33.122	34.3981	24.8419	22.1161	23.1665	23.541	36.9781	2.93346	35.6293	9.35396	29.101	6.01485	23.4164	1.12556
SM 35:1	positive	0.633856	0.75053	0.412579	0.997675	1.13651	0.366583	0.57788	1.15268	0.690641	0.765483	1.06991	145.326	213.87	113.703	139.965	176.422	193.471	170.984	155.651	199.43	174.609	160.007	172.388	192.538	181.574	147.182	134.418	153.216	42.7319	174.132	15.6068	176.608	16.5149	163.928	27.5754
SM 35:2	positive	0.0444417	0.161935	0.337719	0.997675	0.891075	0.368781	0.578833	0.893112	0.0368479	0.117998	0.706911	45.4241	55.1701	35.9552	50.7642	37.7308	45.0121	46.7695	37.3979	41.3678	33.5593	47.1443	45.2205	35.4489	35.011	34.4756	27.4785	46.8284	8.27192	41.7276	4.86245	41.823	6.00986	33.1035	3.77109
SM 36:1	positive	0.000324734	0.00435219	0.600976	0.997675	1.11591	0.195091	0.433474	1.3449	0.00377873	0.0372383	2.41336	136.239	168.867	72.8221	92.7429	138.94	159.124	112.488	114.675	197.308	177.405	128.793	129.497	336.072	325.948	223.622	250.255	117.668	43.1996	131.307	22.0818	158.251	34.578	283.974	55.5438
SM 36:2	positive	0.0821362	0.235792	0.569394	0.997675	0.89183	0.184612	0.420425	0.726458	0.126683	0.224529	0.666849	67.1251	44.5383	34.3901	38.007	35.3241	35.1403	47.1592	46.527	36.7176	30.6911	35.3313	30.9722	33.5509	32.1506	28.7692	28.2698	46.0151	14.6866	41.0376	6.70896	33.428	3.05315	30.6851	2.57325
SM 36:3	positive	0.0324233	0.129426	0.397206	0.997675	0.828363	0.115204	0.341339	0.66389	0.0610788	0.151245	0.554217	283.987	165.664	156.984	170.52	123.971	129.319	204.697	185.78	134.135	107.71	144.887	129.213	122.198	109.25	101.396	97.868	194.289	60.0606	160.942	40.4075	128.986	15.6216	107.678	10.7859
SM 37:1	positive	0.919491	0.948785	0.777327	0.997675	1.06476	0.884164	0.93422	1.03516	0.594009	0.685757	1.14363	34.9953	49.2498	21.8979	24.4705	35.7545	43.7228	28.7465	30.8477	43.4671	38.2361	27.3733	26.1298	46.2539	47.589	28.4461	27.0842	32.6534	12.4307	34.7678	6.65303	33.8016	8.4314	37.3433	11.0873
SM 37:2	positive	0.137395	0.306902	0.347121	0.997675	0.853899	0.123415	0.350126	0.783405	0.0619477	0.152386	0.722547	199.435	137.715	133.535	156.175	100.679	114.549	175.375	144.673	116.843	94.7402	145.296	134.206	119.094	111.306	112.08	110.456	156.715	30.1307	133.819	33.238	122.771	22.053	113.234	3.9626
SM 38:1	positive	2.9773e-05	0.000754682	0.0586165	0.997675	1.84827	0.00306483	0.0723546	2.87039	0.00144234	0.024191	4.36313	91.6547	220.437	70.1637	84.6625	223.456	252.508	191.431	195.596	401.551	355.634	302.237	280.814	618.454	582.765	414.079	421.928	116.729	69.7153	215.748	28.3323	335.059	54.3579	509.306	106.478
SM 38:2	positive	0.728268	0.8165	0.869308	0.997675	1.01657	0.418958	0.623888	0.906757	0.827999	0.872131	0.973615	26.465	26.203	18.4767	22.3447	20.3689	24.997	25.8901	23.7825	24.9292	20.6415	16.9929	22.2085	26.5551	25.2616	21.2461	17.9598	23.3723	3.76828	23.7597	2.41988	21.193	3.31336	22.7557	3.91551
SM 38:3	positive	0.136359	0.305172	0.485484	0.997675	0.87755	0.134404	0.363609	0.772042	0.0612203	0.151245	0.689096	89.6487	60.2607	56.7907	68.0802	44.0849	51.2589	83.3584	62.4314	49.0944	41.6738	64.1389	57.2347	49.6765	46.2384	48.3835	45.0517	68.6951	14.7455	60.2834	17.1358	53.0355	9.75603	47.3375	2.08151
SM 40:0	positive	1.31582e-06	8.07499e-05	0.00142151	0.276246	2.22423	0.000323812	0.0298452	3.89454	0.0032226	0.0344729	5.06568	27.6477	31.0719	22.9276	23.8419	50.0254	58.4979	69.2485	56.8609	115.006	89.4019	107.587	98.8379	155.402	156.372	113.312	109.288	26.3723	3.74082	58.6582	7.95688	102.708	11.0614	133.594	25.7977
SM 40:1	positive	2.70251e-06	0.000126045	0.00328411	0.348115	1.86475	1.90299e-05	0.0110944	3.26372	0.00309677	0.0342439	4.22387	274.391	418.58	227.24	281.509	506.723	575.438	614.019	544.726	1084.94	914.918	965.627	956.591	1531.57	1454.16	1048.45	1041.72	300.43	82.3653	560.226	45.5627	980.519	73.0325	1268.98	260.466
SM 40:2	positive	0.122995	0.287059	0.51311	0.997675	1.06029	0.198985	0.436568	1.12023	0.0929093	0.188307	1.21806	201.168	232.831	164.341	188.028	187.731	211.6	230.804	203.641	235.39	212.662	218.775	214.086	264.201	269.884	212.804	210.954	196.592	28.5636	208.444	17.9075	220.228	10.4397	239.461	31.9422
SM 40:3	positive	0.0771181	0.228222	0.533074	0.997675	1.11952	0.0871593	0.313001	1.3819	0.088164	0.18535	1.52841	31.9801	46.2217	22.2412	29.118	36.141	43.8221	34.4823	30.6013	51.2339	43.8794	45.203	38.7236	57.6126	63.5926	40.8455	35.9714	32.3902	10.0861	36.2617	5.54919	44.76	5.14205	49.5055	13.1952
SM 41:0	positive	0.598154	0.730311	0.535008	0.997675	1.07066	0.190875	0.428001	1.19337	0.731001	0.7951	1.05538	37.1047	37.1176	29.5914	28.4518	30.3142	34.6817	42.872	33.7428	45.3432	34.8959	45.6835	31.919	43.3613	41.6465	28.3239	26.259	33.0664	4.69362	35.4027	5.32159	39.4604	7.09558	34.8977	8.85103
SM 41:1	positive	0.631832	0.75022	0.835679	0.997675	1.01766	0.341543	0.5678	1.08182	0.806172	0.85532	0.977272	313.723	312.329	240.81	281.278	256.097	285.446	333.326	293.541	315.311	268.265	338	320.504	323.637	299.855	254.408	244.145	287.035	34.2633	292.102	31.8443	310.52	29.7952	280.511	37.5849
SM 41:2	positive	0.798861	0.867292	0.61788	0.997675	1.05053	0.43267	0.633786	1.07759	0.924266	0.944224	1.01046	122.743	147.851	99.9208	119.397	116.905	128.769	145.956	123.039	142.997	120.938	137.087	126.903	134.362	141.592	110.708	108.373	122.478	19.6823	128.667	12.5023	131.981	9.91899	123.759	16.7081
SM 42:1	positive	0.0140907	0.073021	0.507021	0.997675	1.07012	0.0214537	0.169934	1.30191	0.0254189	0.0968613	1.36426	670.273	620.483	475.854	549.001	526.847	598.403	712.553	640.188	784.396	643.017	795.216	792.083	900.576	869.857	691.779	696.883	578.903	84.8341	619.498	77.7099	753.678	73.9137	789.774	110.939
SM 42:2	positive	0.657423	0.766604	0.864704	0.997675	1.01804	0.542247	0.722407	0.931182	0.51869	0.61338	0.912005	2472.83	2467.34	1711.71	1858.54	1979.28	2209.17	2263.77	2211.73	2240.18	2005.65	1826.17	1852.77	2306.01	2215.67	1619.97	1619.91	2127.61	399.987	2165.99	126.987	1981.19	189.911	1940.39	371.86
SM 42:3	positive	0.93556	0.961113	0.645195	0.997675	1.12725	0.59541	0.763881	1.14683	0.720692	0.790524	1.10628	357.879	564.067	225.214	266.026	453.33	520.249	306.602	312.828	510.159	479.819	305.198	325.506	506.313	502.55	285.589	268.931	353.296	151.07	398.252	105.852	405.171	104.779	390.846	131.343
SM 43:1	positive	0.669833	0.771764	0.548797	0.997675	0.924579	0.654217	0.806072	1.05552	0.681469	0.758667	0.958929	104.062	85.112	70.026	87.5109	66.027	72.6425	100.917	80.9753	91.3583	70.5506	99.9441	104.108	92.1885	83.5821	85.1122	71.5882	86.6776	13.9359	80.1403	15.1411	91.4903	14.9351	83.1177	8.55185
SM 43:2	positive	0.44084	0.593555	0.685051	0.997675	0.950845	0.605973	0.773046	0.934399	0.246823	0.353265	0.823454	207.7	210.41	137.918	152.277	149.495	177.031	178.214	168.748	193.672	156.3	154.197	157.671	181.091	162.477	121.109	118.58	177.076	37.4043	168.372	13.2705	165.46	18.8623	145.814	30.9524
SM 44:1	positive	2.89701e-05	0.000750646	0.14894	0.997675	1.18825	0.0018063	0.056611	1.7131	0.00211978	0.0283782	2.0752	62.521	63.5246	48.8184	61.5907	57.9307	67.2691	84.6573	71.1112	102.576	84.6915	105.555	112.249	138.635	134.745	104.342	112.969	59.1137	6.90877	70.2421	11.09	101.268	11.768	122.673	16.6405
SM 44:2	positive	0.00620463	0.0408734	0.325447	0.997675	1.11805	0.0231923	0.175599	1.36555	0.0209613	0.0898563	1.47422	156.596	177.658	113.751	132.102	144.65	171.651	172.232	160.057	218.735	180.317	190.836	202.277	246.236	239.502	186.495	182.974	145.027	27.9516	162.148	12.9429	198.041	16.4544	213.802	33.7072
SM 44:3	positive	0.019442	0.0929009	0.404059	0.997675	1.13586	0.0591407	0.265223	1.39639	0.0432401	0.126678	1.47548	34.3177	45.1915	22.8866	30.473	38.5168	38.872	36.8679	36.6631	53.9798	43.2105	43.332	45.0138	56.8978	55.0406	42.0009	42.1057	33.2172	9.2888	37.7299	1.12615	46.384	5.13032	49.0113	8.07018
TG 44:0_14:0	positive	0.410697	0.565175	0.954456	0.997675	0.96609	0.269703	0.501554	0.466778	0.254779	0.361842	0.451362	40.6615	3.87171	44.5888	13.8178	11.5252	4.0403	32.3581	51.5255	10.325	5.46444	10.1378	22.1227	10.6304	6.8626	9.98026	18.9899	25.735	19.9857	24.8623	21.4363	12.0125	7.10531	11.6158	5.18383
TG 44:0_16:0	positive	0.086567	0.242868	0.683762	0.997675	1.11832	0.0818497	0.309545	0.404268	0.11893	0.218098	0.673528	11.8898	12.4697	16.1449	17.7158	11.9388	8.24271	22.9445	21.9827	9.64528e-08	1.64143e-07	13.4346	10.1019	15.2062	5.13185	8.25979	10.6151	14.555	2.82669	16.2772	7.31165	5.88413	6.92929	9.80322	4.2448
TG 44:0_18:0	positive	0.823075	0.883706	0.924839	0.997675	1.02965	0.870456	0.924593	1.0306	0.285773	0.390634	0.822979	27.7595	23.3261	27.6459	26.4842	18.5515	28.8588	13.3265	47.5984	25.8197	39.9608	22.808	19.8471	29.2481	23.1647	12.0883	22.0892	26.3039	2.06715	27.0838	15.1224	27.1089	8.90814	21.6476	7.10969
TG 45:0_16:0	positive	0.783907	0.858249	0.642231	0.997675	0.921148	0.680079	0.818341	1.1629	0.64191	0.726667	0.892876	14.5368	13.3143	14.274	6.88476	9.56372	12.179	11.1464	12.2562	6.79951	24.8706	16.5976	8.72574	13.1735	14.7846	5.81038	9.9912	12.2525	3.61683	11.2863	1.25492	14.2483	8.25297	10.9399	3.9574
TG 46:0_14:0	positive	0.00919652	0.05398	0.793883	0.997675	0.940326	0.0145034	0.147883	0.502257	0.0145508	0.0774213	0.460302	237.437	134.777	229.304	209.635	108.72	146.917	258.44	248.671	79.7797	77.9183	134.908	114.801	82.0295	80.511	103.945	106.889	202.788	46.8191	190.687	74.3571	101.852	27.8112	93.3438	14.0068
TG 46:0_16:0	positive	0.042292	0.157001	0.731454	0.997675	1.08717	0.0269404	0.183371	0.62499	0.0109072	0.0691182	0.580519	346.017	322.869	373.591	375.288	227.84	264.597	497.68	551.238	160.104	165.235	304.812	255.938	192.089	169.013	166.259	295.678	354.441	24.9606	385.339	162.817	221.522	70.8571	205.76	61.0543
TG 46:1_14:0	positive	0.205727	0.380758	0.725718	0.997675	1.14467	0.212674	0.450451	0.714888	0.0468966	0.133045	0.514307	143.86	67.442	111.494	96.688	50.5427	63.3201	198.832	167.474	63.3614	46.8399	114.302	75.3811	31.9591	37.8621	59.6713	86.2512	104.871	31.7904	120.042	74.1737	74.971	28.7124	53.9359	24.6206
TG 46:1_16:0	positive	0.228644	0.3991	0.671607	0.997675	0.86602	0.111542	0.340406	0.606127	0.0582009	0.148171	0.536606	168.359	76.9894	138.294	104.814	57.5623	55.7747	182.679	126.997	40.7303	56.3194	113.977	85.0402	41.5876	58.5396	68.7234	93.2579	122.114	39.7323	105.753	61.0713	74.0167	32.3496	65.5271	21.6113
TG 46:1_16:1	positive	0.0574175	0.189657	0.508479	0.997675	0.793148	0.0571416	0.25925	0.449125	0.042073	0.125466	0.3809	236.066	90.0091	154.219	148.277	53.4072	76.4943	173.144	195.506	50.8906	42.0822	121.69	67.6444	50.2837	37.4691	71.763	79.9075	157.143	60.0639	124.638	70.1586	70.5769	35.687	59.8558	19.4649
TG 46:1_18:1	positive	0.202888	0.377301	0.963844	0.997675	1.02008	0.0416705	0.22599	0.378681	0.257184	0.364257	0.702548	33.467	13.5936	26.076	17.634	6.5224	13.0777	44.1266	28.8662	4.38806	5.38453	9.62652	14.974	16.3037	8.97028	15.3189	23.1778	22.6926	8.86786	23.1482	16.8386	8.59327	4.8222	15.9427	5.81608
TG 46:2_14:0	positive	0.0930071	0.254655	0.714586	0.997675	0.828013	0.0614539	0.268372	0.209835	0.0804957	0.177761	0.301674	117.235	18.0274	101.824	78.78	27.2415	8.33116	109.206	116.763	7.53935	9.87676	22.7261	26.1376	6.01686	7.47284	27.5244	54.2747	78.9667	43.5911	65.3854	55.5879	16.57	9.2338	23.8222	22.5491
TG 46:2_16:0	positive	0.0469734	0.167571	0.22686	0.997675	0.546315	0.128368	0.356375	0.415738	0.0729203	0.167484	0.238713	36.3854	7.36518	18.8374	21.8115	2.96989	8.74348	16.4841	17.9113	6.2977	8.30375	14.6323	5.85435	4.27341	5.16918	7.39624	3.30845	21.0999	11.9431	11.5272	6.9834	8.77203	4.04958	5.03682	1.74685
TG 46:2_16:1	positive	0.21694	0.3905	0.871567	0.997675	0.920031	0.104603	0.334959	0.484706	0.067605	0.161109	0.372863	76.0946	21.0491	49.5442	67.9306	11.9672	16.3467	64.2539	104.888	23.3999	17.5954	26.9489	36.0827	15.9703	16.6806	26.7747	20.5976	53.6546	24.4088	49.3639	43.9441	26.0067	7.7451	20.0058	4.95011
TG 46:2_18:2	positive	0.188997	0.366063	0.995289	0.997675	1.00326	0.0841699	0.310231	0.346114	0.0915236	0.187222	0.381035	38.6385	8.21256	41.7494	46.927	6.63382	8.45248	54.7319	66.1509	11.6063	9.70918	12.0605	13.532	3.03704	8.88407	17.1177	22.6019	33.8819	17.451	33.9923	30.9035	11.727	1.57642	12.9102	8.66642
TG 46:3_16:0	positive	0.31634	0.47706	0.613814	0.997675	1.3629	0.569045	0.744676	2.02365	0.0669149	0.160211	3.53085	0.31903	2.75518	1.54094	0.583765	1.80687	0.566862	3.69671	1.01514	0.26164	2.42134e-07	8.67295	1.58623	4.59299	7.96655	2.31975	3.4773	1.29973	1.10316	1.7714	1.38214	2.6302	4.0879	4.58915	2.43538
TG 47:0_16:0	positive	0.116017	0.282413	0.800749	0.997675	1.04036	0.383922	0.593704	0.874465	0.126184	0.224529	0.748314	124.967	195.684	156.425	117.559	115.25	181.14	156.621	165.625	121.766	119.337	148.654	130.23	116.949	129.917	88.0603	110.048	148.659	35.591	154.659	28.1565	129.997	13.2855	111.243	17.5131
TG 47:0_17:0	positive	0.000375142	0.00486017	0.0120556	0.520625	0.518871	0.0139269	0.147883	0.591936	0.0371512	0.117998	0.680414	13.6357	13.3557	16.1102	10.0468	6.86786	6.92668	7.58743	6.1952	7.26744	6.13049	9.72972	8.33282	9.31883	8.94093	8.0891	9.81407	13.2871	2.4897	6.89429	0.568893	7.86512	1.53424	9.04073	0.72823
TG 47:1_14:0	positive	0.651207	0.766203	0.751636	0.997675	0.87626	0.237766	0.471873	0.615968	0.494028	0.591413	0.746638	33.001	12.9268	13.9419	14.2814	9.65887	7.06095	19.4858	28.7699	9.51899	10.6767	14.2742	11.2047	12.2955	7.91639	8.82368	26.3283	18.5377	9.65931	16.2439	9.91799	11.4187	2.02973	13.841	8.53612
TG 47:1_16:0	positive	0.0215076	0.0970548	0.398378	0.997675	1.25362	0.0986516	0.330855	0.76933	0.00516341	0.0433259	0.528142	68.067	45.9074	52.4492	57.4824	40.0494	54.3234	83.8496	102.47	39.8154	32.2648	54.3547	45.8228	24.0201	27.0795	26.254	40.9005	55.9765	9.35014	70.1731	28.2181	43.0644	9.34999	29.5635	7.66769
TG 47:1_16:1	positive	0.025001	0.106004	0.662459	0.997675	0.925704	0.0323585	0.20285	0.685645	0.00831073	0.0602901	0.562854	71.072	59.3592	47.081	57.8265	33.1891	50.8455	66.069	67.7503	29.567	36.7385	49.8259	45.2274	42.2258	26.8193	39.1623	24.2538	58.8347	9.81821	54.4635	16.0926	40.3397	8.99809	33.1153	8.90192
TG 47:2_16:1	positive	0.818382	0.881102	0.772794	0.997675	0.890682	0.460133	0.657494	0.722881	0.650829	0.733205	0.849164	65.9863	27.9338	35.3135	15.9032	17.891	27.7666	53.4453	30.1677	9.17015	31.4352	40.5631	23.7481	39.476	28.1835	26.8746	28.7109	36.2842	21.3563	32.3177	15.0537	26.2291	13.2882	30.8112	5.82784
TG 47:2_18:2	positive	0.369671	0.528264	0.858573	0.997675	1.11412	0.323756	0.553171	0.54464	0.207294	0.312281	0.40886	41.8832	2.72094	25.3391	18.2013	4.08482	7.8814	42.5302	43.7069	7.94853	6.80052	9.70871	23.5493	5.53143	9.06856	8.84817	12.5907	22.0361	16.2542	24.5508	21.5015	12.0018	7.79071	9.0097	2.88393
TG 48:0_14:0	positive	0.291359	0.459087	0.81146	0.997675	0.935497	0.0357201	0.211419	0.69594	0.0374949	0.117998	0.668854	89.4843	67.2794	74.1348	66.8651	35.6657	44.5636	86.4019	111.926	40.1508	45.5705	69.6542	51.8502	50.2023	32.037	49.092	67.8289	74.4409	10.5685	69.6393	35.8336	51.8064	12.823	49.7901	14.62
TG 48:0_16:0	positive	0.607539	0.737139	0.957687	0.997675	0.988169	0.826846	0.905627	0.951604	0.347586	0.456402	0.769631	3073.84	5066.69	2243.79	2932.21	2761.42	4349.59	3085	2962.97	4181.67	2780.93	2990.11	2719.34	3259.3	3313.62	1553.98	2121.91	3329.13	1213.78	3289.75	719.052	3168.02	685.635	2562.2	868.126
TG 48:0_18:0	positive	0.315486	0.47706	0.870265	0.997675	0.960068	0.176399	0.410751	0.757536	0.106885	0.204644	0.711479	82.901	47.9534	80.8949	57.6577	38.6605	46.0754	82.5987	91.3146	44.8174	38.9619	66.1157	54.1905	43.5783	47.4601	46.2746	54.3644	67.3518	17.2768	64.6623	26.1638	51.0214	11.8575	47.9193	4.59346
TG 48:1_14:0	positive	0.108093	0.272805	0.996655	0.997675	0.998484	0.0317937	0.201475	0.544341	0.0181831	0.0833803	0.492536	523.341	292.187	539.599	480.148	201.942	249.125	559.19	822.236	268.614	211.696	259.408	259.297	180.025	146.964	252.153	324.798	458.819	113.885	458.123	289.886	249.754	25.7448	225.985	79.1738
TG 48:1_16:0	positive	0.00231366	0.0196914	0.50793	0.997675	0.919306	0.0522635	0.250779	0.794401	0.00552236	0.0450611	0.569779	2340.03	2311.3	1765.02	1972.97	1361.48	1987.04	2162.58	2201.26	1664.91	1442.41	1961.11	1596.06	1231.86	1244.77	1089.88	1213.54	2097.33	277.24	1928.09	389.072	1666.12	217.543	1195.01	71.2491
TG 48:1_16:1	positive	0.00223377	0.0195832	0.461191	0.997675	0.914946	0.175935	0.410751	0.837493	0.014807	0.0774213	0.589262	1436.41	1358.62	978.355	1070.71	909.404	1158.21	1173.6	1190.86	1084.85	872.452	1051.07	1048.53	813.128	745.587	623.824	671.9	1211.02	220.912	1108.02	133.081	1014.22	95.9531	713.61	83.1216
TG 48:1_18:0	positive	0.192709	0.371403	0.742129	0.997675	0.848488	0.137244	0.370431	0.463785	0.0909495	0.186375	0.355352	34.257	7.22573	35.6072	21.6496	10.5445	4.93077	25.0281	43.2759	7.66211	11.0637	11.305	15.7631	12.2575	2.92942	8.51381	11.3864	24.6849	13.2282	20.9448	17.1267	11.4485	3.32269	8.77181	4.21057
TG 48:1_18:1	positive	0.0716298	0.22037	0.780564	0.997675	0.918008	0.0134568	0.147883	0.553724	0.0089095	0.063364	0.512343	689.264	419.263	637.847	608.247	270.86	290.139	770.543	830.019	336.722	240.883	369.764	356.441	274.689	207.493	359.98	364.214	588.655	117.784	540.39	301.179	325.952	58.3145	301.594	75.0756
TG 48:2_14:0	positive	0.0864023	0.242868	0.950766	0.997675	0.977837	0.0387013	0.217999	0.506839	0.02455	0.0960581	0.434971	621.092	286.692	608.134	565.026	224.198	249.382	740.66	820.585	215.395	164.725	354.852	319.731	166.529	134.908	278.828	324.886	520.236	157.53	508.706	315.84	263.676	88.6522	226.288	90.1913
TG 48:2_16:0	positive	0.0427784	0.157847	0.769508	0.997675	0.919826	0.0253379	0.180146	0.573815	0.011087	0.0698781	0.45621	964.81	544.153	789.505	736.929	367.904	434.664	914.902	1074.57	373.54	317.964	590.166	460.088	261.828	298.96	396.46	427.529	758.849	173.142	698.009	349.837	435.439	118.575	346.194	78.5082
TG 48:2_16:1	positive	0.0127226	0.0669648	0.252841	0.997675	0.778769	0.0877801	0.313001	0.687661	0.0257309	0.0977273	0.48184	982.03	679.262	617.006	578.798	387.519	432.953	705.352	699.192	482.997	397.522	530.328	553.864	355.911	343.844	304.287	372.619	714.274	183.243	556.254	169.643	491.178	69.0426	344.165	29.0856
TG 48:2_18:1	positive	0.13578	0.305047	0.926484	0.997675	0.965943	0.0922399	0.317262	0.623486	0.0367626	0.117998	0.447135	187.958	85.5709	153.158	125.347	49.9117	70.9215	187.44	224.959	68.6325	67.7841	112.852	94.9162	55.2346	56.9002	62.4141	72.2843	138.008	43.3376	133.308	85.979	86.0461	21.8629	61.7083	7.68934
TG 48:2_18:2	positive	0.0806213	0.233842	0.902512	0.997675	0.958566	0.0353735	0.210436	0.523971	0.0213013	0.0901719	0.44757	808.047	384.767	728.758	673.335	262.525	342.398	909.857	972.612	333.811	208.961	459.778	357.105	225.324	180.079	352.793	403.205	648.727	184.453	621.848	371.12	339.914	103.035	290.35	104.918
TG 48:3_14:0	positive	0.210485	0.38589	0.98031	0.997675	1.01474	0.0406312	0.224531	0.381738	0.035681	0.117136	0.330373	165.577	57.1229	129.652	155.498	30.8345	21.6312	156.623	306.245	43.7889	17.0128	61.5239	71.54	36.8063	25.1378	54.7609	51.0745	126.962	48.9562	128.833	133.346	48.4664	23.9033	41.9449	13.6196
TG 48:3_16:0	positive	0.261597	0.433886	0.95041	0.997675	0.974022	0.162025	0.398569	0.549204	0.149026	0.247881	0.524999	101.911	28.4032	54.2492	64.6126	28.7667	28.6801	75.8205	109.435	28.3752	23.9432	38.1732	46.3565	23.1333	18.7462	48.5916	40.3458	62.2939	30.4858	60.6756	39.3648	34.212	10.0449	32.7042	14.1095
TG 48:3_16:1	positive	0.0961733	0.258383	0.587541	0.997675	0.795935	0.115462	0.341339	0.479529	0.0722973	0.167259	0.347691	383.264	117.314	212.051	210.934	70.2384	93.2702	251.648	319.94	106.718	63.2102	134.781	138.166	68.8388	86.5569	79.109	86.6095	230.891	110.861	183.774	121.421	110.719	34.6671	80.2785	8.4011
TG 48:3_18:1	positive	0.327031	0.488869	0.958675	0.997675	1.03182	0.263027	0.494913	0.492245	0.181034	0.283097	0.359668	44.0971	10.2903	13.6036	16.5494	6.14058	5.17336	31.3767	44.5402	13.37	4.75254	10.5671	12.9249	4.58959	7.54556	2.49411	15.7772	21.1351	15.52	21.8077	19.4121	10.4037	3.96308	7.60162	5.83103
TG 48:3_18:2	positive	0.135025	0.303937	0.711482	0.997675	0.842386	0.0769427	0.29707	0.402378	0.0646962	0.156673	0.364106	245.207	62.7614	169.994	167.442	40.2326	50.024	202.884	250.538	52.3331	46.1211	58.2254	103.017	32.6624	30.251	82.6762	89.4059	161.351	74.9744	135.92	106.702	64.9242	25.8717	58.7489	31.6491
TG 48:3_18:3	positive	0.114813	0.281244	0.73288	0.997675	1.14481	0.102417	0.333093	0.582779	0.0558156	0.144946	0.472343	51.6332	21.3466	34.9436	31.1958	20.89	17.3821	53.0435	67.9495	17.7089	18.8521	29.5567	14.9581	11.7622	17.5351	14.4096	22.0052	34.7798	12.6143	39.8163	24.6842	20.2689	6.4039	16.428	4.40358
TG 48:4_14:0	positive	0.214473	0.390207	0.905287	0.997675	1.05118	0.360395	0.575019	0.673317	0.126494	0.224529	0.422876	22.4414	3.95828	16.2801	13.1148	4.40794	14.0077	14.9383	25.2966	7.79325	3.87946	10.7479	15.1469	6.58085	6.31552	3.96428	6.73356	13.9487	7.70424	14.6626	8.53901	9.39187	4.75751	5.89855	1.30103
TG 48:4_16:0	positive	0.880222	0.921309	0.866709	0.997675	0.981579	0.837162	0.908874	1.01996	0.615148	0.701823	0.915314	97.3516	74.7358	84.3053	90.9143	73.0333	91.863	72.2492	103.764	79.0504	89.7636	106.324	79.1	60.587	113.868	82.6245	60.8151	86.8267	9.66144	85.2273	15.3271	88.5596	12.8705	79.4737	25.1513
TG 48:4_16:1	positive	0.660283	0.766604	0.599404	0.997675	0.801097	0.850567	0.914066	0.941369	0.289754	0.393941	0.656606	36.5913	20.2697	12.1843	16.1647	10.2576	5.37144	25.1898	27.4427	16.077	13.1025	27.4536	23.581	8.97884	20.0748	18.1662	8.72955	21.3025	10.7138	17.0654	10.9055	20.0535	6.61647	13.9874	5.97913
TG 49:0_16:0	positive	0.695995	0.791736	0.953869	0.997675	1.00934	0.639993	0.799958	1.07698	0.545698	0.640125	0.878823	208.793	277.368	154.901	203.711	184.343	265.863	226.839	175.623	280.946	180.123	211.76	236.974	236.322	239.025	115.86	151.2	211.194	50.3643	213.167	41.6502	227.451	42.5779	185.602	61.8436
TG 49:0_17:0	positive	0.422267	0.576538	0.556196	0.997675	1.19237	0.168072	0.406205	1.3917	0.946845	0.960854	0.979017	85.3904	135.05	58.2218	57.9534	73.4574	153.7	97.8505	76.3635	137.995	104.583	111.897	113.993	113.939	111.771	45.6521	58.1899	84.1539	36.2899	100.343	37.1979	117.117	14.4917	82.3881	35.5618
TG 49:0_18:0	positive	0.95477	0.973131	0.847552	0.997675	1.05329	0.643534	0.799958	1.11076	0.379467	0.487289	1.11302	33.8353	40.9158	25.4569	28.5174	17.2267	33.4463	54.2979	30.6139	48.5274	18.1425	38.0593	38.2533	36.3324	36.521	31.6913	38.7296	32.1813	6.77418	33.8962	15.3306	35.7456	12.7133	35.8186	2.95896
TG 49:1_14:0	positive	0.274413	0.44378	0.58275	0.997675	0.756531	0.172427	0.408823	0.418357	0.230468	0.335958	0.508303	41.2255	8.26411	17.9328	18.2385	6.13028	6.93777	26.6799	25.0572	13.3309	4.61517	9.16472	8.72605	12.143	8.07026	8.35062	14.9778	21.4152	13.9954	16.2013	11.1873	8.9592	3.5627	10.8854	3.30046
TG 49:1_15:0	positive	0.0966996	0.258605	0.966933	0.997675	1.00606	0.333881	0.561422	0.877302	0.0849713	0.18316	0.734788	223.946	248.395	166.501	163.562	171.452	172.379	248.181	215.256	190.348	161.288	176.652	175.664	155.875	143.544	114.161	176.017	200.601	42.2847	201.817	37.0535	175.988	11.872	147.399	25.8871
TG 49:1_16:0	positive	0.0196797	0.0929009	0.806841	0.997675	0.976282	0.674564	0.815069	0.955545	0.015672	0.0787719	0.702814	438.221	434.659	318.937	421.621	329.931	399.834	448.621	396.785	438.144	306.046	379.61	417.914	319.596	297.088	233.711	283.551	403.359	56.732	393.793	48.7508	385.428	58.2229	283.487	36.3618
TG 49:1_16:1	positive	0.34114	0.503488	0.814259	0.997675	0.950698	0.773989	0.877251	0.93899	0.136255	0.233295	0.686139	93.9273	72.063	50.9915	50.9112	50.9247	80.8708	76.1333	46.7565	60.791	48.757	88.5242	53.4767	47.7941	60.3895	40.883	34.7451	66.9732	20.5413	63.6713	17.3177	62.8872	17.7939	45.9529	11.0019
TG 49:1_17:0	positive	0.0892258	0.247119	0.688922	0.997675	0.927212	0.116144	0.341339	0.739235	0.0598163	0.150064	0.650128	69.5588	56.0367	37.6609	53.7401	36.0636	67.133	54.3323	43.6728	35.0707	40.5055	40.5039	44.3314	41.0345	33.0595	23.3174	43.6641	54.2491	13.0768	50.3004	13.4932	40.1029	3.80906	35.2689	9.15501
TG 49:1_18:1	positive	0.0212234	0.0966658	0.459463	0.997675	1.12558	0.0986892	0.330855	0.868785	0.00110783	0.0222713	0.71694	250.61	243.275	244.158	238.452	185.73	246.372	327.525	339.499	213.388	180.706	207.173	247.097	187.981	179.424	154.635	178.047	244.124	4.99855	274.781	72.359	212.091	27.3025	175.022	14.2839
TG 49:2_14:0	positive	0.369694	0.528264	0.780089	0.997675	1.11636	0.292668	0.525001	0.670806	0.145878	0.244037	0.615449	25.5027	9.1829	18.6178	16.2389	10.302	10.4347	35.4967	21.401	4.73483	6.60288	20.2777	15.034	14.3346	5.90271	12.4449	10.1176	17.3856	6.73314	19.4086	11.92	11.6624	7.28427	10.6999	3.63354
TG 49:2_16:0	positive	0.0763432	0.226504	0.750943	0.997675	0.943291	0.0789805	0.302932	0.799609	0.0016924	0.0253111	0.643043	268.101	218.59	222.533	222.446	134.891	194.357	308.526	241.064	149.141	162.165	215.263	218.402	134.834	144.101	144.979	175.19	232.918	23.5276	219.709	73.4421	186.243	35.743	149.776	17.5535
TG 49:2_16:1	positive	0.209769	0.385183	0.819748	0.997675	0.957353	0.26278	0.494913	0.806741	0.123334	0.223651	0.720949	218.573	159.257	134.722	124.54	103.697	142.89	193.081	170.254	115.453	101.782	143.042	153.692	118.124	124.788	102.373	114.026	159.273	42.133	152.48	38.4539	128.492	24.0151	114.828	9.4134
TG 49:2_17:0	positive	0.348461	0.509793	0.687814	0.997675	1.12269	0.601732	0.771011	0.820236	0.0445651	0.12894	0.601978	16.1719	18.8036	16.2173	9.69776	8.79189	14.7483	17.3697	27.451	8.40083	6.53139	25.6932	9.31917	10.7599	6.85559	10.0281	9.01114	15.2226	3.88321	17.0902	7.78397	12.4862	8.88081	9.16369	1.69762
TG 49:2_18:1	positive	0.216613	0.3905	0.62694	0.997675	0.876891	0.322589	0.552764	0.784969	0.0401978	0.122059	0.560627	117.403	64.5295	79.8455	85.5339	35.7081	60.7404	114.558	93.5477	43.4698	50.0288	100.648	78.4829	47.4421	45.9955	52.8814	48.3936	86.828	22.2298	76.1387	34.885	68.1573	26.4598	48.6782	2.97054
TG 49:2_18:2	positive	0.0502015	0.175781	0.67051	0.997675	0.905552	0.0276351	0.185187	0.668524	0.00898654	0.0635049	0.551896	340.768	215.548	295.814	296.637	147.327	190.011	346.798	356.134	170.807	153.222	229.473	214.478	152.437	124.088	167.229	190.246	287.192	52.1754	260.067	107.035	191.995	35.8809	158.5	27.7183
TG 49:3_16:0	positive	0.227597	0.397949	0.875746	0.997675	0.968962	0.23853	0.4722	0.751464	0.116525	0.216232	0.698295	44.2418	30.1493	27.9043	23.9864	23.7439	27.3171	42.3667	28.9347	16.4893	17.3914	33.0249	27.9905	25.8555	23.2796	17.7686	21.2783	31.5705	8.82312	30.5906	8.14475	23.7241	8.10664	22.0455	3.41171
TG 49:3_16:1	positive	0.235735	0.404216	0.909379	0.997675	0.961897	0.293613	0.525887	0.717828	0.0778002	0.174117	0.511328	108.192	55.9704	57.4984	54.7867	30.9426	41.2216	90.9114	102.839	43.6667	25.7665	51.5741	77.4345	41.1862	29.6892	30.5177	39.9624	69.1119	26.0771	66.4785	35.6826	49.6105	21.4623	35.3389	6.0754
TG 49:3_18:2	positive	0.314663	0.47649	0.749616	0.997675	0.883806	0.225574	0.460344	0.677565	0.0930905	0.188307	0.515965	115.03	36.7134	80.5076	86.0155	25.5333	40.2188	118.953	96.5801	42.4847	35.9997	71.3179	65.8435	48.9964	18.3818	46.5167	50.319	79.5665	32.3342	70.3213	44.5971	53.9114	17.2893	41.0535	15.1964
TG 49:3_18:3	positive	0.121743	0.287059	0.531597	0.997675	0.799889	0.630953	0.795341	0.894429	0.0233125	0.0940505	0.392064	16.2456	16.059	13.4156	26.3959	10.3143	13.2211	27.4684	6.68103	14.6976	9.93219	20.8272	19.0456	8.41064	1.27872	8.21316	10.3716	18.029	5.72568	14.4212	9.1003	16.1257	4.86585	7.06852	3.98093
TG 50:0_14:0	positive	0.474304	0.620694	0.958236	0.997675	0.982042	0.0398446	0.222291	0.764642	0.0692507	0.16298	0.666353	18.7522	17.0253	16.4189	14.4865	4.416	10.8763	25.78	24.413	10.0974	13.4143	11.8454	15.6314	9.67107	5.86795	14.0538	14.8415	16.6707	1.75996	16.3713	10.4294	12.7471	2.35216	11.1086	4.16891
TG 50:0_16:0	positive	0.485064	0.631233	0.607065	0.997675	1.10901	0.220635	0.454523	1.27459	0.317448	0.421577	1.25485	1657.66	2360.45	1079.19	1416.96	1565.35	2232.01	1962.42	1464.55	2549.61	1754.7	2052.6	1946.09	2519.06	2386.99	1336.92	1931.45	1628.56	542.556	1806.09	356.115	2075.75	339.102	2043.61	534.151
TG 50:0_18:0	positive	0.227643	0.397949	0.464397	0.997675	1.15158	0.102498	0.333093	1.40579	0.182946	0.284042	1.41333	741.928	959.147	443.923	561.95	639.178	940.43	803.617	734.04	1163.68	750.515	925.382	965.82	1242.97	1129.38	588.195	865.272	676.737	224.636	779.316	126.802	951.35	169.61	956.455	292.076
TG 50:1_14:0	positive	0.24449	0.414354	0.736535	0.997675	1.14316	0.0499468	0.244697	0.622346	0.0586405	0.148965	0.635592	131.487	73.8224	120.157	131.065	49.5901	64.4458	216.321	191.53	76.4705	39.8591	79.841	87.9494	68.9868	51.0145	66.1571	104.009	114.133	27.3805	130.472	85.634	71.03	21.3317	72.5418	22.4128
TG 50:1_16:0	positive	0.693079	0.789189	0.716537	0.997675	1.07581	0.760568	0.871142	1.0565	0.610758	0.698866	0.891875	9293.57	13714.1	6696.8	7855.1	8798.27	13045.8	10115.1	8447.65	11409.6	9436.83	9408.94	9426.13	10334.9	10155.4	6284.64	6723.49	9389.89	3072.25	10101.7	2089.89	9920.38	992.9	8374.61	2168.57
TG 50:1_16:1	positive	0.59466	0.728333	0.902226	0.997675	0.977274	0.850183	0.914066	1.03152	0.335536	0.442923	0.844809	677.932	486.524	378.794	429.187	311.368	519.071	570.408	526.766	564.755	382.453	525.304	562.101	481.915	403.782	376.676	403.961	493.109	130.84	481.903	115.916	508.653	86.0381	416.583	45.4018
TG 50:1_18:0	positive	0.890413	0.927812	0.862901	0.997675	0.965844	0.914813	0.954571	0.984167	0.473564	0.573391	0.896396	538.516	380.31	308.512	358.883	250.873	329.303	491.395	460.471	414.508	316.607	420.247	409.744	349.003	342.444	341.958	388.477	396.555	99.3099	383.011	112.683	390.277	49.3006	355.47	22.2375
TG 50:1_18:1	positive	0.640255	0.75637	0.833212	0.997675	1.04001	0.832216	0.906035	1.03732	0.490642	0.588569	0.861566	6215.35	8542.04	4311.82	5122.2	5494.86	7912.71	6415.87	5335.86	7413.7	6188.75	5734.19	5757.53	6560.35	6140.59	3984.86	4156.7	6047.85	1836.63	6289.82	1182.04	6273.54	788.314	5210.63	1329.14
TG 50:1_20:1	positive	0.207738	0.383263	0.784845	0.997675	0.934684	0.129104	0.356715	0.748764	0.0269195	0.0987626	0.616692	84.2242	54.7394	80.6098	65.1075	43.4084	40.5492	84.3475	97.7817	48.5238	34.4271	67.7013	62.5067	36.7598	36.6597	39.305	62.836	71.1702	13.7385	66.5217	28.8891	53.2897	14.9573	43.8901	12.6898
TG 50:2_14:0	positive	0.272976	0.443301	0.954426	0.997675	0.975755	0.063822	0.276791	0.54849	0.065681	0.157962	0.547121	296.984	132.697	316.816	261.475	72.1548	104.518	377.204	429.657	118.604	91.4657	162.621	180.171	93.9264	94.1522	178.699	184.705	251.993	82.7602	245.883	183.652	138.216	40.5218	137.871	50.6715
TG 50:2_16:0	positive	0.0203178	0.0941334	0.68256	0.997675	0.952861	0.198112	0.436568	0.863524	0.0140739	0.0757978	0.677901	10496.3	9853.15	7485.05	8595.2	6574.63	8906.34	10042	9189.45	8237.29	6287.66	8541.87	8391.1	6961.13	6460.94	5330.59	5943.06	9107.42	1339.1	8678.11	1483.06	7864.48	1058.54	6173.93	699.184
TG 50:2_16:1	positive	0.0282194	0.115197	0.582778	0.997675	0.9124	0.270845	0.501622	0.836464	0.0440732	0.128153	0.615355	3778.93	2869.35	2216.65	2490.01	1893.36	2524.29	3043.68	2898.91	2414.23	2071.59	2567.24	2444.94	1933.6	1903.83	1536.61	1613.27	2838.74	681.541	2590.06	513.444	2374.5	212.48	1746.83	201.297
TG 50:2_18:0	positive	0.679467	0.77825	0.958461	0.997675	0.981613	0.249082	0.483243	0.767039	0.219692	0.325491	0.733325	133.864	73.1118	122.114	119.83	44.8167	56.4907	179.252	160.106	64.1605	55.7921	119.278	105.109	48.3502	62.4823	93.275	125.097	112.23	26.7938	110.166	69.3264	86.0847	30.8869	82.301	34.1435
TG 50:2_18:1	positive	0.0269775	0.11076	0.419928	0.997675	0.873047	0.18399	0.419828	0.814889	0.0375449	0.117998	0.621458	3866.47	2915.25	2407.02	2660.55	1799.65	2483.4	3127.88	2934.06	2393.56	2157.52	2504.03	2600.74	1928.62	1879.75	1715.59	1839.87	2962.32	637.474	2586.25	589.814	2413.96	190.769	1840.96	91.1166
TG 50:2_18:2	positive	0.0226006	0.100967	0.907046	0.997675	0.986011	0.271031	0.501622	0.882468	0.0188286	0.0844392	0.68873	6218.36	6001.11	4408.9	5174.08	4141.37	5552.06	6419.28	5384.73	5158	3838.79	5103.51	5139.66	4169.69	3896.74	3313.81	3635.76	5450.61	827.468	5374.36	938.759	4809.99	647.86	3754	365.569
TG 50:2_20:2	positive	0.112105	0.277525	0.910383	0.997675	1.04125	0.0506741	0.245297	0.460466	0.121774	0.222353	0.617069	39.1914	22.713	21.3627	44.1704	18.3579	15.6159	53.0109	45.7092	11.5871	8.87148	17.2503	20.9717	15.591	24.9338	18.0875	20.0254	31.8594	11.5348	33.1735	18.9599	14.6701	5.46187	19.6594	3.95709
TG 50:3_14:0	positive	0.171515	0.345795	0.864114	0.997675	0.931304	0.0738938	0.293968	0.519991	0.0498874	0.136226	0.447786	444.659	163.738	430.867	368.639	124.243	126.132	530.898	529.912	161.09	108.76	237.379	224.868	101.254	104.774	196.335	228.076	351.976	129.775	327.796	233.954	183.024	59.7261	157.61	64.3756
TG 50:3_16:0	positive	0.0440996	0.161192	0.592573	0.997675	0.895909	0.170025	0.406592	0.777738	0.0192902	0.0858489	0.537354	2721.91	1823.67	1775.51	1987.34	1161.53	1538.83	2517.57	2225.66	1451.23	1137.3	2001.45	1871.79	1200.54	1022.71	1034.18	1207.13	2077.1	439.325	1860.9	621.051	1615.44	395.94	1116.14	101.407
TG 50:3_16:1	positive	0.0830714	0.237405	0.576193	0.997675	0.862482	0.219189	0.453146	0.711255	0.0737261	0.168385	0.51284	3956.77	1981.32	2043.49	2306.31	1397.05	1792.37	2956.51	2727.18	1648.92	1293.72	2157.49	2217.17	1369.62	1193.56	1257.58	1455.27	2571.97	933.88	2218.28	743.813	1829.33	438.762	1319.01	116.387
TG 50:3_18:0	positive	0.706296	0.798779	0.644995	0.997675	1.19011	0.785354	0.884597	0.855627	0.45027	0.552134	0.737925	14.4369	2.88542	6.70481	14.4301	4.99989	16.6371	12.5815	11.5498	2.11087	2.18456	18.4791	10.1305	8.27196	6.03424	6.47432	7.59809	9.61432	5.77907	11.4421	4.82354	8.22627	7.80272	7.09465	1.0245
TG 50:3_18:1	positive	0.140885	0.310268	0.847429	0.997675	0.935808	0.0905033	0.315705	0.590109	0.0567397	0.146216	0.506321	1167.05	489.205	805.675	797.688	352.831	420.588	1179.39	1097.57	454.62	307.719	549.348	611.839	354.19	318.832	483.143	494.246	814.904	277.168	762.593	436.195	480.882	132.303	412.603	89.1561
TG 50:3_18:2	positive	0.0757266	0.226469	0.723478	0.997675	0.913622	0.119338	0.342731	0.700914	0.0358629	0.117136	0.526694	3647.66	1973.33	2392.51	2503.62	1361.13	1771.69	3383.02	3092.84	1688.39	1309.06	2233.09	2141.06	1272.35	1226.23	1384.22	1656.51	2629.28	716.293	2402.17	986.641	1842.9	428.175	1384.83	192.886
TG 50:3_18:3	positive	0.0333383	0.132219	0.665696	0.997675	0.947204	0.393141	0.603162	0.880743	0.0105242	0.067896	0.636306	363.019	378.442	268.191	317.54	243.203	314.048	387.418	312.454	264.534	212.655	374.172	317.555	232.109	220.654	181.028	210.71	331.798	49.6643	314.281	58.891	292.229	69.4142	211.125	21.8871
TG 50:3_20:3	positive	0.0398852	0.15002	0.708384	0.997675	0.858344	0.0545925	0.254619	0.344752	0.0471001	0.133298	0.286331	50.9818	15.7998	50.8455	33.4081	15.5634	12.4098	48.7328	52.9343	11.6578	6.64253	14.0186	19.7509	10.4788	6.96669	12.8218	12.9787	37.7588	16.8051	32.4101	21.3814	13.0174	5.44149	10.8115	2.80663
TG 50:4_14:0	positive	0.141351	0.310386	0.927686	0.997675	1.03924	0.0452397	0.230864	0.466941	0.0430807	0.126678	0.464677	173.123	73.7654	111.544	123.54	45.4861	53.8622	178.264	223.272	44.8742	25.3796	69.5355	85.2634	51.5441	27.9652	62.9704	81.4818	120.493	40.9989	125.221	89.2138	56.2632	26.4618	55.9904	22.3883
TG 50:4_16:0	positive	0.195145	0.374241	0.702846	0.997675	0.913146	0.24768	0.482517	0.784202	0.0794903	0.176102	0.634446	260.358	152.892	144.258	177.645	108.445	127.571	201.282	234.003	126.518	115.538	175.059	159.393	125.738	106.192	96.1538	138.331	183.788	52.9714	167.825	59.5689	144.127	27.7923	116.604	18.992
TG 50:4_16:1	positive	0.0866494	0.242868	0.511509	0.997675	0.82489	0.14947	0.38254	0.640834	0.0616098	0.151875	0.475414	564.385	278.734	301.93	317.329	167.001	221.533	411.432	406.333	170.55	181.751	328.012	256.828	164.37	144.26	195.307	191.299	365.594	133.473	301.575	125.91	234.285	73.2911	173.809	24.016
TG 50:4_18:1	positive	0.177603	0.355206	0.827324	0.997675	0.927494	0.104167	0.334598	0.553598	0.0690194	0.162908	0.522329	73.6107	33.9524	51.2166	39.0144	17.6637	31.3562	73.692	60.741	24.9259	9.27213	44.5856	30.7148	31.3239	17.3699	22.7664	31.8533	49.4485	17.6629	45.8632	25.8293	27.3746	14.6181	25.8284	7.01002
TG 50:4_18:2	positive	0.156437	0.328516	0.742748	0.997675	0.870712	0.126679	0.354823	0.509965	0.087553	0.185276	0.419048	737.584	224.917	423.429	414.585	134.119	197.426	635.226	600.959	197.604	144.745	291.427	284.423	156.654	146.797	193.98	257.071	450.129	212.389	391.933	262.795	229.55	70.834	188.626	49.9511
TG 50:4_18:3	positive	0.134905	0.303937	0.600384	0.997675	0.855612	0.14038	0.372853	0.661663	0.0395515	0.121681	0.495338	171.835	100.543	107.173	92.0958	50.5942	68.567	154.443	129.943	67.7774	41.5252	100.175	102.593	67.7763	37.854	57.7347	70.2597	117.912	36.4747	100.887	49.2829	78.0178	29.0487	58.4062	14.7326
TG 50:4_20:3	positive	0.274048	0.44378	0.860241	0.997675	0.936426	0.0531426	0.251628	0.48586	0.216816	0.322459	0.595816	7.13455	2.95794	5.87301	4.75203	1.33666	3.28189	6.85513	7.92674	2.28112	2.12391	2.47931	3.18147	1.88207	0.539845	3.8111	6.11082	5.17938	1.77212	4.85011	3.0708	2.51645	0.466586	3.08596	2.42265
TG 50:4_20:4	positive	0.698028	0.792503	0.994639	0.997675	0.997466	0.689108	0.825796	0.910604	0.185714	0.286749	0.713046	30.2643	14.8832	32.3903	20.8646	12.0357	11.4324	43.2078	31.4773	16.0809	17.6795	26.7034	29.1418	17.7079	21.505	17.4207	13.5318	24.6006	8.18823	24.5383	15.5432	22.4014	6.48552	17.5414	3.25725
TG 50:5_14:0	positive	0.0760496	0.226469	0.670179	0.997675	0.883736	0.0381034	0.217787	0.55452	0.00431512	0.0390033	0.462446	52.3396	36.9093	49.9191	46.2213	23.1533	21.9389	67.4203	51.3227	17.4908	12.3691	35.7324	37.2097	10.964	22.5266	20.4707	31.7713	46.3473	6.77634	40.9588	22.2592	25.7005	12.6257	21.4331	8.53625
TG 50:5_16:0	positive	0.702886	0.796468	0.740786	0.997675	1.02017	0.717239	0.840503	0.991543	0.135291	0.233012	0.969581	1413.61	1336.58	1366.55	1368.7	1185.59	1478.92	1407.09	1524.46	1360.65	1362.42	1421.01	1294.97	1283.58	1346.2	1320.7	1368.09	1371.36	31.7561	1399.02	150.264	1359.76	51.5039	1329.64	36.3071
TG 50:5_16:1	positive	0.515821	0.660205	0.852355	0.997675	0.957949	0.571026	0.746431	0.899919	0.138381	0.23555	0.748582	110.715	87.2744	79.9604	59.1679	52.4098	60.9082	93.6962	115.927	72.9931	50.908	89.9758	89.5016	70.9891	53.5488	65.1396	62.6829	84.2794	21.2685	80.7354	29.4501	75.8446	18.4044	63.0901	7.25253
TG 50:5_18:1	positive	0.288653	0.457918	0.606376	0.997675	1.10513	0.155771	0.387306	1.46663	0.892722	0.924937	1.03451	11.2066	6.82458	5.83916	7.50411	6.51372	9.96647	7.62459	10.5681	11.3012	8.85437	16.8202	9.03895	8.50457	7.14089	4.7712	12.0403	7.84361	2.34385	8.66821	1.9171	11.5037	3.71485	8.11425	3.03809
TG 50:5_18:2	positive	0.40662	0.562006	0.887506	0.997675	1.08392	0.348626	0.571727	0.564126	0.261108	0.36814	0.474084	76.6646	14.875	23.3517	30.8467	14.7615	10.817	65.9036	66.4867	9.86993	11.0811	28.9247	32.3389	16.982	15.0025	10.7053	26.4021	36.4345	27.6023	39.4922	30.8769	20.5536	11.7308	17.273	6.62607
TG 50:5_18:3	positive	0.118054	0.283735	0.978064	0.997675	0.992569	0.24788	0.482517	0.776531	0.0051323	0.0433259	0.500017	34.7476	27.2656	23.4029	31.1769	11.3581	26.2552	33.6191	44.4943	26.8502	10.0511	29.1347	24.5022	10.8839	14.0952	11.9975	21.3219	29.1483	4.89971	28.9317	13.9064	22.6345	8.5995	14.5746	4.69109
TG 50:5_20:4	positive	0.278895	0.448541	0.927783	0.997675	1.04127	0.176642	0.410751	0.630461	0.0189354	0.0845926	0.446075	10.001	6.70267	5.98412	6.06679	1.38161	4.39947	14.5521	9.60807	3.70395	2.95222	8.7241	2.74837	1.24098	5.05911	2.98669	3.53992	7.18865	1.9022	7.4853	5.80869	4.53216	2.82468	3.20667	1.57638
TG 50:5_20:5	positive	0.224896	0.396176	0.540395	0.997675	1.20472	0.501946	0.691807	0.900128	0.0219361	0.0916754	0.685913	166.066	136.995	180.149	182.686	105.119	142.573	324.235	230.29	140.22	98.5076	193.176	167.488	118.131	105.252	85.481	147.884	166.474	20.9686	200.554	97.7255	149.848	40.4845	114.187	26.1719
TG 51:0_16:0	positive	0.843335	0.897197	0.5298	0.997675	1.04293	0.269011	0.501554	1.05579	0.607993	0.697171	1.03421	506.02	520.122	465.673	467.693	463.56	581.72	527.839	470.518	533.389	485.542	559.093	490.797	511.895	581.129	460.66	472.855	489.877	27.4065	510.909	55.2998	517.206	35.1969	506.635	54.2579
TG 51:0_17:0	positive	0.01807	0.0884463	0.171757	0.997675	1.1779	0.0532109	0.251628	1.58394	0.0224251	0.0927221	1.67046	62.2935	92.4865	70.4114	73.2345	79.381	85.1871	82.4793	104.468	161.593	109.148	107.443	94.5034	145.8	144.866	91.5477	116.295	74.6065	12.7904	87.8789	11.311	118.172	29.6769	124.627	25.9588
TG 51:0_18:0	positive	0.0106329	0.0597357	0.281062	0.997675	1.26357	0.0029555	0.0723546	1.69869	0.0174221	0.0822436	1.78291	99.8526	77.6831	60.0241	80.8273	83.648	128.286	123.777	66.5925	149.095	144.399	135.051	112.295	183.719	144.356	117.192	122.388	79.5968	16.3153	100.576	30.2632	135.21	16.3539	141.914	30.2549
TG 51:1_16:0	positive	0.308261	0.471399	0.712174	0.997675	1.05641	0.254219	0.483556	1.17903	0.574255	0.665587	0.90356	725.643	905.049	511.242	655.82	595.821	879.215	780.972	699.578	967.534	729.276	759.384	842.448	752.793	782.729	508.205	484.211	699.438	163.588	738.896	120.383	824.661	106.597	631.984	157.561
TG 51:1_17:0	positive	0.56024	0.702151	0.920044	0.997675	0.980903	0.314047	0.543895	1.18304	0.901433	0.926467	0.973247	492.008	663.929	308.704	476.841	365.561	595.46	512.817	430.568	622.066	515.475	581.642	577.675	606.156	578.663	349.704	355.017	485.37	145.156	476.101	99.8114	574.214	43.9969	472.385	139.063
TG 51:1_18:0	positive	0.118068	0.283735	0.463903	0.997675	1.15484	0.0437343	0.230245	1.36403	0.00387445	0.0376467	1.36227	128.193	126.267	116.442	141.329	107.609	111.269	204.503	168.162	211.74	143.39	182.032	161.536	169.36	195.208	157.796	175.433	128.058	10.2353	147.886	46.8318	174.674	29.3219	174.449	15.6539
TG 51:1_18:1	positive	0.624275	0.747335	0.742138	0.997675	1.0628	0.251786	0.483358	1.19898	0.744412	0.807427	1.06093	668.938	832.116	420.501	563.991	492.87	846.939	657.086	644.753	805.808	756.621	720.855	696.847	823.525	714.079	584.937	514.437	621.387	173.51	660.412	145.05	745.033	47.3791	659.245	137.217
TG 51:2_15:0	positive	0.590602	0.726873	0.599094	0.997675	1.11772	0.858266	0.918109	0.977964	0.358329	0.46735	0.866765	225.327	176.826	184.724	165.675	116.933	190.895	251.795	281.518	185.45	133.122	213.634	203.762	151.187	123.615	154.626	222.858	188.138	25.9949	210.285	72.7733	183.992	35.8674	163.071	42.2052
TG 51:2_16:0	positive	0.115843	0.282413	0.743136	0.997675	0.9529	0.700025	0.832407	0.961105	0.0365561	0.117995	0.728768	820.868	827.523	578.633	711.88	468.179	733.69	850.784	747.83	789.612	611.198	744.638	679.15	645.031	555.312	442.266	499.17	734.726	116.789	700.121	163.197	706.149	77.8717	535.445	86.4138
TG 51:2_16:1	positive	0.249185	0.419869	0.946103	0.997675	1.0125	0.4956	0.68794	0.877804	0.217831	0.323556	0.749296	364.586	229.155	249.694	176.685	210.294	266.526	247.237	308.816	246.798	197.947	221.259	229.462	248.567	170.725	153.59	191.49	255.03	79.2431	258.218	41.0144	223.867	20.2959	191.093	41.3312
TG 51:2_17:0	positive	0.233835	0.401746	0.671373	0.997675	1.07641	0.716124	0.84004	0.954036	0.155635	0.255233	0.800734	567.396	435.166	337.184	440.41	316.077	504.548	602.894	492.662	432.095	364.312	478.988	422.939	360.317	377.045	374.005	314.065	445.039	94.3802	479.045	119.35	424.583	47.0875	356.358	29.1187
TG 51:2_18:1	positive	0.465861	0.613778	0.896243	0.997675	1.01936	0.69472	0.828955	0.968035	0.131038	0.228387	0.854724	1088.73	996.279	804.44	1064.99	718.407	889.824	1230.35	1192.41	932.858	859.784	985.344	1050.05	953.372	859.765	712.814	854.01	988.612	128.888	1007.75	245.815	957.01	80.6149	844.99	99.1917
TG 51:2_18:2	positive	0.236307	0.404602	0.91978	0.997675	0.984368	0.493114	0.686943	0.917393	0.0571171	0.146693	0.76394	740.668	578.392	503.932	615.541	387.617	599.053	717.163	696.58	580.838	419.805	596.496	639.952	497.547	453.251	432.435	479.66	609.633	98.9169	600.103	150.734	559.273	96.2826	465.723	28.6975
TG 51:3_16:1	positive	0.287467	0.457397	0.989248	0.997675	1.00398	0.527135	0.713867	0.870776	0.0888412	0.185477	0.616749	247.38	142.847	139.145	142.684	90.2333	112.836	224.862	246.801	191.052	102.091	145.629	146.438	118.197	86.9011	93.0749	116.316	168.014	52.9381	168.683	78.5955	146.302	36.3207	103.622	15.9626
TG 51:3_17:0	positive	0.216037	0.3905	0.370876	0.997675	0.807998	0.25378	0.483508	0.780936	0.0482593	0.134796	0.603242	128.971	99.822	67.2886	100.081	49.5515	64.911	118.878	86.7574	73.7078	46.6428	101.27	87.7569	64.516	42.2129	49.4433	82.8095	99.0405	25.2038	80.0245	30.0664	77.3443	23.357	59.7454	17.9651
TG 51:3_18:2	positive	0.129837	0.298011	0.971463	0.997675	0.991318	0.0748516	0.294855	0.780521	0.00962673	0.0664188	0.622493	1107.41	774.822	855.511	903.901	523.955	611.173	1261.43	1213.47	711.703	546.577	763.703	820.398	580.104	475.659	554.655	656.483	910.411	141.716	902.507	388.888	710.595	118.011	566.725	74.5524
TG 51:3_18:3	positive	0.39169	0.552918	0.45957	0.997675	1.2538	0.995146	0.996001	1.00175	0.216279	0.322071	0.756267	45.6202	30.1949	23.6212	46.4508	37.9445	29.931	75.0356	40.002	35.8855	20.4923	59.3264	30.438	27.4961	24.1467	28.7656	29.9212	36.4717	11.3697	45.7283	20.0154	36.5355	16.4764	27.5824	2.49542
TG 51:4_16:1	positive	0.371928	0.530806	0.616227	0.997675	1.09344	0.771408	0.875814	1.0653	0.108208	0.206161	0.776112	137.053	126.236	90.5415	105.25	84.7177	113.408	164.624	139.228	106.431	97.1355	187.531	97.9603	108.729	97.6225	70.648	79.298	114.77	20.8618	125.494	34.2956	122.264	43.7134	89.0744	17.2674
TG 51:4_18:2	positive	0.182707	0.360655	0.807812	0.997675	1.08689	0.117229	0.342731	0.671771	0.0392132	0.120959	0.556318	523.802	263.295	437.369	464.041	211.038	288.823	778.56	556.794	217.497	176.325	381.63	358.839	154.373	187.457	254.541	342.975	422.127	111.884	458.804	259.568	283.573	101.896	234.837	83.2693
TG 51:4_18:3	positive	0.151506	0.321777	0.621301	0.997675	0.857239	0.348445	0.571727	0.815537	0.0304459	0.10472	0.487829	96.0348	58.8755	65.6057	107.337	34.315	46.0132	117.704	83.0161	75.9952	40.7861	69.1122	81.4829	40.1672	28.328	48.8875	42.5536	81.9633	23.3984	70.2621	37.8313	66.8441	18.0942	39.9841	8.59789
TG 51:4_20:4	positive	0.715226	0.805752	0.72174	0.997675	1.08828	0.638132	0.799958	0.919624	0.550708	0.644664	0.883781	33.7389	32.8298	35.0212	56.8413	24.8638	41.59	60.6799	45.2843	32.8802	31.435	41.0396	40.3425	26.0764	36.9335	30.591	46.4176	39.6078	11.5241	43.1045	14.7044	36.4243	4.97015	35.0046	8.81606
TG 51:5_18:2	positive	0.433118	0.585235	0.687889	0.997675	0.798277	0.156407	0.387306	0.56341	0.0935699	0.188307	0.44918	113.069	35.6501	61.2267	68.7127	9.83029	15.4533	133.655	63.508	26.8632	32.873	58.5562	38.7067	26.6659	13.0794	34.0124	51.4102	69.6646	32.213	55.6117	57.3346	39.2498	13.7492	31.292	15.9713
TG 51:5_18:3	positive	0.290946	0.459087	0.679989	0.997675	1.14254	0.945814	0.971279	0.978443	0.0610747	0.151245	0.565059	31.3075	19.5664	43.4514	30.9627	20.7868	23.6437	59.6588	39.0571	22.3679	11.9429	45.2329	43.0435	16.1564	17.3339	13.5619	23.743	31.322	9.75445	35.7866	17.8234	30.6468	16.1742	17.6988	4.32659
TG 52:0_16:0	positive	0.0282558	0.115197	0.122154	0.997675	1.32354	0.00840548	0.114934	1.70608	0.0531958	0.140969	1.73295	621.502	896.369	504.294	651.855	660.792	947.768	1076.67	853.946	1402.83	1016.26	1113.25	1029.75	1522.27	1346.1	793.698	971.882	668.505	164.695	884.793	175.033	1140.52	180.055	1158.49	334.38
TG 52:0_18:0	positive	0.000151679	0.00232707	0.13242	0.997675	1.42216	0.000620944	0.0382974	2.50201	0.00831643	0.0602901	2.83627	628.425	725.729	470.165	541.795	518.571	822.02	1100.18	924.234	1761.34	1320.47	1409.34	1428.88	2062.24	1739.06	1141.22	1768.42	591.528	110.414	841.251	243.873	1480.01	193.4	1677.74	386.297
TG 52:0_20:0	positive	0.172772	0.347292	0.394537	0.997675	1.17295	0.0884184	0.313001	1.44924	0.160544	0.261081	1.4109	226.739	442.645	228.42	315.822	301.852	385.542	393.027	343.102	563.764	389.192	373.161	432.72	550.523	477.222	274.454	410.105	303.407	101.723	355.881	42.198	439.709	86.4468	428.076	117.376
TG 52:1_16:0	positive	0.28754	0.457397	0.493867	0.997675	1.1088	0.103061	0.333093	1.26705	0.277445	0.383185	1.19118	4837.33	6529.35	3792.72	4575.06	4205.62	6273.88	5962.3	5439.71	7064.86	5962.6	5974.22	6002.86	7128.18	6390.81	4765.87	5222.36	4933.61	1152.66	5470.38	910.706	6251.13	542.747	5876.81	1078.98
TG 52:1_16:1	positive	0.684336	0.780303	0.819478	0.997675	1.0349	0.426174	0.629808	1.10881	0.421413	0.526654	0.954287	190.954	154.933	163.129	161	106.531	202.19	197.75	186.925	160.403	148.638	230.441	203.436	162.714	161.69	151.477	163.506	167.504	16.0147	173.349	45.0043	185.73	37.9906	159.847	5.62943
TG 52:1_18:0	positive	0.000857108	0.00945333	0.343523	0.997675	1.14992	0.00526121	0.0902142	1.56059	0.00410622	0.0383798	1.60149	3703.35	3813	2413.39	3044.39	2790.88	3792.92	4440.6	3894.77	5563.22	4859.31	4726.98	5097.78	5967.18	5249.45	4777.8	4783.54	3243.53	649.233	3729.79	687.511	5061.82	367.799	5194.49	560.529
TG 52:1_18:1	positive	0.023301	0.103016	0.428956	0.997675	1.13387	0.0246447	0.179459	1.42023	0.024478	0.0960581	1.41265	5009.93	5496.97	3212.53	4390.61	3750.42	5395.7	6240.48	5147.76	7569.12	5966.39	5916.79	6268.11	7275.75	6551.09	5626.55	6129.82	4527.51	986.662	5133.59	1033.97	6430.1	775.055	6395.8	697.834
TG 52:1_20:0	positive	0.621581	0.746409	0.749596	0.997675	0.929089	0.819108	0.903871	1.03221	0.171593	0.274078	0.809465	178.507	132.908	131.693	164.696	89.2593	93.0946	180.203	202.147	134.377	122.637	190.746	179.62	163.12	106.836	98.1929	123.848	151.951	23.3856	141.176	58.4458	156.845	33.3814	122.999	28.7921
TG 52:1_20:1	positive	0.558896	0.702151	0.771881	0.997675	1.04966	0.905547	0.949521	0.97991	0.414757	0.520718	0.837278	1477.88	2301.54	1211.83	1587.23	1353.43	1866.68	1921.26	1763.81	1961.98	1518.53	1386	1579.8	1829.94	1583.94	1044.03	1050.11	1644.62	465.456	1726.3	257.003	1611.58	247.207	1377	394.001
TG 52:2_14:0	positive	0.237265	0.405052	0.492791	0.997675	1.41824	0.0705283	0.290943	0.638916	0.0929136	0.188307	0.7042	78.733	52.1263	96.1448	70.5368	31.1117	47.9838	148.101	194.787	51.7282	23.6456	57.1941	57.536	50.2453	44.6136	47.4679	67.2015	74.3852	18.2816	105.496	78.801	47.526	16.1411	52.3821	10.1436
TG 52:2_16:0	positive	0.652836	0.766573	0.727889	0.997675	1.04329	0.305361	0.535651	1.09664	0.784848	0.839571	0.974828	10842.9	11804.6	8543.25	10551.5	7994.11	11332.5	12808.3	11414.4	12777.7	10072	11029.5	11897	11677.6	10609.4	8908.44	9496.11	10435.6	1370.46	10887.3	2044.23	11444	1160.22	10172.9	1226.3
TG 52:2_16:1	positive	0.424599	0.578367	0.873833	0.997675	0.967467	0.377926	0.587549	0.879866	0.124209	0.223918	0.770153	1677.36	1118.59	1051.47	1273.63	757.292	1030.61	1564.28	1602.28	1226.91	918.291	1162.02	1198.63	1049.27	874.068	978.129	1042.53	1280.27	280.602	1238.61	413.622	1126.46	141.3	986	81.2192
TG 52:2_18:0	positive	0.790296	0.863622	0.765757	0.997675	1.05929	0.252493	0.483358	1.13341	0.281681	0.386856	1.11651	3718.44	2866.54	2534.19	3144.98	2080.28	2770.85	4419.01	3721.11	3604.55	2876.81	3681.8	3737.15	3432.3	3023.13	3439.23	3798.36	3066.04	501.503	3247.81	1030.59	3475.08	402.534	3423.25	316.828
TG 52:2_18:1	positive	0.733078	0.820374	0.81174	0.997675	1.03214	0.413489	0.62371	1.09504	0.816079	0.862038	0.970435	23682.3	26288.8	16909.1	21138.5	16819.9	24681.7	25838.7	23507.3	27709.9	23241.3	23221.8	22210.6	25755.6	22649.7	17903.2	19107.9	22004.7	3995.13	22711.9	4041.67	24095.9	2456.92	21354.1	3559.33
TG 52:2_18:2	positive	0.941579	0.964868	0.867851	0.997675	1.03222	0.754426	0.867516	1.03408	0.649103	0.731967	0.957065	5270.31	4144.27	3711.62	4398.88	2790.94	3871.74	5922.86	5504.15	4732.36	3590.46	4871.33	4928.15	4473.33	3714.71	3978.38	4606.21	4381.27	657.087	4522.42	1454.47	4530.58	632.115	4193.16	417.991
TG 52:2_20:0	positive	0.432215	0.585235	0.766205	0.997675	0.913848	0.149273	0.38254	0.688458	0.135809	0.233167	0.7211	59.724	33.9712	63.4569	43.443	30.5904	20.6151	67.0216	65.0863	33.5328	19.295	50.6758	34.5976	37.8845	33.3792	36.2008	37.1847	50.1488	13.8501	45.8284	23.7201	34.5253	12.8295	36.1623	1.97976
TG 52:2_20:1	positive	0.0164945	0.0828989	0.534208	0.997675	0.892683	0.00778279	0.111076	0.696992	0.00193839	0.0272193	0.585106	889.689	764.925	739.025	671.316	439.831	548.746	892.207	855.249	586.472	463.952	541.561	544.265	506.718	465.233	370.763	450.609	766.239	91.2735	684.008	224.045	534.063	51.0642	448.331	56.9111
TG 52:2_20:2	positive	0.281616	0.452292	0.963975	0.997675	0.992711	0.696009	0.828955	0.938912	0.198382	0.300407	0.777694	772.743	921.829	470.523	672.573	556.622	806.292	707.344	746.725	773.554	677.375	637.707	575.685	637.199	597.138	482.129	490.37	709.417	189.347	704.246	106.49	666.08	82.9749	551.709	77.4084
TG 52:3_14:0	positive	0.187344	0.365289	0.787879	0.997675	1.12274	0.0821889	0.309545	0.530077	0.0897845	0.185624	0.519655	125.1	48.1688	134.009	132.378	50.7179	49.4296	192.505	200.968	63.1192	39.3288	49.8892	80.7139	29.7074	34.1149	71.2255	93.4216	109.914	41.3452	123.405	84.7477	58.2628	17.8536	57.1174	30.5366
TG 52:3_16:0	positive	0.139619	0.3102	0.912027	0.997675	0.981109	0.153147	0.385898	0.860926	0.0131898	0.0739389	0.720462	16496.8	13345.5	12546.7	15311.4	9165.86	12108	18351.6	16985	12484.9	10052.4	13519.1	13619.4	11480.7	9470.73	9801.03	10818.5	14425.1	1804.75	14152.6	4270.1	12419	1658.97	10392.7	924.693
TG 52:3_16:1	positive	0.250177	0.420933	0.734834	0.997675	0.918768	0.212765	0.450451	0.782883	0.0866298	0.184662	0.664893	3175.74	1720.01	2033.32	2328.45	1183.94	1633.98	2899.57	2788.01	1806.83	1444.69	2073.88	1922.16	1571.72	1448.03	1421.54	1713.96	2314.38	625.673	2126.37	849.75	1811.89	268.118	1538.81	133.861
TG 52:3_18:0	positive	0.833585	0.889259	0.820486	0.997675	0.935639	0.683326	0.820554	0.915005	0.295553	0.398353	0.797975	892.901	450.829	567.568	637.095	332.011	367.98	896.868	787.518	517.518	373.29	704.164	736.82	446.073	378.41	574.684	634.387	637.098	187.052	596.094	288.03	582.948	169.909	508.389	116.973
TG 52:3_18:1	positive	0.136253	0.305172	0.7107	0.997675	0.937386	0.150975	0.384361	0.854098	0.0198971	0.087218	0.708436	25155.9	19460.3	18158.2	21297.6	12718.4	16933.7	25349.3	23806.5	18234.2	15048.3	19095	19428.2	16460.1	13780	13706.1	15613.4	21018	3044.4	19702	5920.96	17951.4	1999.76	14889.9	1368.95
TG 52:3_18:2	positive	0.0750508	0.226469	0.874095	0.997675	0.975444	0.168309	0.406205	0.875108	0.00810881	0.0598542	0.700738	23892.1	20033.4	18107.7	21181.4	13764.5	17594.4	25170.4	24642	18351	14957	19916.1	19597.8	15809.3	13646.1	13532	15324.3	20803.7	2418.18	20292.8	5555.96	18205.5	2268.55	14577.9	1159.8
TG 52:3_18:3	positive	0.36841	0.528264	0.833343	0.997675	0.960252	0.893903	0.942397	0.978237	0.10258	0.198684	0.749456	440.554	289.474	283.475	320.23	231.567	272.73	451.279	325.144	313.196	234.351	413.756	343.403	270.881	206.296	260.274	262.124	333.433	73.2064	320.18	95.4208	326.177	74.3132	249.893	29.4311
TG 52:3_20:0	positive	0.0262007	0.108637	0.834225	0.997675	0.95788	0.400212	0.608406	1.16732	0.0115965	0.0703918	0.537018	82.359	71.0627	49.5553	68.0353	36.8355	58.5835	86.3653	77.813	54.7927	73.2449	104.247	84.0733	27.6396	32.6781	34.3949	50.826	67.7531	13.6079	64.8993	22.0228	79.0894	20.6738	36.3846	10.0453
TG 52:3_20:1	positive	0.0953501	0.257447	0.992656	0.997675	1.00305	0.0365356	0.214073	0.574271	0.0200525	0.08757	0.528156	223.211	129.526	234.587	206.684	102.568	97.6528	302.732	293.48	115.739	108.085	121.546	110.605	85.9244	93.6411	95.2542	144.541	198.502	47.3893	199.108	114.393	113.994	5.95767	104.84	26.7783
TG 52:3_20:2	positive	0.0156885	0.079881	0.472954	0.997675	0.877752	0.0376793	0.217555	0.649741	0.0261203	0.0977776	0.583422	423.881	260.58	308.807	308.442	195.354	248.087	340.723	358.415	242.085	167.787	237.733	198.169	211.618	188.186	168.358	191.284	325.428	69.4335	285.645	77.2274	211.443	35.1764	189.862	17.7066
TG 52:3_20:3	positive	0.0365789	0.141697	0.716979	0.997675	0.947306	0.11207	0.340406	0.817794	0.0170517	0.0814846	0.662155	697.864	554.102	469.955	589.108	388.03	499.755	667.796	633.669	533.664	488.726	455.943	411.613	451.794	388.351	324.984	365.13	577.757	94.402	547.313	128.59	472.487	51.5938	382.565	53.059
TG 52:4_14:0	positive	0.274326	0.44378	0.77704	0.997675	1.14816	0.130302	0.358331	0.554448	0.115574	0.215615	0.539185	78.4385	30.95	68.2663	102.477	23.3569	32.5563	116.845	148.879	25.8087	23.0878	54.9956	51.4264	31.6438	28.2897	34.9824	56.1269	70.0329	29.7425	80.4092	62.0766	38.8296	16.7069	37.7607	12.5453
TG 52:4_16:0	positive	0.101647	0.265096	0.712663	0.997675	0.921566	0.100977	0.333093	0.778897	0.0113079	0.0701241	0.603701	8729.75	6184.13	6772.49	8354.54	4085.21	5093.81	9332.46	9173.2	5572.56	4274.85	6616.86	6934.51	4586.88	3881.02	4642.31	5025.53	7510.23	1225.14	6921.17	2724.45	5849.69	1200.32	4533.93	476.975
TG 52:4_16:1	positive	0.176381	0.353367	0.652082	0.997675	0.868039	0.142448	0.375779	0.682215	0.059922	0.150064	0.540642	4665.43	2166	2956.62	3283.31	1440.85	1680.09	4082.68	4142.82	2112.62	1550.56	2604.69	2649.6	1702.77	1476.25	1802.77	2085.13	3267.84	1043.14	2836.61	1477	2229.37	513.767	1766.73	252.423
TG 52:4_18:0	positive	0.277436	0.447427	0.762303	0.997675	0.910359	0.476873	0.671539	0.83852	0.048999	0.135386	0.548977	113.293	53.9878	79.0509	97.3117	32.8549	58.8838	126.499	94.6009	52.1542	53.0705	108.166	74.761	49.5166	33.3301	54.2448	51.5607	85.9108	25.4682	78.2097	40.9515	72.0379	26.2536	47.1631	9.42302
TG 52:4_18:1	positive	0.123096	0.287059	0.690833	0.997675	0.904903	0.132986	0.362294	0.740224	0.0357916	0.117136	0.578199	5872.79	3327.7	3967.43	4512.1	2250.56	2898.58	5662.05	5187.51	3102.06	2361.16	3856.86	3767.11	2534.28	2156.8	2558.83	2972.67	4420	1082.74	3999.68	1677.92	3271.79	694.192	2555.64	333.39
TG 52:4_18:2	positive	0.0845352	0.239825	0.713656	0.997675	0.914983	0.0741223	0.293968	0.718315	0.0151062	0.0775802	0.559699	21255.4	13310.2	15882.7	18161.9	8991.38	11029.2	22154.9	20601.6	11353.6	8641.05	14587.6	14701.4	9782.59	8035.47	9434.2	11148.8	17152.5	3377.79	15694.3	6646.14	12320.9	2902.97	9600.26	1278.97
TG 52:4_18:3	positive	0.0462293	0.166061	0.889641	0.997675	0.973991	0.230715	0.466229	0.841834	0.0100603	0.0670232	0.58702	2299.89	1768.89	1606.26	2052.61	1200.05	1532	2428.79	2365.83	1550.08	1184.2	1957.05	1814.08	1179.44	992.272	1147.92	1216.66	1931.91	306.923	1881.67	611.182	1626.35	339.566	1134.07	98.6194
TG 52:4_20:0	positive	0.397494	0.557269	0.786528	0.997675	1.06303	0.757042	0.86881	0.939726	0.0378076	0.118504	0.724888	77.3841	58.0716	81.061	78.6825	46.2454	59.403	106.914	101.243	65.5743	50.8281	55.751	105.253	46.9009	49.0053	48.0955	69.9845	73.7998	10.5954	78.4512	30.164	69.3516	24.7067	53.4966	11.0257
TG 52:4_20:2	positive	0.077722	0.228769	0.458964	0.997675	0.777394	0.0159325	0.15344	0.570802	0.00582237	0.0461829	0.393016	117.571	80.3319	86.3433	97.8025	39.8484	25.4687	108.235	123.45	55.6391	30.1998	57.6938	74.5414	24.8837	23.7044	32.6058	68.9573	95.5121	16.3945	74.2505	48.7809	54.5185	18.2908	37.5378	21.3151
TG 52:4_20:3	positive	0.144696	0.314432	0.653909	0.997675	0.863156	0.11275	0.340521	0.608962	0.0676469	0.161109	0.51862	443.8	174.453	306.905	307.429	166.855	124.313	397.393	375.353	149.989	180.914	232.785	186.911	149.473	119.313	151.96	218.498	308.147	109.966	265.979	140.389	187.65	34.1635	159.811	41.844
TG 52:4_20:4	positive	0.489706	0.635854	0.481033	0.997675	1.10435	0.147806	0.38254	1.24104	0.399707	0.507137	1.14114	905.041	1099.34	686.215	983.147	770.999	1085.81	1212.42	987.871	1438.3	1013.33	1030.88	1076.75	1306.08	1139.47	783.44	963.277	918.437	174.185	1014.27	186.42	1139.81	200.776	1048.07	225.197
TG 52:4_22:4	positive	0.0823048	0.235792	0.632903	0.997675	1.12983	0.411489	0.622303	0.858268	0.0379652	0.118679	0.572279	13.9016	16.2601	24.7986	21.6136	19.2404	10.7499	28.1711	28.3541	16.1283	17.7182	11.7182	20.1563	6.64008	14.1359	11.0551	11.9907	19.1435	4.9623	21.6289	8.40805	16.4302	3.5514	10.9554	3.15273
TG 52:5_14:0	positive	0.170057	0.345158	0.907843	0.997675	0.961469	0.032255	0.20285	0.647324	0.00891227	0.063364	0.524398	172.084	110.217	158.365	167.481	79.9243	63.2038	251.541	190.046	105.275	67.787	90.7251	129.882	88.3147	44.0069	85.7423	100.847	152.037	28.4566	146.179	90.0001	98.4172	26.0412	79.7278	24.7112
TG 52:5_16:0	positive	0.145315	0.314432	0.822056	0.997675	1.02589	0.973112	0.983231	1.00328	0.100099	0.195503	0.794475	2749.36	3626.34	2674.91	3167.11	2504.28	3505.65	3588.27	2935.89	3454.61	2641.76	3256.56	2904.81	3023.52	2582.74	1980.51	2119.9	3054.43	438.514	3133.52	509.994	3064.43	362.067	2426.67	473.903
TG 52:5_16:1	positive	0.0871144	0.243003	0.575801	0.997675	0.841407	0.0998567	0.333093	0.620905	0.0451501	0.129668	0.471912	2976.99	1323.17	2041.29	1976.2	911.858	1073.25	2438.84	2574.58	1172.19	891.718	1597.32	1503.24	979.498	775.164	1122.27	1048.27	2079.41	680.6	1749.63	878.426	1291.12	322.708	981.3	149.279
TG 52:5_18:1	positive	0.140196	0.3102	0.619939	0.997675	0.856097	0.102238	0.333093	0.660208	0.0422422	0.125649	0.518905	829.916	398.409	562.419	616.962	256.901	302.114	801.623	700.591	383.334	292.265	412.285	501.703	290.729	253.831	325.62	379.19	601.926	178.125	515.307	276.002	397.397	86.3171	312.343	53.3401
TG 52:5_18:2	positive	0.102547	0.265709	0.632996	0.997675	0.85816	0.105799	0.33522	0.621834	0.0412498	0.123962	0.459157	5416.18	2385.23	3516.64	3927.75	1648.55	1896.95	4693.17	4844.68	1947.33	1550.93	3002.44	2979.67	1661.66	1324.75	1832.43	2181.37	3811.45	1252.95	3270.84	1733.91	2370.09	735.121	1750.05	356.611
TG 52:5_18:3	positive	0.0774225	0.228543	0.690891	0.997675	0.909443	0.182073	0.417907	0.758182	0.0240743	0.0954782	0.525248	1795.21	1019.02	1210.16	1428.38	743.774	910.203	1717.35	1587.65	985.967	657.972	1207.48	1282.77	772.437	570.774	675.326	845.519	1363.19	333.047	1239.74	484.331	1033.55	280.288	716.014	119.311
TG 52:5_20:3	positive	0.184943	0.362426	0.913101	0.997675	1.05436	0.144386	0.379176	0.474238	0.103977	0.201056	0.393892	136.685	36.584	76.9384	65.1513	29.8226	36.0438	106.814	159.82	28.6183	16.4561	60.6232	43.8575	20.8164	14.2757	38.3973	50.7278	78.8397	42.1213	83.125	61.9168	37.3888	19.1205	31.0543	16.6062
TG 52:5_20:4	positive	0.241392	0.410295	0.991432	0.997675	1.00195	0.531879	0.715306	0.920613	0.0737947	0.168385	0.745945	607.524	396.234	476.307	427.928	320.104	426.488	638.236	526.877	450.889	344.224	480.581	480.828	374.843	399.228	311.184	338.004	476.998	93.038	477.926	136.197	439.131	64.8133	355.815	38.9698
TG 52:5_20:5	positive	0.624941	0.747365	0.767053	0.997675	1.06525	0.447153	0.645273	1.1653	0.75468	0.816496	0.926078	5164.56	10150.1	4926.88	6564.52	6545.12	8968.17	7380.76	5661.16	9319.26	6745.21	7631.24	7541.22	8287.35	7171.8	4670.78	4694.52	6701.51	2409.9	7138.8	1407.24	7809.23	1082.57	6206.12	1817.16
TG 52:5_22:5	positive	0.18278	0.360655	0.707952	0.997675	1.10541	0.1008	0.333093	0.725402	0.0731125	0.167484	0.721988	320.516	198.249	229.055	236.195	162.134	181.325	399.479	344.801	198.56	110.664	210.758	193.824	187.17	148.041	174.067	201.169	246.004	52.3324	271.935	118.101	178.452	45.7513	177.612	22.6076
TG 52:6_14:0	positive	0.200543	0.374653	0.980711	0.997675	1.00858	0.076511	0.296385	0.642356	0.0456647	0.130503	0.568245	335.887	171.189	335.08	331.32	120.084	163.791	447.785	451.89	159.026	149.145	234.546	211.073	135.372	142.553	195.274	193.624	293.369	81.4776	295.888	178.667	188.448	41.0176	166.706	32.1763
TG 52:6_16:0	positive	0.456951	0.608224	0.319381	0.997675	1.03954	0.174269	0.409672	1.02693	0.687252	0.763177	1.00733	7308.56	7615.63	7451.67	7807.03	7481.05	7375.95	8236.45	8282.8	7680.04	7867.59	7870.19	7578.03	7773.25	7633.14	7578.72	7418.9	7545.72	214.678	7844.06	482.136	7748.96	144.608	7601	146.468
TG 52:6_16:1	positive	0.049064	0.173359	0.784487	0.997675	0.958185	0.334157	0.561422	0.885811	0.0147065	0.0774213	0.650388	971.466	810.13	661.991	801.637	533.758	701.228	967.669	906.869	750.184	540.547	822.752	761.172	595.668	512.629	476.659	525.701	811.306	126.545	777.381	198.434	718.664	122.964	527.664	49.853
TG 52:6_18:1	positive	0.0822157	0.235792	0.935146	0.997675	1.01232	0.225993	0.460344	0.838	0.00353336	0.0366733	0.696196	189.977	157.564	168.019	153.704	130.607	131.419	213.59	201.892	137.149	108.548	189.175	125.971	117.003	113.974	127.891	107.071	167.316	16.2726	169.377	44.5567	140.211	34.6993	116.485	8.66572
TG 52:6_18:2	positive	0.186704	0.364651	0.680752	0.997675	0.852336	0.198069	0.436568	0.641093	0.0727393	0.167484	0.43476	693.558	234.236	393.548	463.129	165.746	192.485	637.463	525.275	269.838	170.208	340.687	363.279	193.205	120.631	204.871	257.109	446.118	190.765	380.242	236.966	286.003	86.8554	193.954	56.2275
TG 52:6_18:3	positive	0.0462862	0.166061	0.503929	0.997675	0.825037	0.037588	0.217555	0.569807	0.018235	0.0833803	0.448075	395.402	206.189	303.902	295.917	120.863	167.43	383.346	319.567	172.493	98.1848	224.499	189.394	115.432	122.195	128.326	172.369	300.352	77.3163	247.802	123.956	171.143	53.2436	134.58	25.737
TG 52:6_20:4	positive	0.463266	0.612607	0.80557	0.997675	1.09667	0.357636	0.574501	0.822678	0.112535	0.211331	0.677037	156.868	75.6945	138.545	154.287	66.6526	67.4797	222.245	219.808	108.384	70.4901	126.133	127.224	78.8613	63.8639	110.668	102.318	131.349	37.9762	144.046	88.8953	108.058	26.4921	88.9279	21.4591
TG 52:6_20:5	positive	0.0447044	0.162384	0.761015	0.997675	0.957691	0.584492	0.754924	0.938183	0.00300557	0.0338706	0.651491	3635.28	3651.17	3082.49	4000.67	2345.23	3358.47	4412.99	3644.96	3422.48	2425.97	3830.79	3802.07	2796.52	2425.3	1970.19	2169.66	3592.4	379.466	3440.41	855.156	3370.33	656.496	2340.42	356.589
TG 52:6_22:6	positive	0.233654	0.401746	0.994445	0.997675	0.99759	0.0573873	0.259355	0.6297	0.0487828	0.135386	0.599973	2001.81	1045.81	1887.33	1757.25	713.346	894.959	2562.22	2505.54	1001.99	735.761	1359.79	1116.53	803.918	705.026	1123.82	1382.37	1673.05	429.931	1669.02	1001.67	1053.52	259.101	1003.78	309.268
TG 52:7_16:0	positive	0.615194	0.744393	0.35317	0.997675	1.05432	0.475147	0.671539	1.04296	0.976446	0.983192	0.998866	602.411	670.005	579.171	629.904	576.216	660.296	687.942	691.834	727.943	646.257	614.192	599.713	641.91	636.676	603.138	596.954	620.373	39.049	654.072	53.7694	647.027	57.3433	619.669	22.8994
TG 52:7_18:1	positive	0.716635	0.80597	0.303134	0.997675	0.824638	0.543208	0.722407	0.910658	0.480433	0.579901	0.842341	80.3563	76.9726	43.9906	77.016	39.7654	67.0481	55.2697	67.4429	69.506	59.5586	70.1146	54.2892	76.473	79.9915	32.0569	45.932	69.5839	17.1356	57.3815	13.0315	63.3671	7.74871	58.6133	23.3955
TG 52:7_20:5	positive	0.149137	0.319071	0.992905	0.997675	1.00237	0.288976	0.523356	0.81832	0.0035968	0.0366733	0.562865	836.041	644.603	744.164	878.967	405.602	528.299	1183.97	993.256	560.115	393.256	886.961	699.55	462.925	374.96	430.266	478.857	775.944	104.06	777.782	370.665	634.97	209.523	436.752	45.8919
TG 52:7_22:6	positive	0.188398	0.366063	0.975009	0.997675	0.987273	0.0858405	0.311807	0.57069	0.0580539	0.14812	0.489888	502.363	204.703	368.334	328.445	103.924	176.561	566.416	539.078	173.377	138.624	261.496	227.664	164.435	140.809	173.288	209.196	350.961	122.642	346.495	240.258	200.29	54.8407	171.932	28.3741
TG 52:8_16:1	positive	0.857089	0.908515	0.963109	0.997675	0.98626	0.701764	0.832407	1.10054	0.722178	0.791409	0.905132	78.3474	75.469	28.2956	40.4324	28.4427	68.328	52.7514	69.9648	55.4957	61.5213	75.8352	52.066	51.5987	66.8	42.6881	40.3455	55.6361	25.0852	54.8717	19.2515	61.2296	10.4922	50.3581	11.9855
TG 53:0_16:0	positive	0.0816736	0.235792	0.594255	0.997675	0.945214	0.97285	0.983231	0.996785	0.0137531	0.0752868	0.773422	816.13	795.243	648.301	807.186	572.189	742.217	876.039	708.396	764.708	608.18	873.789	810.323	656.327	590.702	528.138	596.809	766.715	79.4048	724.71	124.814	764.25	113.254	592.994	52.3998
TG 53:1_16:0	positive	0.264111	0.436755	0.426618	0.997675	0.88382	0.298796	0.53146	0.875477	0.0645491	0.156673	0.764964	145.971	103.944	103.231	128.293	86.1455	86.4008	138.951	114.008	115.425	82.3767	117.569	106.119	106.521	87.2039	86.2537	88.3047	120.36	20.6699	106.376	25.3487	105.372	16.1157	92.0709	9.67006
TG 53:1_17:0	positive	0.112449	0.277713	0.47059	0.997675	1.14928	0.0315095	0.200792	1.529	0.155481	0.255233	1.34631	51.5077	43.1457	28.4952	35.6902	30.8963	49.3927	59.0015	43.2592	75.1781	52.9276	64.0112	50.7483	67.2858	61.567	37.5894	47.4048	39.7097	9.88129	45.6374	11.7708	60.7163	11.255	53.4617	13.4836
TG 53:1_18:0	positive	0.0373746	0.143351	0.96234	0.997675	1.00637	0.0334265	0.204059	1.40623	0.0816466	0.178277	1.39908	45.2252	44.0257	38.9597	48.4656	30.3003	46.144	55.523	45.8343	75.0979	49.8033	61.0679	62.4778	80.526	62.1082	47.1374	57.413	44.1691	3.94688	44.4504	10.45	62.1117	10.3499	61.7962	13.9642
TG 53:1_18:1	positive	0.947805	0.968572	0.997675	0.997675	0.99982	0.795557	0.89065	0.98499	0.796691	0.849901	1.01654	308.708	290.619	248.429	304.804	260.043	288.538	303.186	300.585	304.075	272.484	287.129	271.572	298.254	321.202	270.43	281.742	288.14	27.5916	288.088	19.7554	283.815	15.2724	292.907	22.0532
TG 53:2_16:0	positive	0.221111	0.393537	0.716812	0.997675	0.937016	0.557064	0.735602	0.93632	0.0458075	0.130591	0.725154	147.005	119.989	97.9949	113.288	79.4493	90.6931	152.866	125.144	119.053	92.5048	118.412	117.851	109.048	84.8453	74.2445	78.6863	119.569	20.4761	112.038	33.4483	111.955	12.9762	86.7061	15.5161
TG 53:2_17:0	positive	0.952455	0.97162	0.997211	0.997675	0.999358	0.955914	0.975695	1.00602	0.571705	0.663291	1.06843	83.7734	81.6839	56.9472	79.2288	56.0859	66.8152	108.893	69.6458	70.007	65.655	85.9133	81.8736	96.2424	76.4303	67.7543	81.8474	75.4083	12.4467	75.3599	23.1055	75.8622	9.58526	80.5686	11.9532
TG 53:2_18:1	positive	0.749547	0.833942	0.862925	0.997675	0.970233	0.96196	0.97656	1.00565	0.323319	0.428397	0.881217	342.511	314.559	224.979	250.356	195.518	253.195	376.314	273.67	324.655	248.709	270.398	295.035	280.961	257.954	233.194	225.786	283.101	54.6796	274.674	75.4074	284.699	32.6756	249.474	25.0963
TG 53:2_18:2	positive	0.912173	0.945417	0.544709	0.997675	0.90682	0.825423	0.905627	0.971861	0.627342	0.713639	0.943653	88.561	68.8185	66.4893	66.3013	48.047	55.2929	87.9053	71.8867	63.6133	55.3945	87.526	75.4712	80.5915	55.9823	60.9775	76.2687	72.5425	10.7402	65.783	17.8069	70.5012	14.0262	68.455	11.8298
TG 53:3_16:0	positive	0.110425	0.275953	0.718109	0.997675	0.915516	0.11526	0.341339	0.760241	0.0274676	0.0994634	0.589622	123.45	81.492	77.3686	101.298	47.248	67.6627	109.79	126.499	80.6064	59.2597	77.5684	74.2006	67.0838	56.6801	50.8976	51.5226	95.9022	21.1278	87.8	36.6567	72.9088	9.46806	56.546	7.48781
TG 53:3_17:0	positive	0.295657	0.462113	0.390825	0.997675	0.849759	0.208061	0.447724	0.815559	0.0775442	0.174117	0.739628	130.783	89.7298	84.8602	112.57	59.0243	74.6728	106.971	114.483	85.4001	61.333	96.4055	97.7193	86.6216	76.3288	65.2721	80.9004	104.486	21.2902	88.7878	26.3057	85.2144	16.852	77.2807	9.0456
TG 53:3_18:2	positive	0.302644	0.468636	0.753656	0.997675	0.933675	0.462465	0.659501	0.8729	0.117388	0.216232	0.701579	361.32	215.259	213.698	233.093	151.061	203.374	313.906	287.153	225.532	167.839	262.401	237.527	204.462	160.764	169.012	183.737	255.842	70.8668	238.874	75.1268	223.325	40.051	179.494	19.1666
TG 53:4_16:0	positive	0.344274	0.506208	0.770151	0.997675	0.933109	0.241464	0.47639	0.825974	0.0901054	0.185624	0.705842	43.3574	30.888	24.5281	33.0811	16.3854	25.427	41.7211	39.5013	27.3915	24.9836	26.1202	30.4132	27.9446	17.2124	21.0955	26.816	32.9637	7.82112	30.7587	11.9948	27.2271	2.34069	23.2671	5.02822
TG 53:4_17:0	positive	0.410055	0.565175	0.527792	0.997675	0.86775	0.568096	0.744676	0.901744	0.134818	0.233003	0.726668	71.5883	38.2081	46.3712	54.7424	34.1354	31.6577	55.1494	62.0746	48.2822	35.1801	57.5256	49.199	40.4175	39.4233	30.5375	42.8832	52.7275	14.2713	45.7543	15.1474	47.5467	9.2337	38.3154	5.38538
TG 53:4_18:2	positive	0.103405	0.26734	0.45343	0.997675	0.823063	0.142416	0.375779	0.7075	0.049705	0.136047	0.548848	322.898	171.801	204.662	211.591	115.358	132.034	272.16	230.219	141.988	116.811	189.142	196.557	140.288	112.537	116.602	130.547	227.738	65.7714	187.443	75.8796	161.125	38.1678	124.993	12.7848
TG 53:4_18:3	positive	0.0127497	0.0669648	0.193369	0.997675	0.750487	0.0078935	0.111076	0.560134	0.00513365	0.0433259	0.522879	33.7752	25.0625	23.8746	28.5286	13.2838	15.9083	23.2217	31.071	13.2179	11.8099	21.7866	15.4954	15.1063	16.8807	12.5031	13.6754	27.8102	4.43984	20.8712	7.99502	15.5775	4.40917	14.5414	1.88823
TG 53:4_20:4	positive	0.0353791	0.137967	0.180182	0.997675	1.24946	0.00634699	0.102027	1.66816	0.465994	0.567763	1.20012	21.0428	14.4312	12.2758	14.37	14.6354	20.4519	22.6335	19.8955	27.1361	23.143	27.2674	26.0792	23.0189	25.9415	12.7768	12.8138	15.53	3.80935	19.4041	3.39161	25.9064	1.91754	18.6378	6.85099
TG 53:5_20:4	positive	0.963753	0.977161	0.771601	0.997675	1.04818	0.861556	0.91994	1.0278	0.64828	0.731746	1.0776	28.755	39.3441	25.876	23.8976	22.6948	31.6036	38.1258	31.1275	30.8457	25.8053	38.2655	26.2332	40.4131	33.1658	25.5522	27.8879	29.4682	6.87938	30.8879	6.32676	30.2874	5.78755	31.7548	6.59246
TG 53:6_20:4	positive	0.770955	0.845657	0.602162	0.997675	1.23448	0.644929	0.800746	1.11659	0.564657	0.656421	0.900659	14.7684	11.7335	9.23615	16.6072	5.16776	10.3649	27.7491	21.3376	11.6445	9.24794	21.2447	16.3112	9.02619	9.9749	14.8512	13.2929	13.0863	3.25983	16.1548	10.2555	14.6121	5.30596	11.7863	2.74242
TG 54:0_16:0	positive	0.0689612	0.213469	0.295584	0.997675	1.20645	0.0325715	0.202948	1.59616	0.105241	0.202232	1.3476	94.8931	85.966	71.5067	93.1343	66.9626	103.486	132.338	114.041	141.162	95.428	158.402	156.483	144.101	132.605	86.4263	102.465	86.375	10.6376	104.207	27.5423	137.869	29.3266	116.399	26.599
TG 54:0_18:0	positive	3.38822e-05	0.000790134	0.0863351	0.997675	1.63448	0.00313269	0.0723546	2.96754	0.00397937	0.0380323	3.7196	43.9757	34.4402	31.3595	41.3664	43.8016	57.7799	89.4436	56.0135	131.791	85.5267	120.764	110.436	172.612	143.741	105.171	140.663	37.7854	5.87724	61.7596	19.4743	112.13	19.7629	140.547	27.6278
TG 54:1_16:0	positive	0.158477	0.328798	0.502694	0.997675	1.12568	0.0364699	0.214073	1.38248	0.159528	0.259898	1.29147	266.33	404.159	247.786	305.653	229.747	359.367	424.796	363.845	482.734	375.282	401.035	433	497.093	434.939	323.316	325.322	305.982	69.7565	344.439	82.0792	423.013	46.2877	395.167	85.6578
TG 54:1_18:0	positive	0.000193347	0.0027493	0.245674	0.997675	1.39593	0.000470095	0.0342582	2.04581	1.44266e-05	0.00210267	2.3628	276.345	271.325	192.792	238.607	176.612	307.495	493.106	389.498	581.016	462.758	494.731	464.488	609.628	581.197	535.554	586.965	244.767	38.4788	341.678	133.707	500.748	55.4893	578.336	31.0491
TG 54:1_18:1	positive	0.000340458	0.00451107	0.249296	0.997675	1.29857	0.000113312	0.0220721	1.94512	0.000427923	0.01386	1.89187	241.572	224.712	184.091	201.008	165.09	252.171	370.087	318.231	460.524	380.645	405.048	409.829	453.353	412.851	362.631	381.87	212.846	25.3835	276.395	88.5136	414.012	33.5389	402.676	39.6154
TG 54:1_20:0	positive	0.00636023	0.0412001	0.135164	0.997675	1.21977	0.00569241	0.0948192	1.77746	0.0443631	0.128675	1.61491	158.367	185.45	122.123	149.99	147.204	209.551	208.582	185.953	338.263	241.343	261.672	253.51	325.702	265.402	187.837	215.727	153.982	26.0791	187.822	29.1914	273.697	43.8467	248.667	60.5526
TG 54:1_20:1	positive	0.0168164	0.0837945	0.603754	0.997675	1.09353	0.0256398	0.181188	1.44707	0.0230776	0.0938108	1.555	214.321	253.439	153.545	165.196	153.212	230.339	269.979	206.534	334.672	262.052	255	286.399	364.758	335.271	243.689	279.294	196.626	46.1325	215.016	48.8105	284.531	36.0325	305.753	54.4824
TG 54:2_16:0	positive	0.755426	0.836443	0.809806	0.997675	1.03476	0.218686	0.453146	1.12573	0.830359	0.873826	1.02441	701.533	748.44	547.941	640.263	492.045	630.424	860.047	747.363	864.77	672.464	718.901	713.751	827.314	688.56	557.893	628.808	659.544	86.5881	682.469	157.813	742.472	84.1397	675.644	114.353
TG 54:2_18:0	positive	0.00844156	0.0509993	0.577929	0.997675	1.15683	0.00503028	0.0888682	1.49891	0.000617938	0.0171551	1.76947	552.728	373.242	401.558	449.337	284.257	389.535	755.052	626.694	690.534	574.945	695.695	702.194	791.141	698.041	808.79	846.142	444.216	78.8631	513.884	215.313	665.842	60.7857	786.028	62.9806
TG 54:2_18:1	positive	0.138454	0.308675	0.887054	0.997675	1.02198	0.0156955	0.152508	1.23963	0.0510403	0.137127	1.21231	1627.09	1656.04	1317.97	1459.32	1007.06	1475.22	1948.22	1763.12	2018.88	1672.64	1951.81	1869.35	2132.74	1812.64	1659.85	1741.87	1515.1	157.458	1548.41	410.028	1878.17	150.047	1836.78	206.955
TG 54:2_18:2	positive	0.17305	0.347292	0.599556	0.997675	1.11388	0.0676502	0.284766	1.31881	0.0151121	0.0775802	1.3534	221.563	214.395	205.647	196.272	142.598	192.366	323.238	275.094	257.47	216.145	318.098	313.289	265.995	252.004	289.521	326.464	209.469	10.9436	233.324	81.1132	276.25	48.6089	283.496	32.5607
TG 54:2_20:0	positive	0.113932	0.279674	0.580001	0.997675	1.1063	0.0264978	0.182661	1.39461	0.134918	0.233003	1.17068	166.939	128.118	115.178	133.517	101.544	131.81	201.25	166.951	204.682	146.936	204.495	202.213	169.674	162.321	138.618	165.949	135.938	22.0535	150.389	43.1744	189.581	28.4525	159.14	14.0072
TG 54:2_20:1	positive	0.627998	0.748579	0.953024	0.997675	0.991881	0.433252	0.633842	1.08081	0.540757	0.635607	0.930279	1027.56	1030.13	749.077	823.043	658.615	871.108	1119.47	951.146	1119.61	895.704	948.021	959.802	1024.3	853.862	718.039	780.532	907.452	143.391	900.085	191.384	980.783	96.6505	844.183	132.287
TG 54:2_20:2	positive	0.0249977	0.106004	0.9719	0.997675	0.993967	0.117621	0.342731	1.28383	0.0131525	0.0739389	1.48386	91.8034	103.18	63.9858	80.2367	58.4892	82.5182	112.659	83.4936	134.62	91.5583	94.1116	115.193	149.123	109.935	123.782	120.494	84.8015	16.7424	84.2899	22.1678	108.871	20.1708	125.833	16.612
TG 54:3_16:0	positive	0.19969	0.374653	0.894231	0.997675	0.98053	0.493914	0.687236	0.949993	0.0227363	0.093347	0.78449	902.955	859.317	707.347	752.528	542.292	710.284	984.694	922.141	786.073	675.125	811.457	788.362	688.06	633.732	565.115	640.835	805.537	90.9828	789.853	202.551	765.254	61.1701	631.935	50.6533
TG 54:3_16:1	positive	0.329905	0.492533	0.735068	0.997675	0.907783	0.422849	0.628476	0.838252	0.111648	0.210858	0.637379	171.408	89.4036	91.7277	115.994	58.839	73.3943	155.364	137.729	106.799	68.3295	110.096	107.525	79.4221	70.6647	73.1927	75.354	117.133	38.1288	106.332	47.3654	98.1873	19.9554	74.6584	3.70922
TG 54:3_18:0	positive	0.69799	0.792503	0.821447	0.997675	1.06401	0.252872	0.483358	1.18179	0.157657	0.257463	1.22897	686.162	425.226	532.42	628.189	324.793	407.421	883.543	801.667	655.125	513.439	773.216	743.234	678.398	553.641	735.48	824.685	567.999	114.361	604.356	279.175	671.254	116.538	698.051	113.545
TG 54:3_18:1	positive	0.978538	0.988713	0.969134	0.997675	0.992292	0.677801	0.817286	1.04221	0.897306	0.925338	0.9885	3148.94	2289.49	2317.11	2486.86	1476.01	2178.31	3313.99	3195.15	2731.62	2249.63	2828.2	2865.26	2682.6	2403	2414.19	2624.83	2560.6	401.814	2540.86	873.913	2668.68	284.991	2531.16	143.543
TG 54:3_18:2	positive	0.720503	0.808572	0.875183	0.997675	0.967848	0.473513	0.670043	0.916957	0.0945608	0.188798	0.835334	1692.77	1256.92	1313.73	1464.3	847.339	1051.95	1882.71	1761.57	1332.4	965.731	1469.27	1484.68	1188.1	1042.48	1217	1336.98	1431.93	194.666	1385.89	513.005	1313.02	241.43	1196.14	121.036
TG 54:3_18:3	positive	0.637245	0.753578	0.367479	0.997675	1.20097	0.531722	0.715306	1.22469	0.742515	0.806119	0.939804	23.6825	16.3757	15.4504	11.9575	14.3275	18.2986	25.2786	23.12	20.717	8.82887	33.3389	19.74	13.8296	15.3386	20.469	13.7678	16.8665	4.92618	20.2562	4.91285	20.6562	10.0263	15.8512	3.163
TG 54:3_20:1	positive	0.100713	0.264237	0.489865	0.997675	0.879527	0.106388	0.336176	0.808281	0.0160111	0.0787719	0.659979	1052.16	857.851	715.359	840.475	491.525	635.208	1022.88	898.688	760.463	553.328	713.453	774.13	647.77	562.051	479.237	598.326	866.46	139.121	762.076	242.195	700.344	101.398	571.846	71.0355
TG 54:3_20:2	positive	0.38206	0.541291	0.531401	0.997675	0.90374	0.832056	0.906035	0.97443	0.189333	0.290095	0.810703	499.63	417.037	305.306	351.121	242.393	374.605	406.301	398.37	400.014	348.937	404.013	379.906	383.255	323.251	268.59	300.217	393.273	84.4424	355.417	76.5433	383.217	25.1708	318.828	48.4447
TG 54:3_20:3	positive	0.620959	0.746409	0.86512	0.997675	0.966538	0.641266	0.799958	1.05951	0.322696	0.428058	1.14226	91.4154	67.5763	53.7897	64.4683	44.0555	57.8994	92.0742	73.9432	74.2083	73.6088	70.184	75.7486	82.7027	75.4976	70.3433	88.1469	69.3124	15.8742	66.9931	20.7059	73.4374	2.34877	79.1726	7.84136
TG 54:4_16:0	positive	0.671419	0.772066	0.77326	0.997675	0.95425	0.324408	0.553171	0.918703	0.111939	0.210858	0.86452	570.484	470.794	430.144	472.25	308.019	400.747	572.258	573.724	496.399	395.057	454.507	439.693	456.126	399.089	397.718	427.41	485.918	59.6593	463.687	131.77	446.414	41.8197	420.086	27.6508
TG 54:4_16:1	positive	0.293435	0.460394	0.626683	0.997675	0.885378	0.218955	0.453146	0.791981	0.081572	0.178277	0.671971	214.776	140.176	148.157	120.898	78.9716	101.708	192.185	179.618	120.738	98.54	142.966	131.958	96.4035	90.4941	105.902	126.515	156.002	40.8197	138.12	56.1827	123.55	18.9832	104.829	15.7893
TG 54:4_18:0	positive	0.9951	0.995954	0.886544	0.997675	0.96132	0.788895	0.887031	0.954343	0.780937	0.836155	0.95146	405.193	220.511	305.711	368.824	161.689	214.521	455.536	418.202	285.159	227.628	383.406	344.681	275.041	230.142	336.269	395.672	325.06	80.9144	312.487	146.032	310.218	68.2965	309.281	72.1735
TG 54:4_18:1	positive	0.495784	0.640542	0.778177	0.997675	0.93192	0.25737	0.488752	0.834863	0.0965463	0.190994	0.746022	4367.01	2569.04	3263.01	3469.07	1750.09	2286.53	4508.83	4192.15	2792.23	2185.87	3215.67	3217.26	2472.06	2235.1	2622.54	2867.03	3417.03	741.164	3184.4	1370.29	2852.76	487.501	2549.18	265.204
TG 54:4_18:2	positive	0.491389	0.63733	0.814437	0.997675	0.943923	0.322095	0.552764	0.849973	0.0890778	0.185477	0.738401	2973.48	1769.17	2189.33	2477.9	1301.33	1538.61	3128.04	2914.22	1940.49	1443.51	2354.69	2259.44	1641.49	1467.98	1758.81	2079.97	2352.47	506.041	2220.55	933.583	1999.53	410.827	1737.06	257.938
TG 54:4_18:3	positive	0.272283	0.442793	0.745331	0.997675	0.929521	0.21613	0.451566	0.833324	0.0270933	0.0987626	0.685642	152.778	99.4478	127.721	136.556	73.5022	84.6198	159.987	161.992	108.247	77.2021	127.147	117.818	92.6638	71.6621	92.2565	97.5536	129.126	22.3413	120.025	47.5256	107.604	21.6869	88.534	11.5026
TG 54:4_20:1	positive	0.134343	0.303876	0.706711	0.997675	0.901406	0.181198	0.417542	0.720582	0.0711115	0.165501	0.56344	232.119	117.612	137.712	145.499	83.6809	97.2282	197.699	191.93	107.698	88.5998	131.652	128.137	86.9565	85.7007	86.2798	97.6877	158.236	50.6373	142.634	60.5513	114.022	19.9694	89.1562	5.7108
TG 54:4_20:2	positive	0.150725	0.321291	0.780164	0.997675	0.939308	0.113312	0.340521	0.736144	0.0683437	0.162044	0.673099	386.657	222.959	265.961	278.621	159.246	220.519	348.436	355.946	222.657	179.651	201.242	246.106	182.099	171.771	208.048	214.971	288.549	69.6085	271.037	97.0383	212.414	28.5089	194.222	20.5967
TG 54:4_20:3	positive	0.375437	0.534506	0.702565	0.997675	0.912944	0.18916	0.427444	0.774921	0.153658	0.253059	0.74844	454.228	251.585	310.721	298.34	173.194	239.724	375.967	411.522	252.095	224.77	276.672	265.387	243.919	261.851	210.986	267.349	328.718	87.462	300.102	112.429	254.731	22.3574	246.026	25.4124
TG 54:4_20:4	positive	1.3485e-05	0.0003835	0.119427	0.997675	1.15321	0.00334078	0.0734971	1.83209	0.00158383	0.0249561	2.10022	123.065	133.896	100.164	115.687	119.153	149.969	145.337	130.792	261.716	201.187	200.942	202.389	274.851	271.28	205.595	241.28	118.203	14.1617	136.313	14.058	216.558	30.1118	248.252	32.1768
TG 54:4_22:4	positive	0.223956	0.396176	0.396549	0.997675	1.20133	0.198494	0.436568	1.37925	0.135781	0.233167	1.40665	19.2113	48.7603	25.7856	35.7129	37.7447	42.9946	41.7136	33.0833	55.3886	52.5669	37.7268	32.8891	46.7116	54.5908	39.423	41.3938	32.3675	12.8624	38.884	4.46652	44.6428	11.0188	45.5298	6.77982
TG 54:5_16:0	positive	0.441493	0.59375	0.713766	0.997675	1.0406	0.25353	0.483508	1.13161	0.805925	0.85532	0.970839	975.865	1143.41	773.894	868.605	828.996	1072.08	1074.98	938.472	1221.06	963.165	1016.39	1056.26	1071.98	984.193	750.07	845.835	940.444	158.483	978.63	118.347	1064.22	111.299	913.02	143.063
TG 54:5_16:1	positive	0.142935	0.312103	0.57526	0.997675	0.87903	0.193172	0.430666	0.730528	0.0931944	0.188307	0.624878	222.143	118.859	147.46	122.222	103.851	96.3227	170.597	166.039	99.4932	105.089	95.0777	146.462	105.366	78.0899	89.3068	108.841	152.671	48.0411	134.202	39.5569	111.53	23.6451	95.4009	14.3381
TG 54:5_18:0	positive	0.0571597	0.189342	0.543138	0.997675	1.09369	0.0442323	0.230245	1.36404	0.026135	0.0977776	1.31107	143.893	164.76	108.719	152.91	111.984	152.993	191.831	166.905	213.053	147.078	202.774	214.984	206.619	190.969	173.781	176.311	142.57	24.1314	155.928	33.4128	194.472	32.0476	186.92	15.1618
TG 54:5_18:1	positive	0.268816	0.441485	0.644333	0.997675	0.890559	0.178567	0.413112	0.785076	0.0415436	0.124453	0.650529	2700.3	1558.86	2076.77	2230.06	1069.33	1329.86	2711.14	2518.19	1570.55	1204.03	1928.61	2021.77	1322.18	1141.05	1400.13	1709.05	2141.5	470.372	1907.13	827.642	1681.24	372.887	1393.11	236.947
TG 54:5_18:2	positive	0.1963	0.374653	0.651682	0.997675	0.872926	0.121918	0.348638	0.690289	0.0482561	0.134796	0.566525	4112.32	1946.83	3217.37	3321.88	1406.66	1657.66	3920.73	4012.43	1955.89	1517.69	2548.32	2674.65	1605.46	1405.29	1901.78	2224.79	3149.6	895.873	2749.37	1409.74	2174.14	538.232	1784.33	357.519
TG 54:5_18:3	positive	0.342859	0.504765	0.715128	0.997675	0.905699	0.295536	0.52852	0.793085	0.0576014	0.147288	0.637836	344.966	190.267	240.292	305.737	140.502	155.967	358.93	323.899	208.645	130.303	218.522	300.063	157.631	145.811	170.341	215.884	270.316	68.6456	244.824	112.623	214.383	69.4278	172.417	30.6606
TG 54:5_20:2	positive	0.211173	0.386543	0.689629	0.997675	0.87266	0.309853	0.540043	0.700264	0.138716	0.235735	0.519243	111.149	44.0303	59.9064	45.9611	36.6481	37.1447	84.6485	69.3638	38.1972	35.8509	60.6643	48.0895	34.1824	28.9658	32.8783	39.5205	65.2618	31.3987	56.9513	23.9842	45.7005	11.298	33.8867	4.36117
TG 54:5_20:3	positive	0.226956	0.397941	0.489317	0.997675	0.799996	0.125891	0.354562	0.631138	0.0942025	0.188508	0.58443	457.642	192.917	298.954	294.741	115.717	161.952	363.868	353.862	168.16	138.027	236.812	242.297	162.291	138.034	187.5	239.354	311.063	109.327	248.85	128.494	196.324	51.4605	181.795	43.3626
TG 54:5_20:4	positive	0.146643	0.315472	0.99259	0.997675	0.998869	0.0756979	0.296187	1.2315	0.109517	0.207654	1.19621	659.127	651.8	547.744	632.953	439.667	643.934	757.916	647.291	901.98	629.373	781.144	755.929	822.492	851.588	622.533	683.882	622.906	51.3063	622.202	132.714	767.107	111.779	745.124	109.696
TG 54:5_20:5	positive	0.0422553	0.157001	0.577083	0.997675	1.09388	0.0341858	0.207608	1.40062	0.0568061	0.146216	1.35514	727	1122.12	697.144	977.171	767.85	1165.91	1086.6	833.86	1397.81	1048.32	1281.79	1207.07	1331.12	1344.27	1038.93	1060.43	880.859	204.049	963.554	192.534	1233.75	146.426	1193.69	166.601
TG 54:5_22:4	positive	0.420255	0.575818	0.92383	0.997675	0.987048	0.91875	0.956484	0.986982	0.251319	0.358237	0.846695	24.1611	14.679	17.1082	19.3333	15.5503	19.3106	21.9246	17.5209	20.3652	15.6628	19.7411	18.5324	17.268	16.635	15.005	14.8325	18.8204	4.03603	18.5766	2.70931	18.5754	2.08545	15.9351	1.20379
TG 54:5_22:5	positive	0.630966	0.749955	0.633166	0.997675	1.06896	0.17083	0.406592	1.20213	0.725499	0.793605	1.07067	600.682	896.929	569.091	683.195	659.58	897.396	740.545	642.01	957.969	802.441	802.011	743.303	977.189	860.916	539.853	566.261	687.474	147.69	734.882	116.531	826.431	91.986	736.055	216.842
TG 54:6_16:0	positive	0.539943	0.682094	0.826097	0.997675	1.03123	0.169576	0.406592	1.1832	0.846635	0.886155	1.03161	1964.58	2729.61	1736.15	2146.79	1923.11	2708.45	2359.55	1853.88	2809.28	2304.01	2638.71	2396.47	2773.17	2525.22	1702.03	1847.8	2144.28	424.844	2211.25	399.971	2537.12	229.863	2212.05	518.24
TG 54:6_16:1	positive	0.1637	0.33843	0.680211	0.997675	0.926966	0.311357	0.541046	0.848053	0.0677043	0.161109	0.690059	335.407	215.917	217.304	235.309	159.967	201.672	292.922	276.055	212.857	160.776	244.25	233.509	193.276	174.246	156.942	168.312	250.984	56.9706	232.654	62.6075	212.848	37.0787	173.194	15.1917
TG 54:6_18:1	positive	0.0799463	0.232462	0.965255	0.997675	0.995795	0.655701	0.806072	1.03454	0.0262473	0.0977776	0.812429	1153.66	1281.52	1034.46	1191.98	905.958	1233.56	1347.19	1155.3	1302.58	1003.46	1272.69	1243.88	1053.93	1018.97	822.612	891.718	1165.4	102.426	1160.5	187.092	1205.65	136.91	946.808	108.232
TG 54:6_18:2	positive	0.134477	0.303876	0.617269	0.997675	0.863976	0.122885	0.349473	0.660793	0.0496159	0.136047	0.526981	2668.93	1196.89	1896.5	1949.81	944.28	1026.73	2427.17	2264.91	1069.33	861.698	1600.46	1564.64	919.49	782.731	1073.03	1288.9	1928.03	601.377	1665.77	789.01	1274.03	366.483	1016.04	217.143
TG 54:6_18:3	positive	0.105675	0.268447	0.735293	0.997675	0.91531	0.129003	0.356715	0.72831	0.02491	0.0964952	0.537728	378.332	209.752	287.247	276.526	151.805	172.819	362.229	367.452	184.459	145.71	245.013	263.727	152.911	121.205	165.365	179.904	287.964	69.3179	263.576	117.264	209.727	54.4601	154.846	24.9933
TG 54:6_20:3	positive	0.110523	0.275953	0.667832	0.997675	0.862086	0.110105	0.338741	0.59335	0.0519681	0.138661	0.450325	101.736	43.9895	63.4467	58.7495	22.4906	37.9914	81.0757	89.4137	34.9996	31.9983	50.5242	41.4491	23.6668	24.6381	30.5513	41.7957	66.9804	24.6087	57.7429	32.5592	39.7428	8.19808	30.163	8.33062
TG 54:6_20:4	positive	0.612178	0.741995	0.55386	0.997675	0.90041	0.664975	0.811896	0.95009	0.0902652	0.185625	0.832937	696.177	507.655	553.527	621.777	358.86	431.493	697.626	654.219	592.364	416.158	635.874	615.998	519.799	441.506	487.89	532.477	594.784	82.2651	535.55	165.729	565.098	100.874	495.418	40.5418
TG 54:6_20:5	positive	0.36923	0.528264	0.938652	0.997675	1.01087	0.363584	0.576474	1.1273	0.482091	0.5807	0.897801	4248.15	6390.23	4097.22	5167.58	4260.1	5925.56	5552.8	4381.08	6255.39	4595.35	5895.95	5690.24	5348.62	5029.54	3639.65	3851.28	4975.8	1054.95	5029.88	834.505	5609.23	715.13	4467.27	847.998
TG 54:6_22:5	positive	0.0496515	0.174379	0.347403	0.997675	0.891638	0.134139	0.363609	0.863869	0.00642025	0.0502417	0.712288	443.442	381.526	356.107	356.492	253.253	323.979	397.387	396.335	380.05	283.495	356.958	307.753	320.644	242.024	261.123	271.4	384.392	41.1239	342.738	68.844	332.064	44.2433	273.798	33.5189
TG 54:6_22:6	positive	0.464912	0.613778	0.764729	0.997675	1.04281	0.138504	0.371626	1.22199	0.625427	0.712156	1.08876	5283.08	7185.79	4379.42	5184.39	5121	6986.89	5877.68	4990.37	7736.26	6348.96	6674.85	6163.72	7417.6	7106.7	4510.21	4953.8	5508.17	1189.39	5743.99	916.285	6730.95	702.726	5997.08	1477.43
TG 54:7_16:1	positive	0.115835	0.282413	0.352339	0.997675	0.856972	0.416965	0.623888	0.894589	0.0440419	0.128153	0.694991	729.77	538.451	466.955	594.546	342.159	480.266	633.169	540.912	518.021	427.907	634.444	503.77	431.097	414.617	353.678	419.744	582.43	111.242	499.127	122.076	521.036	85.3262	404.784	34.7596
TG 54:7_18:1	positive	0.219625	0.39234	0.147239	0.997675	0.963195	0.042009	0.226771	0.946957	0.337902	0.44519	0.968791	2346.8	2273.2	2464.28	2349.37	2202.11	2225	2332.47	2326.87	2239.54	2188.62	2285.53	2219.57	2454.08	2246.08	2194.41	2244.67	2358.41	78.9203	2271.61	67.7299	2233.32	40.6249	2284.81	115.379
TG 54:7_18:2	positive	0.121405	0.287059	0.551913	0.997675	0.914262	0.341098	0.5678	0.889646	0.0117125	0.0703918	0.705411	962.246	827.714	745.954	972.085	595.445	719.399	1083.55	808.832	787.4	565.879	892.18	875.418	681.524	586.374	577.484	629.2	877	109.407	801.807	207.209	780.219	150.101	618.645	47.6123
TG 54:7_18:3	positive	0.118263	0.283735	0.684866	0.997675	0.891356	0.109401	0.337556	0.681505	0.0299678	0.104558	0.520063	220.475	113.184	169.377	162.189	74.7221	99.1449	213.37	205.714	89.5787	77.8519	143.368	142.556	75.9604	71.8378	96.778	101.382	166.306	43.9037	148.238	71.5552	113.339	34.541	86.4896	14.7556
TG 54:7_20:4	positive	0.166473	0.341776	0.558645	0.997675	0.872098	0.199931	0.436568	0.814554	0.0293149	0.103579	0.624874	182.209	114.357	130.614	140.63	77.4156	84.9955	177.184	155.591	105.16	90.4471	128.775	138.13	87.1721	76.2388	95.1881	96.2113	141.953	28.939	123.797	50.0594	115.628	21.7781	88.7026	9.23995
TG 54:7_20:5	positive	0.0986122	0.260724	0.588746	0.997675	0.937866	0.83065	0.906022	0.976348	0.00655364	0.0502733	0.742469	4138.91	4288.84	3629	4611.07	3013	3736.31	4929.41	3953.45	4030.48	2996.69	4678.49	4567.92	3458.56	3103.13	2807.66	3005.99	4166.95	409.174	3908.04	790.749	4068.4	768.488	3093.84	272.471
TG 54:7_22:5	positive	0.104743	0.26783	0.647895	0.997675	0.904397	0.0661224	0.281382	0.731753	0.0147597	0.0774213	0.6032	153.662	98.6405	125.806	120.86	76.6145	75.9549	161.132	137.564	88.7437	68.0699	114.915	93.3929	65.8887	65.9848	67.7479	101.356	124.742	22.6115	112.816	43.2673	91.2804	19.22	75.2445	17.4289
TG 54:7_22:6	positive	0.148028	0.317865	0.409325	0.997675	0.860795	0.287762	0.523356	0.864547	0.0509225	0.137126	0.698942	3872.74	2610.47	2668.7	2926.74	1703.81	2277.05	3224.91	3191.48	2695.16	2127.57	3000.82	2619	2218.66	2127.68	1976.55	2119.38	3019.66	585.092	2599.31	741.127	2610.64	361.851	2110.57	100.024
TG 54:8_18:2	positive	0.105326	0.268367	0.54804	0.997675	0.840288	0.0331876	0.203667	0.632257	0.00923213	0.0640754	0.52499	254.919	156.722	203.551	209.181	91.8676	94.7108	256.984	249.149	106.872	89.7634	162.131	162.45	109.905	81.1907	106.258	135.433	206.093	40.1561	173.178	92.3101	130.304	37.5895	108.197	22.1949
TG 54:8_18:3	positive	0.0593563	0.191881	0.428387	0.997675	0.893532	0.503841	0.692109	0.911996	0.00689993	0.0525838	0.654981	68.8243	64.6336	76.4562	82.2998	49.5109	54.1128	82.7825	74.6961	57.7422	49.2507	83.3716	76.1332	46.7935	47.1433	47.8819	49.5758	73.0535	7.87092	65.2756	16.0038	66.6244	15.8285	47.8486	1.2376
TG 54:8_20:4	positive	0.73313	0.820374	0.436618	0.997675	0.840213	0.558448	0.736595	0.873275	0.172004	0.274262	0.777631	21.4958	14.689	17.2547	20.3243	9.08849	12.4093	17.1904	23.2892	14.8371	7.7794	23.8494	17.9502	17.1522	8.08634	15.5476	16.5749	18.441	3.0748	15.4943	6.16952	16.104	6.69091	14.3403	4.22176
TG 54:8_20:5	positive	0.05713	0.189342	0.55343	0.997675	0.906761	0.356211	0.574471	0.867866	0.0113431	0.0701241	0.611267	1006.24	756.679	768.308	940.734	535.307	709.587	1059.33	844.011	691.356	518.918	949.67	853.248	545.765	507.282	547.594	521.653	867.989	124.807	787.058	221.175	753.298	189.141	530.573	19.5152
TG 54:8_22:6	positive	0.14842	0.31812	0.544194	0.997675	0.821648	0.085795	0.311807	0.603787	0.0507263	0.136968	0.519762	1078.55	464.929	876.415	760.527	307.166	385.309	963.153	957.561	409.978	358.403	603.454	548.463	332.427	295.613	439.373	585.651	795.106	256.363	653.297	356.002	480.074	114.916	413.266	130.097
TG 55:1_16:0	positive	0.835448	0.890432	0.775366	0.997675	0.954008	0.816388	0.903138	1.0315	0.468738	0.569767	0.92191	1187.49	801.885	840.925	965.947	650.5	770.275	1149.48	1051.4	979.795	735.452	1138.84	1061.75	920.998	799.893	851.533	927.376	949.062	173.675	905.413	233.897	978.957	174.843	874.95	60.6928
TG 55:1_18:1	positive	0.623458	0.747335	0.867638	0.997675	0.989427	0.579934	0.752831	0.976474	0.173133	0.275031	0.940079	2374.03	2030.43	2172.02	2151.18	2122.21	1916.32	2453.37	2143.47	2193.44	1981.56	2189.71	2157.62	2135.32	1946.14	2050.05	2073.17	2181.91	142.477	2158.84	221.465	2130.58	100.637	2051.17	78.7348
TG 55:2_18:1	positive	0.824834	0.884781	0.514165	0.997675	1.05041	0.428969	0.630987	1.0545	0.868112	0.905383	1.0132	228.925	220.733	179.299	208.253	200.034	203.31	242.274	233.795	197.949	224.856	232.584	227.448	242.591	191.59	196.269	217.815	209.303	21.7335	219.853	21.319	220.709	15.5094	212.066	23.3358
TG 55:2_18:2	positive	0.209704	0.385183	0.621654	0.997675	0.886793	0.35595	0.574471	0.822829	0.0487277	0.135386	0.602862	671.295	363.569	448.294	515.514	280.547	316.307	640.655	534.899	355.468	268.648	514.797	505.653	257.751	263.236	327.697	356.24	499.668	130.217	443.102	173.162	411.142	119.834	301.231	48.513
TG 55:3_18:1	positive	0.828086	0.885824	0.911066	0.997675	1.02155	0.540082	0.721366	1.09086	0.71111	0.782221	0.954996	103.411	73.4634	63.1052	81.2613	57.4988	67.3982	110.641	92.6246	83.2925	75.7647	108.788	82.5844	81.4382	81.6912	70.0392	73.6149	80.3102	17.1019	82.0407	24.1295	87.6074	14.5225	76.6959	5.80937
TG 55:3_18:2	positive	0.535419	0.678586	0.632422	0.997675	0.890302	0.476582	0.671539	0.892982	0.129602	0.227135	0.753467	102.333	61.6218	66.9366	72.6231	39.8443	52.6314	101.792	75.952	65.3007	53.9255	77.6732	74.1337	62.7088	49.3408	54.4117	62.2267	75.8786	18.1993	67.5549	27.284	67.7583	10.5883	57.172	6.4589
TG 55:4_18:1	positive	0.306306	0.471178	0.547841	0.997675	0.895526	0.277168	0.508942	0.870627	0.0685118	0.162044	0.745763	89.916	58.0615	70.5999	68.0739	43.0402	53.9552	85.3705	74.3377	65.1133	52.0398	66.4409	65.9723	62.8817	43.0673	50.4712	57.3536	71.6628	13.319	64.1759	19.1803	62.3916	6.92304	53.4435	8.58037
TG 55:4_18:2	positive	0.423953	0.578163	0.881094	0.997675	0.949247	0.259502	0.491199	0.741026	0.101515	0.197277	0.619515	115.187	55.8525	65.4636	79.366	35.7189	39.8751	122.155	102.089	58.0624	30.9549	74.2908	70.7594	43.1354	36.5797	48.3381	67.6327	78.9673	26.0044	74.9595	43.7193	58.5169	19.6517	48.9215	13.3697
TG 55:5_18:1	positive	0.133543	0.302939	0.847601	0.997675	1.05346	0.15645	0.387306	0.731125	0.0666547	0.159916	0.618522	49.4339	26.5826	30.7754	41.4599	23.1341	26.4415	55.6174	50.9846	25.4239	22.6774	35.3824	24.9068	22.4154	22.9843	19.1677	27.1296	37.0629	10.3561	39.0444	16.6253	27.0976	5.65025	22.9242	3.26899
TG 55:5_18:2	positive	0.123061	0.287059	0.67829	0.997675	0.860425	0.0688419	0.287705	0.551366	0.036633	0.117995	0.441295	97.7453	42.8139	67.2551	79.0808	27.8586	27.9539	99.3796	91.6595	36.6584	22.4157	36.301	62.8092	29.5335	25.9122	38.189	32.9706	71.7238	22.9999	61.7129	39.1636	39.5461	16.8671	31.6513	5.22509
TG 55:5_20:4	positive	0.0593545	0.191881	0.341018	0.997675	1.12106	0.0134998	0.147883	1.39114	0.0966434	0.190994	1.48501	19.8246	18.7468	15.8562	19.6373	15.5731	22.0763	24.5096	20.8721	26.0845	23.7475	30.2641	22.9387	35.8592	31.5842	23.5115	19.032	18.5162	1.83464	20.7578	3.77307	25.7587	3.28644	27.4967	7.61954
TG 55:7_22:6	positive	0.98465	0.991649	0.840128	0.997675	0.971545	0.976994	0.984198	1.00268	0.763163	0.821652	0.974245	595.493	447.691	450.779	549.377	361.619	457.462	634.633	531.483	538.432	451.641	571.122	487.621	532.92	508.752	447.04	502.003	510.835	73.5899	496.299	115.501	512.204	53.0142	497.679	36.2746
TG 56:1_16:0	positive	0.0666429	0.208326	0.469286	0.997675	1.19922	0.0208581	0.166579	1.49594	0.0125416	0.0727539	1.58964	72.9381	89.4445	64.3466	89.1683	49.9495	79.1392	129.584	120.157	138.234	90.3918	122.376	121.562	152.255	131.78	108.086	110.043	78.9744	12.4358	94.7075	37.0123	118.141	20.0281	125.541	20.796
TG 56:1_18:1	positive	0.0335928	0.132328	0.541472	0.997675	1.15477	0.00876646	0.117491	1.6563	0.0400515	0.122059	1.46916	78.5735	63.5624	55.8203	96.7842	47.041	75.811	109.405	108.099	126.458	102.456	144.223	115.042	130.933	112.549	105.324	84.2162	73.6851	18.0655	85.0892	29.7461	122.045	17.7399	108.255	19.3147
TG 56:10_18:2	positive	0.434966	0.587003	0.575392	0.997675	0.849439	0.195546	0.433474	0.741051	0.126568	0.224529	0.688822	91.0247	47.6125	57.1102	59.1153	34.4476	28.8242	74.737	78.4814	52.2922	30.615	56.1314	49.8277	40.9288	32.626	47.6393	54.361	63.7157	18.8846	54.1226	26.1114	47.2166	11.3676	43.8888	9.29775
TG 56:2_16:0	positive	0.930097	0.957187	0.820535	0.997675	1.05226	0.423117	0.628476	1.09163	0.994051	0.994051	1.0007	184.923	187.263	131.297	166.193	101.291	139.262	245.63	218.492	187.694	147.302	203.856	192.187	169.055	181.832	146.34	172.92	167.419	25.8615	176.169	67.2928	182.76	24.6005	167.537	15.1098
TG 56:2_18:0	positive	0.000881046	0.00960093	0.471286	0.997675	1.21099	0.0140045	0.147883	1.89997	0.000329214	0.0109675	2.28084	100.573	68.3252	70.3814	78.8159	52.6972	76.5524	141.201	114.759	191.103	117.792	134.168	161.307	163.491	163.522	200.516	197.996	79.5238	14.7485	96.3024	39.3615	151.093	32.1481	181.381	20.6656
TG 56:2_20:0	positive	7.68234e-05	0.00144478	0.120316	0.997675	1.39747	0.00184495	0.056611	2.10357	0.00019486	0.00785856	2.39842	63.7419	42.6121	44.5874	37.6792	47.4826	57.0154	84.522	74.5719	116.119	82.3513	91.9867	106.32	130.527	107.119	105.822	108.924	47.1552	11.4331	65.898	16.7344	99.1942	14.9761	113.098	11.6887
TG 56:2_20:1	positive	0.293676	0.460394	0.675967	0.997675	1.08882	0.11893	0.342731	1.28462	0.076915	0.173226	1.27034	262.773	210.481	165.104	180.194	139.157	192.526	289.213	270.359	333.637	238.558	243.574	235.758	290.447	247.683	246.186	255.518	204.638	43.1055	222.814	69.726	262.882	47.2807	259.959	20.7336
TG 56:3_16:0	positive	0.156651	0.328516	0.427282	0.997675	0.849275	0.479254	0.67355	0.924402	0.0139093	0.0757256	0.679094	154.223	135.744	110.586	119.758	65.4415	88.5578	135.088	152.8	126.134	93.9484	131.508	129.386	83.9485	81.3883	81.9363	106.067	130.078	19.1617	110.472	40.4376	120.244	17.6692	88.3351	11.8725
TG 56:3_18:0	positive	0.0190981	0.0916394	0.674348	0.997675	1.1218	0.0748046	0.294855	1.48978	0.00108397	0.0221739	1.84284	88.8677	61.7223	66.619	86.3822	46.6648	58.3251	123.435	112.143	123.361	74.9345	110.91	143.08	134.265	127.128	134.184	163.893	75.8978	13.7257	85.142	38.2755	113.071	28.6676	139.867	16.3627
TG 56:3_18:1	positive	0.959141	0.976732	0.987359	0.997675	0.995891	0.711425	0.837901	1.04698	0.461433	0.563384	1.08066	444.838	301.46	318.739	404.066	199.336	249.898	531	482.833	441.66	307.07	402.663	386.728	409.901	369.712	387.881	420.103	367.276	68.452	365.767	165.46	384.531	56.5615	396.899	22.5678
TG 56:3_18:2	positive	0.894818	0.930873	0.865886	0.997675	0.959468	0.800351	0.893023	0.979952	0.0818112	0.178303	0.880704	248.12	212.977	207.444	229.262	110.522	156.79	318.76	275.342	233.119	177.678	238.781	230.225	196.228	174.218	202.837	217.416	224.451	18.2961	215.353	97.8279	219.951	28.4053	197.675	17.9692
TG 56:3_20:0	positive	0.12225	0.287059	0.602841	0.997675	1.17039	0.0137371	0.147883	1.51255	0.0162952	0.0792387	1.49118	67.9103	39.3345	47.606	55.6412	35.6269	38.2053	94.91	77.616	82.1579	70.2419	91.0783	74.902	76.0918	82.0659	67.1772	88.5468	52.623	12.1733	61.5896	29.3711	79.595	9.09103	78.4704	9.08578
TG 56:3_20:1	positive	0.944464	0.966852	0.957252	0.997675	1.01269	0.52224	0.71054	1.08717	0.608679	0.697171	1.06709	342.265	231.598	217.846	242.91	164.626	190.866	378.731	313.522	321.718	243.041	273.817	286.227	284.797	259.946	248.857	310.434	258.655	56.6743	261.936	101.361	281.201	32.5455	276.009	27.4323
TG 56:3_20:2	positive	0.757024	0.836673	0.442235	0.997675	0.835555	0.690003	0.826019	0.939272	0.749681	0.812386	0.952963	102.672	59.8618	65.2025	81.865	41.9158	47.4967	76.5987	92.678	86.3309	69.3772	60.1636	74.9283	83.148	64.3094	80.234	67.3472	77.4004	19.2785	64.6723	24.0791	72.7	10.9388	73.7597	9.31818
TG 56:4_16:0	positive	0.426147	0.579798	0.936596	0.997675	0.988637	0.141582	0.375193	1.21297	0.672922	0.751768	1.07932	60.2438	58.7957	36.5415	50.5395	39.4376	49.1398	60.5772	54.6237	69.6941	56.4037	58.8266	65.0927	71.4326	64.7414	45.5385	40.7576	51.5301	10.8683	50.9446	8.98127	62.5043	6.03146	55.6175	14.7847
TG 56:4_18:0	positive	0.00114767	0.0117384	0.616857	0.997675	1.13245	0.0215697	0.169934	1.68083	0.0039649	0.0380323	2.12699	73.5991	36.3857	39.4167	44.8123	45.1526	35.9948	73.7997	64.9896	86.5801	74.5339	73.0801	92.2469	111.263	78.0284	108.278	115.522	48.5534	17.0569	54.9842	17.4297	81.6102	9.3216	103.273	17.0901
TG 56:4_18:1	positive	0.987503	0.992611	0.895925	0.997675	0.970362	0.77493	0.877251	0.957893	0.695608	0.769524	0.943121	539.32	302.289	373.145	402.226	251.816	288.745	543.717	484.777	394.686	313.862	404.05	436.297	410.912	314.918	382.083	417.094	404.245	99.3508	392.264	143.688	387.224	52.0543	381.252	46.7804
TG 56:4_18:2	positive	0.783132	0.858206	0.821226	0.997675	0.936166	0.391661	0.601683	0.876931	0.18165	0.28316	0.803362	410.799	239.809	300.766	346.904	152.051	185.708	439.124	438.521	302.22	217.396	315.775	303.107	236.702	237.351	258.159	310.774	324.569	72.3078	303.851	156.457	284.625	45.2447	260.747	34.8089
TG 56:4_20:1	positive	0.663869	0.767167	0.775025	0.997675	1.07223	0.573379	0.746994	0.928432	0.238413	0.344046	0.856557	399.222	262.237	287.059	319.605	208.761	241.232	496.433	413.287	322.046	224.532	323.648	307.14	252.466	248.581	270.751	314.421	317.031	59.6172	339.929	137.624	294.342	47.1294	271.555	30.1682
TG 56:4_20:2	positive	0.999473	0.999473	0.982995	0.997675	1.00515	0.97829	0.984198	0.995345	0.924789	0.944224	1.0168	134.489	70.7819	86.3741	89.7419	53.4684	83.7423	132.252	113.889	111.331	80.8835	102.147	85.249	95.8909	82.0697	88.6274	121.206	95.3466	27.3706	95.8379	34.6088	94.9029	14.2843	96.9485	17.1286
TG 56:4_20:3	positive	0.331858	0.494795	0.828512	0.997675	0.950828	0.719301	0.842073	1.04912	0.124442	0.223918	1.25484	68.8853	43.4627	46.0096	47.5131	26.5791	40.5566	61.0723	67.5398	56.5417	46.7009	51.9226	60.8173	54.2521	72.1949	61.1663	70.7224	51.4677	11.7315	48.9369	18.8276	53.9956	6.06983	64.5839	8.44657
TG 56:4_20:4	positive	1.70076e-07	2.47885e-05	0.00480566	0.357675	1.50888	0.00140144	0.0537731	3.99762	0.00175832	0.0253111	4.97984	13.1053	16.0714	12.8053	13.079	20.1906	21.5208	23.64	17.7293	57.8901	62.3157	55.9713	43.9363	76.35	78.5662	55.8452	63.434	13.7653	1.54343	20.7702	2.47538	55.0283	7.85742	68.5488	10.7819
TG 56:4_22:4	positive	0.00178776	0.0166762	0.653616	0.997675	1.19903	0.0163099	0.15344	2.34233	0.00920393	0.0640754	2.5578	13.4611	24.1559	7.19815	6.3419	14.4366	25.4298	11.2812	10.1912	36.7351	29.92	27.5862	25.5854	37.8405	36.9393	25.486	30.5835	12.7893	8.21544	15.3347	6.9667	29.9567	4.85372	32.7123	5.79995
TG 56:5_16:0	positive	0.276759	0.446954	0.766174	0.997675	1.04803	0.105618	0.33522	1.26126	0.364392	0.473142	1.15605	223.212	296.89	168.515	221.421	185.27	293.521	254.222	220.736	314.239	271.013	287.305	275.241	312.224	298.715	215.614	225.494	227.509	52.7559	238.437	46.2726	286.949	19.4588	263.012	49.4998
TG 56:5_18:0	positive	1.28013e-05	0.0003835	0.464616	0.997675	1.09801	0.00253377	0.0671448	1.69713	0.000149046	0.0073012	1.99313	124.535	133.934	88.6267	123.278	104.544	129.77	157.434	124.728	235.177	177.286	197.225	188.597	260.84	234.816	216.999	224.86	117.593	19.8878	129.119	21.7977	199.571	25.1017	234.379	19.088
TG 56:5_18:1	positive	0.947749	0.968572	0.812109	0.997675	1.05039	0.695903	0.828955	1.06159	0.564259	0.656421	1.08868	362.981	207.605	232.151	239.802	192.527	222.389	361.656	318.505	302.862	229.914	283.168	290.804	287.532	285.565	254.722	307.174	260.635	69.5995	273.769	79.51	276.687	32.2186	283.748	21.6712
TG 56:5_18:2	positive	0.363469	0.522571	0.908996	0.997675	0.964473	0.149604	0.38254	0.724013	0.0986402	0.193722	0.669421	496.128	242.746	353.965	366.741	178.699	199.719	505.652	523.658	277.757	190.767	298.85	289.382	262.003	182.373	236.004	296.693	364.895	103.707	351.932	188.236	264.189	49.7023	244.268	48.1739
TG 56:5_20:1	positive	0.200555	0.374653	0.977717	0.997675	0.993264	0.165059	0.403478	0.803745	0.0409423	0.123675	0.6671	259.382	156.646	205.269	201.711	125.342	140.564	258.693	292.867	158.717	131.505	177.427	193.84	137.761	119.915	136.052	155.301	205.752	42.048	204.366	83.8637	165.372	26.7521	137.257	14.469
TG 56:5_20:2	positive	0.754197	0.835926	0.832221	0.997675	0.940645	0.503371	0.692109	0.863238	0.247051	0.353265	0.782135	162.89	84.3964	107.295	101.53	51.6848	77.7238	154.406	145.224	103.405	58.228	116.69	115.409	87.3675	70.9158	99.6885	98.7685	114.028	33.9954	107.26	50.4149	98.4331	27.4632	89.1851	13.4069
TG 56:5_20:3	positive	0.961963	0.977161	0.980816	0.997675	0.990437	0.706415	0.834528	0.904888	0.842561	0.883924	1.05364	134.805	44.2988	76.4276	77.952	33.4709	43.7759	122.89	130.157	78.4854	62.7337	78.5115	82.0342	81.5004	69.3718	84.5951	115.905	83.3708	37.637	82.5735	51.0097	75.4412	8.63407	87.843	19.8278
TG 56:5_20:4	positive	5.16803e-05	0.00103895	0.233287	0.997675	1.20862	0.0024374	0.0660933	1.87612	0.001741	0.0253111	2.30177	108.399	115.721	78.2012	95.5032	92.0951	109.598	152.983	126.143	225.976	170.458	174.735	175.197	262.603	252.894	193.726	206.474	99.4561	16.4511	120.205	25.8993	186.591	26.3428	228.925	33.9203
TG 56:5_22:4	positive	0.0245305	0.105545	0.948947	0.997675	1.0103	0.0561594	0.257619	1.51946	0.0335135	0.113169	1.49085	60.2772	58.1596	37.8316	42.5228	38.8864	64.0883	47.189	50.6758	100.348	69.6422	73.4022	58.6633	80.4535	89.6766	59.3453	66.8921	49.6978	11.1925	50.2099	10.4909	75.5139	17.6975	74.0919	13.5727
TG 56:5_22:5	positive	0.00016985	0.0025069	0.277799	0.997675	1.17284	0.00461569	0.0882277	1.80887	0.00132571	0.023938	1.95606	241.615	277.089	155.152	211.674	223.532	284.738	297.553	232.766	492.504	376.159	364.375	368.775	490.601	464.689	372.132	404.734	221.383	51.6182	259.647	36.9381	400.453	61.5595	433.039	54.2401
TG 56:6_16:0	positive	0.0248783	0.106004	0.673458	0.997675	1.04692	0.016581	0.15344	1.37362	0.0850995	0.18316	1.28591	691.304	739.379	498.22	628.766	578.752	739.25	746.341	613.33	1017.51	789.496	883.831	822.43	949.096	930.378	663.132	746.329	639.417	104.459	669.418	85.9456	878.316	100.692	822.234	140.076
TG 56:6_18:0	positive	8.92675e-06	0.000325268	0.182481	0.997675	1.23633	0.000386457	0.0321864	1.92924	0.000149222	0.0073012	2.17706	247.87	291.139	183.144	259.705	257.371	272.386	392.784	291.363	532.626	422.591	466.231	472.795	572.483	574.853	468.804	521.425	245.464	45.3819	303.476	61.1414	473.561	45.2434	534.391	50.1928
TG 56:6_18:1	positive	0.398448	0.557269	0.714699	0.997675	1.04996	0.167916	0.406205	1.18551	0.174589	0.27659	1.14631	762.881	691.831	517.985	675.763	531.377	656.974	859.515	732.917	922.803	636.579	779.216	801.187	844.336	762.782	681.578	747.26	662.115	103.274	695.196	137.503	784.946	117.351	758.989	66.9042
TG 56:6_18:2	positive	0.494296	0.639677	0.61277	0.997675	0.874575	0.231323	0.466647	0.790229	0.137115	0.234422	0.729436	350.217	178.428	256.857	273.301	124.862	168.032	293.295	339.815	210.272	152.751	232.719	240.956	180.334	161.864	184.798	245.334	264.701	70.4543	231.501	101.572	209.174	39.7881	193.082	36.2212
TG 56:6_18:3	positive	0.465466	0.613778	0.745118	0.997675	1.06339	0.425816	0.629808	0.888626	0.147615	0.246236	0.821389	31.2763	22.7839	29.1687	29.7626	22.452	22.0602	41.7866	33.8556	26.1658	20.4963	33.4686	20.2765	21.3322	17.8099	24.8535	28.8144	28.2479	3.74915	30.0386	9.55326	25.1018	6.20829	23.2025	4.71868
TG 56:6_20:2	positive	0.577824	0.719043	0.5946	0.997675	0.85299	0.235732	0.471873	0.788021	0.161038	0.261155	0.737476	108.174	61.2353	66.3435	70.4872	36.9461	44.3967	111.088	68.7897	52.8761	53.0234	72.7036	62.7208	49.8451	49.6289	54.6317	71.7393	76.5601	21.4132	65.305	33.4144	60.331	9.44755	56.4613	10.4438
TG 56:6_20:3	positive	0.662784	0.766673	0.64849	0.997675	0.841385	0.248396	0.482716	0.684918	0.407147	0.514337	0.773654	184.48	62.8366	112.016	105.906	51.2374	45.6889	159.74	134.779	74.677	54.8204	94.2988	94.8543	71.8291	59.7211	112.021	116.363	116.31	50.4422	97.8613	57.9874	79.6626	19.035	89.9835	28.4425
TG 56:6_20:4	positive	0.0111242	0.0614731	0.681747	0.997675	1.08223	0.0456654	0.230864	1.41523	0.000801634	0.019473	1.61327	209.239	148.068	181.339	199.926	122.307	176.255	263.906	236.837	306.135	198.802	244.413	295.904	325.257	293.979	267.804	304.474	184.643	27.0009	199.826	63.3534	261.313	49.6611	297.878	23.8941
TG 56:6_20:5	positive	0.361589	0.521798	0.720051	0.997675	1.05089	0.172856	0.408823	1.19976	0.729979	0.79473	1.04251	703.1	1056.44	754.447	1037.9	751.147	946.293	1123.89	911.328	1218.59	903.609	1079.85	1059.37	1030.31	960.552	832.413	879.592	887.973	185.174	933.164	152.922	1065.35	128.954	925.717	87.5342
TG 56:6_22:4	positive	0.739156	0.825963	0.745932	0.997675	0.970609	0.397295	0.60555	1.09173	0.801301	0.851702	1.03474	59.308	49.2392	45.6673	44.5279	42.7154	53.5183	52.0272	44.6404	55.5862	44.3253	54.8366	62.225	57.2116	60.1799	35.3298	52.9262	49.6856	6.72156	48.2253	5.34419	54.2433	7.39887	51.4119	11.1272
TG 56:6_22:5	positive	0.201252	0.374857	0.946848	0.997675	1.00771	0.110523	0.339131	1.18314	0.149761	0.248395	1.16299	1172.24	1205.83	879.929	1004.91	872.704	1154.04	1282.29	986.729	1445.64	1097.78	1261.31	1238.88	1353.6	1376.71	1116.88	1110.53	1065.73	151.869	1073.94	180.671	1260.9	142.855	1239.43	145.502
TG 56:6_22:6	positive	1.10163e-05	0.000356807	0.157606	0.997675	1.18599	0.00168528	0.056611	1.77116	0.000135109	0.0073012	1.975	1988	1863.97	1466.73	1767.72	1676.42	2112.93	2488.72	2126.36	3693.88	2913.82	3041.29	2902.19	3790.59	3698.24	3154.27	3352.56	1771.6	222.355	2101.11	332.354	3137.79	376.039	3498.91	297.21
TG 56:7_16:0	positive	0.133461	0.302939	0.808902	0.997675	1.02597	0.0497082	0.244556	1.22066	0.157217	0.257104	1.14253	1353.37	1211.03	996.823	1217.4	999.39	1199.55	1475.85	1227.92	1585	1239.33	1555.25	1453.48	1513.77	1454.95	1177.27	1313.73	1194.66	147.326	1225.68	195.347	1458.26	156.445	1364.93	150.655
TG 56:7_16:1	positive	0.759049	0.838117	0.581855	0.997675	0.878689	0.724244	0.845314	0.92935	0.413464	0.520063	0.8366	211.178	126.934	99.0297	129.323	87.632	106.105	145.671	158.338	121.196	106.764	154.697	143.787	108.471	124.29	110.634	130.51	141.616	48.3708	124.437	33.1202	131.611	21.6568	118.476	10.6494
TG 56:7_18:0	positive	0.0730364	0.223518	0.478605	0.997675	0.922291	0.151996	0.385898	1.14477	0.114225	0.213783	1.23515	133.082	115.583	102.202	114.981	95.1376	93.2579	136.424	104.828	130.406	112.924	150.886	139.076	135.959	123.886	135.287	180.263	116.462	12.6824	107.412	19.9949	133.323	15.9811	143.849	24.8999
TG 56:7_18:1	positive	0.142855	0.312103	0.994663	0.997675	1.00076	0.0666076	0.281983	1.20551	0.117187	0.216232	1.13846	1880.59	1678.62	1430.19	1704.14	1330.55	1543.57	2047.78	1776.7	2310.8	1723.59	2030.78	2003.95	2090.32	2007.43	1722.07	1800.48	1673.39	185.342	1674.65	308.345	2017.28	239.977	1905.07	172.454
TG 56:7_18:2	positive	0.410911	0.565175	0.651582	0.997675	0.917449	0.305496	0.535651	0.866399	0.0880359	0.18535	0.766139	872.136	569.48	621.287	701.7	445.294	482.419	830.716	777.953	593.515	465.471	660.386	675.875	488.296	473.307	534.308	622.159	691.151	132.353	634.095	198.332	598.812	95.8089	529.517	66.993
TG 56:7_18:3	positive	0.217688	0.3905	0.775066	0.997675	0.922003	0.0816019	0.309545	0.634012	0.0933769	0.188307	0.65281	41.6263	20.5354	32.7831	40.7599	17.5557	19.8546	42.0969	45.6129	21.454	13.4727	26.1229	24.9889	21.0245	15.4632	23.0613	29.0404	33.9262	9.77433	31.28	14.6211	21.5096	5.71495	22.1474	5.60618
TG 56:7_20:3	positive	0.427039	0.580335	0.392312	0.997675	0.743631	0.350705	0.571918	0.717266	0.178007	0.280103	0.606538	127.752	43.2839	73.4408	71.6441	38.864	34.6716	84.9184	76.623	40.2496	33.9557	91.7052	60.8319	41.4879	31.575	59.4048	59.2716	79.0301	35.2958	58.7692	25.6869	56.6856	26.0151	47.9348	13.7755
TG 56:7_20:4	positive	0.822313	0.883703	0.950693	0.997675	0.98476	0.537136	0.719885	1.08823	0.264948	0.37131	1.13156	297.115	190.043	240.176	273.638	145.283	176.719	378.103	285.612	292.742	199.073	296.533	300.941	293.278	250.965	288.664	299.755	250.243	46.4389	246.429	106.401	272.322	48.9479	283.165	21.944
TG 56:7_20:5	positive	0.634024	0.75053	0.953372	0.997675	1.00904	0.355107	0.574471	1.10576	0.418677	0.523796	0.948305	1389.47	1372.97	1223.59	1586.73	1003.29	1217.56	1861.46	1540.81	1726.09	1183.44	1685.51	1567.11	1293.78	1296.07	1290.33	1404.5	1393.19	149.045	1405.78	375.636	1540.54	247.433	1321.17	55.6002
TG 56:7_22:4	positive	0.398159	0.557269	0.107482	0.997675	0.813869	0.846652	0.914066	0.972314	0.221816	0.327389	0.837597	23.8959	20.4996	20.0243	17.2294	13.549	20.3154	15.1485	17.4388	17.6462	14.2157	22.6996	24.827	20.9603	16.6689	11.8042	18.9556	20.4123	2.73401	16.6129	2.93953	19.8471	4.81295	17.0973	3.94026
TG 56:7_22:5	positive	0.558543	0.702151	0.734715	0.997675	0.955436	0.951622	0.973326	1.0063	0.126886	0.224529	0.866929	1224.85	1018.97	914.701	1027.84	783.783	846.854	1267.2	1101.96	1114.53	809.841	1134.16	1154.22	965.982	818.746	860.705	983.839	1046.59	129.47	999.949	225.088	1053.19	163.037	907.318	80.2384
TG 56:7_22:6	positive	0.0969701	0.258735	0.974393	0.997675	0.996123	0.044987	0.230864	1.22439	0.105279	0.202232	1.17235	10186.9	8418.79	7517.37	8404.24	6648.49	8401.52	10664.5	8678.9	11818.8	9270.95	10733.6	10451.4	11191.6	10785.1	8777.27	9724.07	8631.83	1119.16	8598.36	1644.82	10568.7	1046.88	10119.5	1087.86
TG 56:8_16:0	positive	0.770236	0.845657	0.81013	0.997675	0.96347	0.849052	0.914066	1.02227	0.295736	0.398353	0.903141	1062.36	752.526	839.054	950.468	619.686	750.673	1103.66	998.724	907.198	714.699	1051.32	1011.48	764.859	781.508	824.403	884.524	901.103	134.62	868.186	222.149	921.173	150.466	813.824	53.3925
TG 56:8_16:1	positive	0.39909	0.557293	0.474541	0.997675	0.844792	0.430942	0.632257	0.863138	0.129077	0.226662	0.718682	348.935	189.025	218.704	264.638	135.474	164.181	281.332	281.8	227.838	159.471	256.119	238.095	168.517	166.995	191.04	207.439	255.325	69.7291	215.697	76.957	220.381	42.2556	183.498	19.3809
TG 56:8_18:1	positive	0.597107	0.729797	0.693067	0.997675	0.982427	0.770993	0.875814	0.98742	0.236883	0.342687	0.951856	2069.31	1848.03	1781.89	1905.03	1775.42	1839.28	2017.14	1838.78	1879.54	1752.07	1989.14	1887.83	1778.51	1771.18	1834.88	1853.59	1901.06	122.932	1867.65	104.07	1877.15	97.1387	1809.54	40.8927
TG 56:8_18:2	positive	0.60107	0.73081	0.609755	0.997675	0.918449	0.670065	0.814699	0.948231	0.13019	0.227588	0.831054	1945.72	1352.34	1479.87	1728.56	1087.65	1236.01	1990.61	1661.62	1498.31	1180.74	1759.81	1730.8	1358.11	1200.56	1317.13	1531.43	1626.62	263.935	1493.97	410.853	1542.41	268.021	1351.81	137.092
TG 56:8_18:3	positive	0.154251	0.325239	0.730579	0.997675	0.927003	0.321418	0.552764	0.852506	0.0371972	0.117998	0.631216	95.94	58.2709	67.6769	69.2116	40.6928	53.9888	81.6258	93.5427	66.3652	46.1193	63.8234	71.8564	39.4739	42.7522	55.7188	45.8019	72.7749	16.183	67.4625	24.3511	62.041	11.1313	45.9367	7.01467
TG 56:8_20:4	positive	0.92614	0.953957	0.73486	0.997675	0.911781	0.746166	0.861415	0.939201	0.479852	0.5798	0.876796	241.059	113.01	163.501	179.817	98.4131	107.598	242.166	187.687	154.015	122.087	188.151	190.734	153.45	139.926	150.65	167.441	174.347	52.7896	158.966	68.441	163.747	32.4248	152.867	11.3303
TG 56:8_20:5	positive	0.415876	0.571156	0.643101	0.997675	0.923227	0.607105	0.773644	0.940246	0.0481972	0.134796	0.786909	2035.53	1758.66	1823.1	2366.24	1285.07	1544.83	2544.75	1995.96	1829.83	1409.85	2147.34	2119.46	1594.49	1465.67	1570.77	1651.38	1995.88	273.779	1842.65	552.583	1876.62	342.695	1570.58	77.6911
TG 56:8_22:5	positive	0.288057	0.457595	0.590223	0.997675	0.888366	0.300657	0.533586	0.827724	0.0788151	0.175712	0.689512	372.369	207.648	265.457	314.762	178.647	185.378	355.319	311.371	238.43	171.204	253.069	297.652	189.517	178.84	215.067	216.573	290.059	70.1948	257.679	89.2376	240.089	52.3764	199.999	18.7911
TG 56:8_22:6	positive	0.65447	0.766604	0.690031	0.997675	0.928019	0.811669	0.900481	0.966564	0.227901	0.33457	0.835276	11017.4	6821.13	7483.7	8861.31	5424.52	6770.08	10519.8	9008.58	7931.67	6558.17	9655.39	8895.3	6922.41	6601.6	7202.99	7825.66	8545.88	1853.89	7930.73	2272.52	8260.13	1336.01	7138.17	520.036
TG 56:9_18:3	positive	0.214035	0.390207	0.442668	0.997675	0.876435	0.635607	0.798619	0.917643	0.0501067	0.136506	0.6854	184.816	115.221	128.671	145.234	100.072	100.529	162.718	139.703	119.023	86.1997	155.129	166.322	84.8883	88.6052	114.369	105.517	143.485	30.1638	125.756	30.8588	131.668	36.4169	98.345	13.9542
TG 56:9_20:4	positive	0.0476934	0.169544	0.344501	0.997675	1.17579	0.0306409	0.198485	1.50197	0.033545	0.113169	1.48692	96.9242	114.698	72.595	118.485	103.376	113.933	157.944	98.2419	181.206	114.088	160.761	148.793	176.992	170.565	127.142	124.088	100.675	20.9474	118.374	27.177	151.212	28.1357	149.697	27.9585
TG 56:9_20:5	positive	0.264831	0.436755	0.654654	0.997675	0.931406	0.826725	0.905627	0.971912	0.0253548	0.0968613	0.757335	1297.15	1129.76	1121.5	1441.64	847.521	987.972	1583.53	1228.74	1231.47	836.245	1378.91	1403.27	955.468	890.743	965.804	967.129	1247.51	152.635	1161.94	322.141	1212.47	262.052	944.786	36.4041
TG 56:9_22:6	positive	0.307177	0.471399	0.489001	0.997675	0.828979	0.350647	0.571918	0.802481	0.111791	0.210858	0.637029	2745.78	1237.26	1753.93	1858.74	977.824	1112.32	2213.69	1992.86	1326.19	1104.07	1811.78	1853.38	1109.59	995.509	1313.15	1420.45	1898.93	626.528	1574.17	620.003	1523.85	368.226	1209.67	192.368
TG 57:10_22:6	positive	0.67697	0.776415	0.498949	0.997675	0.845054	0.766161	0.873258	0.941518	0.384928	0.492134	0.819595	29.5121	25.2264	28.2227	50.2594	22.905	18.9249	34.5909	36.1578	34.6576	25.2331	32.188	33.3511	23.5473	26.1345	25.6999	33.8054	33.3052	11.4445	28.1447	8.52883	31.3574	4.20568	27.2968	4.48413
TG 57:2_18:1	positive	0.962992	0.977161	0.947092	0.997675	1.01047	0.602841	0.771498	1.05517	0.682443	0.758667	1.04371	474.009	320.022	401.617	432.193	315.152	328.463	500.678	500.585	442.979	358.038	469.122	447.503	430.853	364.38	416.004	487.756	406.96	65.1129	411.22	103.387	429.411	48.9301	424.748	50.7544
TG 57:3_18:2	positive	0.308359	0.471399	0.417473	0.997675	0.792456	0.156265	0.387306	0.698661	0.109052	0.207431	0.651835	525.031	228.67	422.465	415.561	181.396	201.196	429.746	449.034	233.778	199.802	337.218	341.278	207.979	201.574	303.846	324.143	397.932	123.446	315.343	143.681	278.019	72.0682	259.386	63.6529
TG 58:10_20:4	positive	0.000270017	0.00379325	0.111049	0.997675	1.18925	0.0117589	0.141349	1.7682	0.0103622	0.067896	2.03574	132.084	127.911	115.587	132.815	131.749	144.299	182.449	146.113	280.052	214.257	206.271	198.37	292.119	306.798	216.055	219.992	127.099	7.97268	151.152	21.8199	224.737	37.4424	258.741	47.4242
TG 58:10_20:5	positive	0.21752	0.3905	0.854801	0.997675	1.02624	0.0839447	0.310231	1.28201	0.42778	0.532328	1.14561	372.137	596.936	400.281	535.735	461.891	584.313	498.248	410.623	661.943	534.396	649.567	596.444	651.437	651.725	437.337	441.988	476.272	107.571	488.769	73.1385	610.588	58.2007	545.622	122.366
TG 58:10_22:5	positive	0.325142	0.48667	0.395096	0.997675	0.914652	0.414555	0.623888	1.1045	0.832408	0.87491	1.02218	144.94	175.321	125.309	178.624	128.663	153.951	151.517	136.788	204.088	138.584	168.188	178.56	184.759	159.104	150.125	144.051	156.048	25.491	142.73	12.0599	172.355	27.1003	159.51	17.9324
TG 58:10_22:6	positive	0.798058	0.867292	0.567635	0.997675	0.875356	0.494699	0.687508	0.885747	0.308438	0.412903	0.842964	2046.85	1097.01	1583.34	1696.68	883.498	1023.66	1939.22	1776.79	1306.83	1033.2	1728.38	1621.52	1245.1	1147.95	1439.77	1582.27	1605.97	392.491	1405.79	529.467	1422.48	315.226	1353.77	194.746
TG 58:2_18:1	positive	0.00821083	0.0498637	0.56847	0.997675	1.18747	0.0054893	0.0927612	1.59712	0.000195453	0.00785856	1.9156	45.2797	47.7763	35.7511	35.3269	21.721	39.6748	76.9534	56.5553	76.5748	55.3826	67.832	62.3525	83.0535	81.715	68.5852	81.0608	41.0335	6.42819	48.7261	23.5887	65.5355	8.95085	78.6036	6.73024
TG 58:3_18:1	positive	0.992385	0.995954	0.934271	0.997675	1.02667	0.925807	0.959548	1.01482	0.816201	0.862038	0.961928	96.8935	50.8037	65.6129	70.9444	31.3063	48.2957	107.404	104.828	77.5697	58.156	76.1592	76.5833	74.3029	75.9469	52.5845	70.5982	71.0636	19.2126	72.9587	38.9245	72.117	9.3261	68.3581	10.7511
TG 58:5_18:1	positive	0.666553	0.768745	0.880635	0.997675	1.03407	0.646228	0.800746	1.07006	0.290079	0.393941	1.22373	26.0056	32.6991	17.7815	22.8997	19.6588	18.1743	37.245	27.6936	31.5903	24.0872	25.5777	25.0937	39.346	29.9807	21.6053	30.6892	24.8465	6.2373	25.693	8.76343	26.5872	3.39268	30.4053	7.24884
TG 58:6_16:0	positive	0.763807	0.840188	0.748423	0.997675	1.03675	0.297461	0.530961	1.12607	0.889091	0.923134	1.02046	78.171	94.7436	64.8113	81.4924	65.7624	81.2038	91.8819	92.1029	104.176	77.5207	96.6494	81.115	105.072	80.0585	59.5751	81.0437	79.8046	12.2949	82.7377	12.4075	89.8652	12.6462	81.4374	18.6067
TG 58:6_18:0	positive	9.70099e-06	0.000332687	0.0379008	0.98915	1.50673	0.0016237	0.056611	2.66483	0.00171371	0.0253111	3.00026	38.588	49.9934	34.3802	44.3525	48.1369	64.1579	79.5148	60.2879	134.916	106.762	109.238	94.9468	126.287	152.535	108.125	115.039	41.8285	6.80718	63.0244	12.9402	111.466	16.8312	125.497	19.5179
TG 58:6_18:1	positive	0.0505535	0.176359	0.818881	0.997675	1.02613	0.0476636	0.235491	1.29574	0.0997194	0.195089	1.30738	97.8139	117.264	73.5513	94.2433	86.2766	111.432	96.3748	98.792	124.37	131.86	134.816	105.06	142.042	139.641	90.4907	128.385	95.7181	17.9085	98.219	10.3432	124.026	13.3869	125.14	23.8542
TG 58:6_20:4	positive	4.06937e-05	0.000862706	0.385741	0.997675	1.10568	0.0175537	0.155185	2.10051	0.000247007	0.00905494	2.43375	15.0365	10.168	11.2593	13.1683	15.9911	11.8296	14.1765	12.8798	35.2258	24.9341	23.0241	21.0688	33.6735	32.0215	26.1948	28.9025	12.408	2.14662	13.7192	1.79313	26.0632	6.30894	30.1981	3.32205
TG 58:6_22:4	positive	0.0334757	0.132314	0.62608	0.997675	1.0978	0.244165	0.478648	1.2338	0.0360178	0.117136	1.59671	10.0941	18.5054	10.3532	16.6073	10.9735	15.274	17.6233	17.123	19.2582	17.503	13.9859	17.8027	28.0495	22.6107	17.6664	20.3867	13.89	4.30515	15.2484	3.0238	17.1374	2.23649	22.1783	4.40548
TG 58:6_22:5	positive	3.73123e-05	0.000850947	0.505777	0.997675	1.06242	0.000645227	0.0382974	1.62767	0.00315689	0.0344013	1.71205	114.74	136.501	104.479	116.609	104.936	124.769	143.597	128.51	214.779	195.831	175.367	182.817	209.066	234.613	173.832	191.141	118.082	13.3873	125.453	15.9157	192.198	17.2663	202.163	25.9791
TG 58:7_16:0	positive	0.662067	0.766604	0.691376	0.997675	0.944761	0.906828	0.950011	1.01316	0.288252	0.392954	0.887323	160.873	131.541	111.729	119.622	99.9678	100.601	149.233	145.032	140.994	106.452	147.782	135.431	132.313	116.894	104.104	111.438	130.941	21.5522	123.708	27.1032	132.665	18.1905	116.187	11.96
TG 58:7_18:0	positive	3.26447e-05	0.00077681	0.119878	0.997675	1.33749	0.000302615	0.0298452	2.02173	0.000891258	0.0201004	2.21277	93.2134	76.2854	68.8929	74.763	80.6905	94.9904	138.844	104.315	181.664	149.579	153.157	148.715	143.004	187.48	173.906	188.55	78.2887	10.4478	104.71	24.7434	158.278	15.7083	173.235	21.2276
TG 58:7_18:1	positive	0.000945702	0.0100244	0.407607	0.997675	1.08793	0.00665762	0.104902	1.46177	0.00135173	0.023938	1.43236	254.993	255.87	201.884	233.691	203.878	263.196	296.068	266.515	402.532	327.028	348.45	305.462	370.964	344.663	308.424	331.587	236.61	25.3197	257.414	38.6287	345.868	41.6536	338.909	26.0995
TG 58:7_18:2	positive	0.851088	0.902974	0.747455	0.997675	0.944048	0.853674	0.915717	0.980947	0.284535	0.389814	0.891294	119.445	89.09	92.4659	94.1088	72.3812	64.4271	121.73	114.464	101.602	76.8445	107.88	101.255	78.5453	84.33	84.0829	105.201	98.7774	13.9359	93.2506	29.0254	96.8955	13.7096	88.0397	11.7482
TG 58:7_20:4	positive	0.0161454	0.0814958	0.730829	0.997675	0.949675	0.100832	0.333093	1.41786	0.011907	0.0708346	1.48889	21.6629	20.2869	15.3233	14.3898	15.7786	12.6844	19.3073	20.2863	33.8054	25.5901	18.282	23.9308	27.8358	30.834	23.4446	24.5838	17.9157	3.59706	17.0141	3.47559	25.4021	6.41642	26.6746	3.33933
TG 58:7_22:4	positive	0.0555149	0.187624	0.659561	0.997675	0.928121	0.169997	0.406592	1.40721	0.0141065	0.0757978	1.38669	18.4709	15.9984	12.3264	14.5554	9.0749	16.6673	17.91	13.2891	26.9858	13.3996	18.2753	27.6734	20.8791	22.4933	20.3158	21.3867	15.3378	2.57769	14.2353	3.95572	21.5835	6.9328	21.2687	0.92615
TG 58:7_22:5	positive	0.0117501	0.0640215	0.825677	0.997675	1.02871	0.0030714	0.0723546	1.2653	0.00200133	0.0274536	1.31382	240.545	218.594	197.131	220.585	161.939	214.969	280.963	244.156	298.595	258.158	275.187	277.544	312.248	279.772	266.848	293.161	219.214	17.7474	225.507	50.2498	277.371	16.5772	288.007	19.4057
TG 58:7_22:6	positive	5.59426e-05	0.00110558	0.210411	0.997675	1.17708	0.00113502	0.0507714	1.74587	0.000874267	0.0201004	1.87415	981.348	1012.02	754.373	835.046	781.909	1177.7	1166.09	1091.53	1633.18	1507.69	1760.16	1354.06	1855.55	1824.89	1475.57	1558.7	895.698	121.819	1054.31	185.569	1563.77	173.696	1678.68	190.01
TG 58:8_18:1	positive	0.265199	0.436755	0.65775	0.997675	0.974026	0.172559	0.408823	1.05344	0.274479	0.381003	1.04513	1067.67	949.73	941.281	1003.45	859.861	914.322	1036.6	1048.44	1072.26	1013.76	1063.14	1024.71	1057.74	1032.06	973.258	1077.9	990.535	58.3333	964.806	92.5769	1043.47	28.5796	1035.24	45.3813
TG 58:8_18:2	positive	0.876578	0.919146	0.665785	0.997675	0.928998	0.781401	0.883719	1.02672	0.629695	0.715619	0.96853	283.661	241.708	238.202	266.25	171.803	177.307	305.355	302.237	245.36	216.63	309.937	285.409	240.684	221.494	258.939	276.295	257.455	21.4688	239.175	74.6619	264.334	41.4708	249.353	23.5871
TG 58:8_20:3	positive	0.00351716	0.0261444	0.206142	0.997675	0.791905	0.738406	0.856698	1.053	0.0657047	0.157962	1.3515	23.2351	12.3385	17.8367	16.3442	14.2318	15.1305	13.1681	12.7085	18.4532	15.5318	21.8765	17.5903	21.5784	22.5198	23.8543	26.321	17.4386	4.50804	13.8097	1.08732	18.3629	2.64359	23.5684	2.05895
TG 58:8_20:4	positive	0.00154511	0.0148892	0.935969	0.997675	1.01313	0.0699413	0.290219	1.21056	0.0157398	0.0787719	1.81437	15.5433	12.9308	11.9216	16.7973	13.8648	11.9074	20.0626	12.1089	17.9355	17.9889	16.2013	17.1101	29.2183	30.8478	24.8263	18.8769	14.2982	2.25932	14.4859	3.82029	17.3089	0.840891	25.9423	5.35292
TG 58:8_22:5	positive	0.906036	0.940728	0.737028	0.997675	0.946156	0.846034	0.914066	1.02078	0.633731	0.719503	0.955239	354.501	239.239	283.281	297.51	191.441	240.603	322.975	356.271	304.605	247.452	331.778	315.101	295.258	254.078	287.177	285.444	293.633	47.5598	277.823	75.3657	299.734	36.6065	280.489	18.1196
TG 58:8_22:6	positive	0.0254914	0.106917	0.981707	0.997675	0.99598	0.034932	0.210436	1.27512	0.0128107	0.0736381	1.3643	2116.42	1463.07	1593.83	1732.8	1134.14	1495.88	2248.05	2000.28	2308.2	2017.83	2310.67	2169.45	2378.24	2121.51	2343.36	2578.9	1726.53	282.297	1719.59	500.287	2201.54	139.122	2355.5	187.373
TG 58:9_18:1	positive	0.868433	0.913892	0.645619	0.997675	0.916338	0.884544	0.93422	1.01504	0.975621	0.983192	1.003	453.822	303.482	393.928	398.251	247.04	267.16	484.686	420.965	395.506	330.13	432.25	414.902	375.981	345.195	400.86	432.1	387.371	62.2213	354.963	116.249	393.197	44.6428	388.534	36.9045
TG 58:9_18:2	positive	0.819158	0.881124	0.592151	0.997675	0.894386	0.591591	0.762205	0.915791	0.294243	0.398353	0.858326	563.629	329.802	426.908	460.426	254.85	315.191	534.259	488.391	391.961	303.129	523.53	412.188	370.535	342.117	376.687	439.138	445.191	96.4515	398.173	134.271	407.702	90.5896	382.119	40.8861
TG 58:9_20:4	positive	0.00333745	0.0256017	0.301557	0.997675	1.19132	0.0221092	0.170724	1.77477	0.0159643	0.0787719	2.16813	41.2286	67.0369	37.1908	43.8481	54.3888	64.8327	60.3374	45.9632	109.072	87.5052	72.1977	67.1974	125.477	124.917	78.8508	81.1925	47.3261	13.4229	56.3805	8.15646	83.9931	18.8196	102.609	26.1005
TG 58:9_22:5	positive	0.560637	0.702151	0.64274	0.997675	0.91365	0.302206	0.534935	0.854097	0.142759	0.241243	0.807482	269.348	172.999	195.522	204.807	121.014	161.648	245.349	241.901	172.881	132.829	206.296	207.721	170.672	155.105	179.899	174.77	210.669	41.3363	192.478	61.3609	179.932	35.2882	170.111	10.6929
TG 58:9_22:6	positive	0.915468	0.946029	0.607883	0.997675	0.88897	0.795933	0.89065	0.963157	0.757817	0.818162	0.955725	3104.15	1724.53	2348.61	2533.44	1300.17	1639.31	2940.25	2752.83	2313.03	1895.75	2635.39	2508.79	2105.75	2048.28	2346.2	2780.57	2427.68	568.468	2158.14	810.486	2338.24	323.427	2320.2	332.941
TG 60:10_22:5	positive	0.00435615	0.0309712	0.508608	0.997675	1.13693	0.00222088	0.0647386	1.64564	0.00703091	0.053234	1.49883	74.7332	77.4626	49.3889	64.7498	53.0208	100.113	88.2775	61.3922	123.415	101.184	112.335	101.357	103.576	112.065	90.2962	93.2523	66.5836	12.6989	75.7009	22.1604	109.573	10.6003	99.7972	9.96452
TG 60:10_22:6	positive	0.00230289	0.0196914	0.6436	0.997675	1.07727	0.0175681	0.155185	1.35042	0.00252659	0.0310106	1.61236	214.875	142.335	173.632	169.312	133	167.99	225.592	227.676	254.992	213.415	244.975	232.122	301.063	252.687	259.31	315.84	175.039	29.9513	188.565	46.2293	236.376	17.9427	282.225	30.9971
TG 60:11_22:5	positive	0.000161051	0.00243877	0.305061	0.997675	1.09868	0.00424847	0.0840329	1.53333	0.00422715	0.0385067	1.77486	197.854	193.205	142.412	179.125	179.713	221.216	196.264	185.726	317.591	250.488	277.447	247.116	355.872	353.071	260.882	294.932	178.149	25.1201	195.729	18.316	273.161	32.582	316.189	46.3526
TG 60:11_22:6	positive	4.95526e-05	0.00101366	0.494754	0.997675	1.06703	0.002379	0.0660456	1.48719	0.00075969	0.0189989	1.66384	640.958	629.291	503.444	614.814	530.065	675.522	736.925	606.102	1019.74	833.147	858.831	840.45	1092.9	1045.09	881.055	955.044	597.127	63.3641	637.153	89.1789	888.042	88.4614	993.522	94.2779
TG O-50:1_16:0	positive	0.0196797	0.0929009	0.806841	0.997675	0.976282	0.674564	0.815069	0.955545	0.015672	0.0787719	0.702814	438.221	434.659	318.937	421.621	329.931	399.834	448.621	396.785	438.144	306.046	379.61	417.914	319.596	297.088	233.711	283.551	403.359	56.732	393.793	48.7508	385.428	58.2229	283.487	36.3618

## Sheet: Total protein
Sample_ID	Volume Lipids Extraction (µL)	Volume for protein extraction (µL)	Protein Concentration (µg/mL)	Protein Concentration (µg)
GD_TLIP_112023_8_HFP_18_7_2023_1	150	400	1339.05	535.62
GD_TLIP_112023_8_HFP_17_10_2023_2	150	400	957.9	383.16
GD_TLIP_112023_8_HFP_24_10_2023_3	150	400	766.6	306.64
GD_TLIP_112023_8_HFP_24_10_2023_4	150	400	884.95	353.98
GD_TLIP_112023_24_HPF_18_10_2023_5	150	400	799.55	319.82
GD_TLIP_112023_24_HPF_18_10_2023_6	150	400	882.1	352.84
GD_TLIP_112023_24_HPF_25_10_2023_7	150	400	983.5	393.4
GD_TLIP_112023_24_HPF_25_10_2023_8	150	400	864.7	345.88
GD_TLIP_112023_48_HPF_20_07_2023_9	150	400	872.1	348.84
GD_TLIP_112023_48_HPF_20_10_2023_10	150	400	827.15	330.86
GD_TLIP_112023_48_HPF_26_10_2023_11	150	400	854.9	341.96
GD_TLIP_112023_48_HPF_26_10_2023_12	150	400	938.85	375.54
GD_TLIP_112024_72_HPF_20_10_2023_13	150	400	904.8	361.92
GD_TLIP_112025_72_HPF_20_10_2023_14	150	400	856.25	342.5
GD_TLIP_112026_72_HPF_27_10_2023_15	150	400	904.85	361.94
GD_TLIP_112027_72_HPF_27_10_2023_16	150	400	797.85	319.14

## Sheet: Lipid quantification normalized
Lipid	8 hpf				24 hpf				48 hpf				72 hpf				8 hpf		24 hpf		48 hpf		72 hpf
	pmol/ng	pmol/ng	pmol/ng	pmol/ng	pmol/ng	pmol/ng	pmol/ng	pmol/ng	pmol/ng	pmol/ng	pmol/ng	pmol/ng	pmol/ng	pmol/ng	pmol/ng	pmol/ng
	8_HFP	8_HFP	8_HFP	8_HFP	24_HPF	24_HPF	24_HPF	24_HPF	48_HPF	48_HPF	48_HPF	48_HPF	72_HPF	72_HPF	72_HPF	72_HPF	AV.	SD	AV.	SD	AV.	SD	AV.	SD
	GD_TLIP_112023_8_HFP_18_7_2023_1	GD_TLIP_112023_8_HFP_17_10_2023_2	GD_TLIP_112023_8_HFP_24_10_2023_3	GD_TLIP_112023_8_HFP_24_10_2023_4	GD_TLIP_112023_24_HPF_18_10_2023_5	GD_TLIP_112023_24_HPF_18_10_2023_6	GD_TLIP_112023_24_HPF_25_10_2023_7	GD_TLIP_112023_24_HPF_25_10_2023_8	GD_TLIP_112023_48_HPF_20_07_2023_9	GD_TLIP_112023_48_HPF_20_10_2023_10	GD_TLIP_112023_48_HPF_26_10_2023_11	GD_TLIP_112023_48_HPF_26_10_2023_12	GD_TLIP_112024_72_HPF_20_10_2023_13	GD_TLIP_112025_72_HPF_20_10_2023_14	GD_TLIP_112026_72_HPF_27_10_2023_15	GD_TLIP_112027_72_HPF_27_10_2023_16
Cer d16:1/24:0	1.51211	0.794942	1.81718	4.01447	1.18802	0.330325	2.70028	1.33294	1.96367	2.18112	1.36636	1.90607	2.04247	1.697	1.93528	0.974148	2.03468	1.38767	1.38789	0.980439	1.8543	0.346187	1.66223	0.480904
Cer d17:1/24:1	3.3294	5.34199	6.10882	6.99436	2.63566	3.05461	5.49919	9.23235	4.73384	2.08017	3.87801	4.70578	3.72481	4.08914	2.92562	5.35118	5.44364	1.56285	5.10545	3.02722	3.84945	1.24454	4.02269	1.01021
Cer d18:1/16:0	265.808	447.056	341.427	441.47	403.668	374.995	384.43	423.029	537.645	536.83	476.167	452.842	569.438	534.935	566.283	573.708	373.94	86.9016	396.531	21.3176	500.871	43.0596	561.091	17.7005
Cer d18:1/18:0	2.78	4.43157	4.33342	8.09438	17.6395	11.7221	10.0717	18.2848	49.9242	28.9206	15.1268	19.8092	90.4304	89.7647	58.4999	93.0905	4.90984	2.25377	14.4295	4.14278	28.4452	15.4222	82.9464	16.3609
Cer d18:1/18:1	6.67255	10.5533	15.1222	22.2391	21.3115	20.3113	10.8713	20.6695	21.8879	29.3565	22.235	20.0881	25.2684	20.2102	15.918	21.7838	13.6468	6.68866	18.2909	4.9637	23.3919	4.08627	20.7951	3.87795
Cer d18:1/20:0	4.56944	10.0781	5.37137	8.53463	18.9349	18.4158	15.3873	17.9784	37.6013	35.5813	28.9519	28.4731	75.0731	67.6399	47.5885	54.8897	7.13839	2.60214	17.6791	1.57711	32.6519	4.62711	61.2978	12.3692
Cer d18:1/20:1	10.0969	14.5937	11.557	14.6638	22.4071	23.7818	16.6028	25.7935	39.7694	33.0802	21.8831	30.739	33.6217	31.5085	29.0393	28.6238	12.7279	2.27465	22.1463	3.94863	31.3679	7.39086	30.6983	2.32798
Cer d18:1/22:0	24.8486	32.5503	29.5403	29.2832	75.0352	82.7615	71.8256	78.8614	109.231	105.572	90.897	81.3169	120.835	105.956	92.8294	90.6107	29.0556	3.17271	77.1209	4.73415	96.7543	12.9879	102.558	13.9402
Cer d18:1/22:1	15.9161	12.578	17.2103	19.0095	15.6648	16.1423	21.5354	27.5612	18.0792	15.6978	17.4386	17.2578	22.1847	19.1132	20.2331	20.8999	16.1785	2.71487	20.2259	5.56777	17.1184	1.01049	20.6077	1.284
Cer d18:1/24:0	85.6676	68.6581	96.1743	110.688	100.276	87.1331	131.605	129.023	121.822	107.6	114.884	128.76	102.687	95.0337	98.6756	109.44	90.2971	17.7014	112.009	21.8322	118.266	9.09151	101.459	6.17085
Cer d18:1/24:1	189.977	157.922	206.778	201.01	156.611	139.655	234.491	236.974	170.388	140.429	145.699	156.589	153.698	153.049	167.493	187.189	188.922	21.8105	191.933	51.0573	153.276	13.2446	165.357	16.0063
Cer d18:1/26:0	27.6117	29.2848	45.7601	39.4315	38.5831	42.053	49.3098	49.5144	48.1815	48.1603	42.3507	49.9159	46.3199	52.748	35.6726	56.6465	35.522	8.59418	44.8651	5.43883	47.1521	3.30496	47.8467	9.16513
Cer d18:1/26:1	36.3572	33.6994	50.1648	47.451	54.0283	39.1541	54.3775	63.2929	42.0572	43.797	40.2524	41.2265	42.9292	40.0057	38.5813	49.9606	41.9181	8.10541	52.7132	10.0046	41.8333	1.50266	42.8692	5.06221
Cer d18:2/20:0	0.526458	0.342046	0.363972	0.514302	2.42977	0.309437	0.753369	0.738832	0.688164	0.859726	1.59555	0.941375	0.73641	0.293177	0.508193	0.118895	0.436694	0.097172	1.05785	0.937507	1.0212	0.397172	0.414169	0.267398
Cer d18:2/24:1	2.58983	1.30129	2.51661	2.07853	0.958723	0.68541	3.6355	4.28759	1.8971	0.240259	0.361068	1.7793	0.868108	0.511152	1.30529	1.6421	2.12157	0.591619	2.39181	1.83542	1.06943	0.890365	1.08166	0.495039
Cer d19:1/22:0	2.56128	5.98929	4.71908	5.4773	5.64363	6.24836	3.76171	4.67906	5.39745	5.9939	5.23464	3.35083	5.07787	5.68064	3.57307	3.52352	4.68674	1.51	5.08319	1.0926	4.9942	1.14316	4.46377	1.08556
Cer d19:1/23:0	8.29258	7.07899	7.90003	10.3588	7.02744	6.93556	6.69182	8.81986	6.5441	7.17122	6.49794	6.70835	5.14364	4.1378	4.51032	4.37315	8.4076	1.39562	7.36867	0.97777	6.73041	0.307435	4.54123	0.430063
Cer d19:1/24:0	12.589	15.1212	19.1165	16.3597	16.4844	10.8262	19.0211	19.6236	10.7497	13.3838	14.9082	14.5081	7.50127	9.6241	8.42306	12.0025	15.7966	2.71314	16.4888	4.01267	13.3874	1.87317	9.38774	1.94785
Cer d19:1/24:1	18.566	19.2261	23.4894	19.8721	17.6123	19.2957	19.7743	25.9246	12.7284	16.0348	18.9266	19.2164	14.305	15.3465	13.2616	17.7067	20.2884	2.19963	20.6517	3.63549	16.7265	3.02784	15.1549	1.90223
DG 14:0_16:1	811.866	2245.55	5576.58	2439.07	1889.02	124.231	853.526	1127.35	4490.23	236.713	1913.19	985.744	1829.64	709.495	392.693	1395.92	2768.27	2007.96	998.533	729.154	1906.47	1853.98	1081.94	651.002
DG 14:0_18:2	213.918	78.1948	125.671	167.091	283.394	75.3421	1.03179e-07	60.1678	281.657	234.122	211.571	306.861	149.491	499.781	341.168	153.453	146.219	57.9321	104.726	123.476	258.553	43.4804	285.973	168.275
DG 14:0_20:2	288.469	398.833	422.572	441.754	422.885	280.861	62.4951	74.8634	183.295	574.565	583.462	196.414	283.08	367.033	97.7165	282.988	387.907	68.577	210.276	173.552	384.434	224.774	257.705	113.772
DG 14:0_22:6	343.742	216.312	1117.8	425.033	39.4777	7.21776	287.69	754.951	311.522	129.089	51.9341	310.501	70.013	230.288	165.383	409.19	525.722	403.959	272.334	345.284	200.761	131.145	218.718	143.028
DG 15:0_18:0	2833.27	2558.45	3473.9	1513.22	1833.8	1208.23	2379.95	8617.02	7087.66	6421.65	2856.23	1950.46	3164.03	2007.08	1826.5	3826.9	2594.71	816.664	3509.75	3438.34	4579	2553.82	2706.13	953.627
DG 15:0_18:1	2101.65	3406.89	1830.33	1656.89	1963.26	2422.19	2331.42	3329.08	933.747	2625.81	2933.32	994.765	1671.99	1502.77	1524.61	2014.63	2248.94	793.369	2511.49	580.061	1871.91	1055.85	1678.5	236.355
DG 16:0_17:0	10492.3	14681.2	22572.9	8411.54	26671.4	21895.8	10391.3	10194.2	35999.2	17021.2	13887.1	20876.3	34956.1	57921.2	29857.8	28179.7	14039.5	6258.01	17288.2	8309.95	21945.9	9795.16	37728.7	13766.6
DG 16:0_18:1	6705.9	3404.97	3875.3	8726.2	3762.15	1568.37	3033.79	4216.08	8578.23	2795.71	3312.46	2891.4	2196.93	8746.05	3138.41	9393.21	5678.09	2500.96	3145.1	1158.47	4394.45	2798.2	5868.65	3725.48
DG 16:0_19:0	5.59311e-08	252.463	80.2547	395.692	219.327	4885.8	788.786	273.947	2091.4	9831.81	481.611	2533.03	1505.85	3252.5	9.01112e-08	1.11455e-07	182.102	177.111	1541.96	2243.93	3734.46	4159.4	1189.59	1547.67
DG 16:0_20:0	1167.43	255.716	866.508	994.612	756.183	865.385	439.701	828.058	542.079	1100.72	1151.88	868.55	789.614	1595.74	1449.01	1400.88	821.065	396.555	722.332	193.794	915.806	277.985	1308.81	355.915
DG 16:0_20:1	237.83	18.0666	147.316	113.66	327.418	18.7943	95.7333	230.578	284.801	63.4909	90.19	170.48	456.59	165.011	276.698	1.25105e-07	129.218	90.7757	168.131	137.616	152.24	99.3844	224.575	191.946
DG 16:0_20:5	205.262	303.122	296.225	730.493	676.186	767.045	568.241	957.165	1432.27	910.731	725.326	924.942	1607.79	2006.49	1756.75	1734.64	383.775	235.408	742.159	164.769	998.317	303.256	1776.42	166.836
DG 16:0_22:5	528.693	228.635	252.713	565.706	434.684	693.541	443.874	1125.37	492.256	976.679	647.568	777.603	968.729	832.003	1124.69	397.975	393.937	177.888	674.368	323.702	723.526	205.156	830.849	312.375
DG 16:1_16:1	7652.79	6830.33	9218.87	5645.36	8901.09	9962.17	6920.94	9389.96	6825.1	6668.19	5937.68	7636.69	7292.8	8481.45	6824.9	6097.23	7336.84	1501.06	8793.54	1321.56	6766.92	696.964	7174.09	1000.81
DG 16:1_22:4	925.266	1312.77	944.75	1029.25	895.223	1190.55	492.337	1336.04	976.78	780.274	1798.7	935.205	1351.92	777.388	343.218	887.936	1053.01	178.958	978.538	372.42	1122.74	458.505	840.114	414.354
DG 16:1_22:5	145.336	559.804	429.523	260.544	296.55	376.876	388.977	401.916	371.532	886.369	745.361	400.867	576.054	896.114	815.23	648.032	348.802	182.78	366.08	47.4674	601.032	254.941	733.858	147.441
DG 16:1_22:6	282.671	283.108	431.856	529.847	359.422	992.21	427.468	1281.04	694.736	1073.29	1137.68	1155.99	1219.99	1331.83	878.191	1261.12	381.87	121.093	765.035	445.848	1015.42	216.712	1172.78	201.754
DG 17:0_22:6	19.8096	117.872	442.68	82.4415	307.925	18.4526	299.863	49.7521	226.049	173.881	68.9472	248.073	465.164	556.191	110.655	494.667	165.701	189.051	168.998	156.322	179.238	79.838	406.669	200.953
DG 18:0_18:1	136.118	261.903	279.812	751.829	221.203	551.124	389.581	677.833	120.77	233.012	301.58	97.9148	15.5065	459.606	334.692	178.139	357.415	270.604	459.935	198.105	188.319	95.8493	246.986	192.546
DG 18:0_18:2	148.134	1030.55	1545.58	1908.21	140.339	1840.63	209.859	2180.95	1.08505e-07	1556.12	271.793	2441.83	775.351	216.018	78.2063	287.615	1158.12	763.568	1092.94	1069.28	1067.44	1140.21	339.298	303.414
DG 18:0_22:6	1000.98	554.447	1907.41	680.356	1100.24	526.06	531.38	879.259	1511.45	1353.98	1901.69	929.008	1627.53	1205.9	983.16	1547.98	1035.8	610.724	759.235	281.057	1424.03	402.392	1341.14	300.688
DG 18:1_20:0	232.005	8.16782e-08	429.399	239.477	228.951	425.356	338.924	1712.13	348.435	182.741	360.163	881.463	486.345	442.655	463.514	373.19	225.22	175.748	676.34	695.189	443.2	303.199	441.426	48.8645
DG 18:1_20:1	151.137	116.989	174.752	127.718	28.3827	8.06106e-08	16.1458	171.034	190.008	133.422	374.014	229.526	18.8137	95.6138	154.42	119.166	142.649	25.7163	53.8906	78.9559	231.743	102.721	97.0034	57.4554
DG 18:1_20:4	118.389	290.702	178.203	120.054	480.675	639.872	162.137	202.474	156.048	278.457	391.041	439.716	381.321	585.14	268.133	122.507	176.837	80.8446	371.289	228.287	316.316	126.4	339.275	195.164
DG 18:1_22:5	322.327	147.515	181.347	234.143	288.902	223.611	170.954	105.255	384.759	389.143	196.189	1148.27	444.286	405.963	320.055	739.706	221.333	76.1839	197.181	77.995	529.591	422.148	477.502	182.356
DG 18:1_22:6	1061.93	1132.64	2165.82	494.662	1321.06	1660.33	1399.27	2142.77	4346.61	4110.79	4304.32	3020.87	5320.69	6140.35	5169.74	5541.7	1213.76	695.976	1630.86	370.825	3945.65	625.004	5543.12	426.449
DG 18:2_18:2	3846.79	658.041	2402.11	824.141	81.6735	652.89	1068.32	4740.06	2951.52	1559.43	611.068	1.36671e-07	1185.98	320.401	2121.25	5673.5	1932.77	1498.64	1635.73	2108.7	1280.5	1285.55	2325.28	2350.16
DG 18:2_20:2	5.36439	200.665	182.612	86.9082	212.189	296.151	104.646	299.985	202.033	188.171	511.764	89.297	346.43	509.053	235.759	153.478	118.887	90.6615	228.243	91.8195	247.816	182.985	311.18	153.79
DG 18:2_20:3	1184.57	2000.78	1987.07	885.115	2576.52	2723.17	1065.29	1301.5	1789.35	2644.36	2221.36	1008.36	2839.63	2198.16	1417.33	1810.61	1514.38	567.09	1916.62	854.228	1915.86	698.476	2066.43	606.067
DG 18:2_22:5	192.336	343.283	934.784	283.625	301.612	385.752	420.461	548.222	1.1019e-07	275.992	438.727	507.077	494.259	231.823	995.422	991.102	438.507	336.624	414.012	102.447	305.449	225.524	678.151	379.308
DG 18:2_22:6	2288.08	989.302	1569.92	955.697	1910.49	1498.03	2333.9	1884.84	4092.92	4661.17	3905.91	3604.48	4974.5	4127.07	4229.39	5117.38	1450.75	625.391	1906.82	341.567	4066.12	444.815	4612.09	506.083
DG 18:3_20:2	219.776	1449.76	656.315	302.072	362.357	1139.02	518.181	638.746	715.557	844.552	873.036	384.205	202.924	1820.43	504.647	586.217	656.981	561.43	664.575	335.922	704.337	224.15	778.554	713.879
DG 18:3_22:6	31.3812	114.611	172.391	141.772	57.1771	236.568	137.741	238.614	285.29	504.727	151.744	105.452	125.242	431.956	353.73	449.807	115.039	60.5605	167.525	87.3391	261.803	178.999	340.184	149.246
DG 19:0_19:0	646.353	200.96	1173.98	1549.55	468.021	154.375	4541.11	1713.98	3976.53	1.32944e-07	1924.15	4547.65	923.776	3721.76	172.232	1641.34	892.711	591.542	1719.37	1998.11	2612.08	2073.99	1614.78	1527.36
DG 19:0_22:5	1138.63	249.918	762.8	252.953	1633.69	346.833	698.216	340.314	564.332	339.526	386.984	499.847	886.503	509.979	902.414	421.588	601.074	431.901	754.764	609.341	447.672	102.811	680.121	250.197
DG 20:0_20:4	182.022	371.606	275.234	290.893	488.858	492.873	12.8805	62.4462	623.633	1275.36	566.318	604.275	833.568	982.164	582.117	150.328	279.939	77.7446	264.264	262.443	767.396	339.478	637.044	364.069
DG 20:0_22:6	232.103	203.396	281.026	9.46459e-08	461.763	751.278	280.464	227.213	828.831	1052.5	162.158	71.4709	587.342	1073.73	553.813	340.841	179.131	123.646	430.18	236.44	528.741	485.75	638.931	309.738
DG 20:1_20:4	138.042	155.448	10.4423	1.16928e-07	130.188	44.8651	51.5015	50.4877	129.953	1.227e-07	198.994	74.6463	176.19	174.033	99.5595	41.887	75.983	82.1279	69.2606	40.7231	100.899	84.3341	122.918	64.7105
DG 20:1_22:5	151.835	16.2278	46.1703	6.36915	259.692	1.83246e-07	55.2661	80.7145	1.24248e-07	1.76161e-07	143.189	165.07	250.008	72.9247	107.672	41.4478	55.1505	66.6411	98.9182	112.354	77.065	89.4342	118.013	92.0594
DG 20:2_20:3	1074.72	1174.15	1602.17	921.502	1759.7	1650.37	904.319	1575.9	1138.45	983.553	1914.06	1523.6	1721.87	844.084	1761.02	1240.29	1193.14	291.822	1472.57	386.284	1389.92	416.72	1391.81	435.207
DG 20:4_22:6	239.518	27.5815	1.29054e-07	93.0796	175.618	9.52661	31.6286	243.28	252.348	168.328	400.465	9.98017e-08	611.872	617.96	459.981	542.468	90.0448	107.022	115.013	112.85	205.285	167.15	558.07	73.8157
DG 20:5_22:6	104.248	258.823	411.562	534.133	376.783	163.714	289.865	718.526	1361.44	1045.47	430.892	466.94	954.684	1224.6	1502.13	973.426	327.191	186.477	387.222	237.561	826.186	454.569	1163.71	256.992
DG 22:5_22:6	358.541	285.944	452.118	435.455	358.139	488.209	132.109	416.781	1865.78	798.841	628.315	914.169	1549.2	1067.54	850.003	379.882	383.014	76.4786	348.809	153.946	1051.78	555.226	961.656	485.573
DG 22:6_22:6	895.073	695.172	976.703	434.756	1158.89	1939.84	546.204	1160.61	2160.77	4124.82	3186.1	2095.52	5010.1	6753.02	3669.73	3771.99	750.426	241.402	1201.39	570.979	2891.8	961.845	4801.21	1436.75
DhCer d18:0/16:0	26771.7	60662.1	28272.5	35374.3	15254.5	70560	55157.4	20638.4	31191.8	29941.2	19099.4	21588	134243	28040.7	24957.6	29204.9	37770.2	15715.7	40402.6	26772	25455.1	6010.66	54111.6	53451.2
DhCer d18:0/18:0	945.67	156.127	1070.49	8639.09	3956.94	635.563	1900.48	1826.09	3842.17	1826.79	1526.74	4744.75	51109.8	2341.28	4637.36	3152.32	2702.85	3978.15	2079.77	1379.13	2985.11	1559.85	15310.2	23885.3
DhCer d18:0/22:0	16591.1	7118.71	10777.7	12418.5	13550.6	20106.3	30346.3	23483.5	25934.2	16468.1	9461.44	25441.7	80397.5	12260.4	1.36977e-07	34175.3	11726.5	3927.47	21871.7	6994.61	19326.4	7885.59	31708.3	35404.2
DhCer d18:0/22:1	9443.32	13871.6	9553.66	8691.71	10418.4	31901.7	17288.2	37340.1	9937.03	9151.52	8513.72	22719.8	38383.7	15942	20806.4	13641.3	10390.1	2352.4	24237.1	12512.4	12580.5	6784.54	22193.4	11199.2
DhCer d18:0/24:1	47906.4	19794.3	30136.8	49114.1	23075.4	37093.7	47956.2	44741.8	30968.3	17839	11520.5	26188.8	50917.9	19683.4	28598.1	28465.5	36737.9	14242.7	38216.8	11074.8	21629.2	8651.82	31916.2	13337
FA 16:0	940.236	1331.83	2322.77	1942.12	1733.83	1630.73	1277.34	1395.68	2082.65	2142.81	1923.14	1713.48	2179.12	2846.92	2183.35	2228.1	1634.24	616.97	1509.4	209.66	1965.52	191.899	2359.37	325.787
FA 16:1	58.8901	77.3751	132.755	271.869	85.5768	82.0545	96.3835	101.758	119.921	154.839	348.654	97.3085	151.02	112.029	102.71	121.797	135.222	96.3525	91.4433	9.19007	180.181	114.782	121.889	20.9259
FA 17:0	47.7588	71.0935	116.543	139.719	83.0043	73.1883	66.0857	92.6648	107.542	96.8665	142.939	93.5292	102.462	104.554	89.5765	112.461	93.7786	41.8775	78.7358	11.5908	110.219	22.6172	102.263	9.49096
FA 18:0	1153.64	1652.14	2544.2	1694.1	1902.56	2102.37	1323.77	1621.38	2150.96	2188.91	2005.73	1883.67	2401.8	3269.6	2204.25	2223.76	1761.02	576.951	1737.52	339.132	2057.32	140.118	2524.85	504.39
FA 18:1	212.53	331.024	485.336	631.593	464.978	446.461	460.174	569.845	852.129	898.401	1034.92	712.988	848.712	922.961	902.455	1080.87	415.121	182.488	485.365	56.8643	874.609	132.781	938.748	99.7838
FA 18:2	35.5884	51.906	65.4324	48.3937	67.0044	48.386	54.7325	61.9128	79.7978	84.8158	62.7743	62.0451	64.0944	73.7699	85.5017	86.2724	50.3301	12.2696	58.0089	8.15463	72.3583	11.6726	77.4096	10.5605
FA 18:3	47.3771	67.5091	98.1824	55.2484	87.2001	70.3	64.1412	77.0337	91.1453	108.452	107.973	64.607	78.73	75.9423	84.9704	93.1098	67.0792	22.3289	74.6687	9.87496	93.0441	20.5956	83.1881	7.61559
FA 19:1	31.0006	39.63	44.5442	126.216	34.759	38.4289	31.973	53.4731	53.8275	47.6234	56.6256	41.5791	57.8761	61.6857	47.9359	44.3488	60.3476	44.2674	39.6585	9.5817	49.9139	6.71017	52.9616	8.15883
FA 20:0	5923.57	8276.66	10354.9	9013.37	9909.7	8962.9	8124.45	9229.8	9118.05	9610.28	9358.26	8473.07	8798.68	9290.79	8803.38	10012.2	8392.13	1857.03	9056.71	738.345	9139.91	487.876	9226.27	572.576
FA 20:1	776.924	1188.76	1292.45	4226.32	1202.43	1191.55	1098.41	1261.27	1406.78	1287.67	1275.98	1146.53	1260.31	1286.34	995.886	1402.13	1871.12	1585.84	1188.42	67.3645	1279.24	106.394	1236.17	171.64
FA 20:2	210.535	331.666	379.017	354.808	388.998	368.861	332.129	377.888	381.459	406.396	416.606	345.356	355.952	375.841	284.24	445.819	319.007	74.8541	366.969	24.6432	387.454	31.7112	365.463	66.4641
FA 20:4	30.8138	45.5225	93.7726	72.923	71.6207	55.8448	156.398	96.4922	136.104	84.7204	167.732	58.0183	105.382	168.282	64.7802	99.3605	60.758	28.0875	95.089	44.1651	111.644	49.4797	109.451	43.1082
FA 20:5	293.411	535.537	1254.56	677.01	964.042	628.593	1421.42	856.007	1313.29	1085.77	1171.7	725.596	1128.59	1470.35	1260.29	1290.44	690.129	408.263	967.514	333.337	1074.09	250.552	1287.42	140.756
FA 22:1	217.008	226.666	272.524	1810.33	161.258	165.912	160.576	215.018	308.89	180.692	192.129	143.935	248.261	274.283	295.163	184.116	631.632	786.171	175.691	26.3249	206.411	71.3457	250.456	48.2088
FA 22:4	268.001	401.515	505.458	406.881	456.488	414.17	371.159	427.02	429.172	458.192	442.621	375.403	427.675	462.875	419.301	455.595	395.464	97.4892	417.209	35.4444	426.347	35.9734	441.362	21.13
FA 22:5	63.2931	93.6366	152.881	95.8159	159.698	118.872	134.248	112.501	271.723	220.725	228.949	174.738	284.923	351.011	333.654	300.054	101.407	37.3894	131.33	20.9998	224.034	39.7467	317.41	30.2741
FA 22:6	626.394	896.099	1318.37	865.509	1211.42	997.4	1164.1	955.424	2094.96	1631.79	1795.71	1459.18	2434.62	3081.95	3097.78	2763.63	926.593	287.675	1082.09	124.726	1745.41	270.525	2844.5	313.624
FA 23:0	385.053	408.44	319.816	5848.42	197.1	258.853	186.022	281.115	474.208	203.339	232.554	198.57	349.355	376.164	390.735	140.538	1740.43	2738.92	230.773	46.4019	277.168	132.216	314.198	117.035
FA 24:0	78.0819	86.5659	125.73	249.338	84.361	80.8663	87.6578	110.06	91.422	88.3082	127.243	83.4962	93.5714	121.795	87.5291	80.3605	134.929	79.0457	90.7362	13.1774	97.6173	20.0176	95.814	18.1428
FA 24:1	167.585	212.055	265.187	292.008	211.112	190.323	233.845	249.236	190.569	186.225	235.07	192.418	181.099	205.743	181.232	204.333	234.209	55.4675	221.129	25.8266	201.071	22.8142	193.102	13.7953
FA 24:3	123.611	333.39	195.755	204.896	289.236	350.579	203.603	206.204	337.313	301.868	282.845	228.03	272.951	284.519	132.174	137.141	214.413	87.2531	262.406	70.9714	287.514	45.6296	206.696	83.3418
FA 24:4	53	168.716	111.645	122.967	137.406	163.168	119.204	115.829	167.622	153.49	166.193	129.033	130.637	124.457	79.9189	79.45	114.082	47.6124	133.901	21.6905	154.084	17.868	103.616	27.7489
FA 26:0	71.9807	90.5722	140.83	166.474	120.734	82.5777	86.4812	103.597	99.2695	115.662	125.015	109.717	93.9525	122.214	105.512	101.497	117.464	43.7413	98.3475	17.4947	112.416	10.7918	105.794	11.9498
FA 28:0	43.1835	62.0564	86.2366	134.074	74.7423	69.2781	77.7374	82.5503	93.0278	77.9975	106.829	82.0694	90.4592	103.367	88.8362	100.485	81.3877	39.2965	76.077	5.5578	89.981	12.9015	95.7867	7.2162
FA 32:0	28.3937	37.8517	44.9588	48.8748	42.1311	38.4952	34.9054	41.3468	50.4318	42.8156	48.8943	38.6873	51.8917	59.794	42.9393	50.6799	40.0197	8.99392	39.2196	3.2731	45.2072	5.45039	51.3262	6.8988
Hex1Cer d16:1/22:0	0.00218994	1.04342e-07	0.00140004	1.36676e-07	0.00767972	1.52297e-07	0.00177199	0.00486783	0.000980396	0.00137562	0.00143934	0.000894305	0.00629251	1.24003e-07	0.00187551	1.05563e-07	0.000897556	0.00108529	0.00357992	0.00339364	0.00117241	0.000274927	0.00204206	0.00296834
Hex1Cer d18:1/14:0	0.00852211	0.391403	0.288578	0.309898	0.316033	0.611399	0.0330829	0.821869	1.32951	1.0292	1.18007	1.24023	0.0467685	1.65706	1.76915	2.19829	0.2496	0.166715	0.445596	0.344493	1.19475	0.126298	1.41782	0.943324
Hex1Cer d18:1/16:0	21.1221	72.2281	35.1893	39.2856	80.3908	87.1856	0.0671955	70.4841	266.985	233.127	190.351	183.11	408.974	415.029	367.11	474.878	41.9562	21.6284	59.5319	40.2319	218.393	39.1985	416.498	44.3703
Hex1Cer d18:1/18:0	0.44471	1.29104	0.727677	0.668303	1.39357	1.61674	1.17188	1.3906	11.2276	7.80899	6.49385	6.07692	27.388	28.5427	22.9851	31.3458	0.782932	0.359981	1.3932	0.181625	7.90185	2.33684	27.5654	3.47647
Hex1Cer d18:1/20:0	0.715566	2.48856	1.10072	1.4156	3.78428	4.16599	3.39779	4.53069	29.3299	21.175	19.2392	17.4249	45.6126	46.1179	31.5921	41.5466	1.43011	0.76149	3.96969	0.48809	21.7923	5.25325	41.2173	6.73515
Hex1Cer d18:1/20:1	0.0417743	0.0195419	0.0504081	0.077349	0.0447215	0.105824	0.109763	0.0710024	0.400835	0.307902	0.157838	0.25294	0.472745	0.478334	0.390816	0.407643	0.0472683	0.0239001	0.0828278	0.0308019	0.279879	0.101711	0.437385	0.0446483
Hex1Cer d18:1/22:0	1.94158	4.91805	4.24074	4.44054	11.6419	14.0025	14.3672	14.9209	81.5574	61.7015	67.9259	53.5803	123.076	119.525	71.4706	94.6525	3.88523	1.32656	13.7331	1.44439	66.1913	11.8085	102.181	24.064
Hex1Cer d18:1/22:1	0.543157	1.15546	0.478728	0.721424	0.699425	0.927379	1.0787	0.935608	5.77228	4.05436	3.77742	3.19588	8.33455	8.75475	7.22839	9.86356	0.724693	0.304974	0.910278	0.1568	4.19998	1.10757	8.54531	1.0894
Hex1Cer d18:1/24:0	3.23727	7.42556	7.18855	8.36114	8.48981	10.507	11.856	11.0891	30.1121	24.8159	30.7883	23.2299	45.0441	42.9612	27.8365	39.3685	6.55313	2.2678	10.4855	1.4406	27.2365	3.77698	38.8026	7.67739
Hex1Cer d18:1/24:1	9.24658	15.3864	14.1678	16.6841	15.6365	15.1629	19.8118	20.6391	39.6045	29.0908	30.6697	25.2705	51.496	52.3055	34.68	52.1304	13.8712	3.2498	17.8126	2.81322	31.1589	6.06954	47.653	8.65561
Hex1Cer d18:1/26:0	1.49761	3.21939	3.33288	3.79366	3.34524	3.73796	3.79009	4.74237	5.91134	5.38766	7.67193	5.30655	8.14374	9.19363	4.28758	7.12233	2.96088	1.00662	3.90391	0.59319	6.06937	1.10148	7.18682	2.10972
Hex1Cer d18:1/26:1	1.64693	4.81506	3.87506	4.04809	3.87849	4.90113	4.91662	4.5623	8.34985	5.99996	6.77358	5.31616	8.62989	8.63603	5.50548	7.85392	3.59629	1.36226	4.56463	0.485774	6.60989	1.30384	7.65633	1.48018
Hex2Cer d18:1/16:0	141.598	434.972	257.312	262.705	411.575	416.096	312.098	161.921	391.698	345.066	380.526	294.311	351.533	292.148	140.51	236.933	274.147	120.897	325.423	119.099	352.9	43.8275	255.281	89.6898
Hex2Cer d18:1/20:0	2.5606	14.2113	3.79624	3.42879	0.0165157	10.0862	11.6978	9.93917	17.4841	7.79376	6.5565	16.0511	22.4309	24.5362	4.41549	0.144814	5.99922	5.49915	7.93493	5.33872	11.9714	5.59189	12.8819	12.3952
LPC 14:0	100.252	129.528	220.543	237.627	79.8787	72.7106	189.819	187.376	32.3231	76.2517	184.611	83.1995	33.2935	50.3505	52.1095	82.0176	171.988	67.367	132.446	64.9119	94.0964	64.4104	54.4427	20.2472
LPC 15:0 &/or LPC O-16:0	583.569	1147.56	800.184	817.921	947.621	1074.09	735.61	770.953	758.189	734.638	749.673	650.186	455.287	441.965	302.159	285.304	837.309	232.662	882.067	158.076	723.172	49.6217	371.179	89.8574
LPC 16:0	12627.3	19915.9	15416.2	16442	18682.8	18845	14872	15671.3	15252.6	16330.3	18830.2	14995.2	10492.9	11270.2	8567.24	8940.94	16100.4	3011.41	17017.8	2043.55	16352.1	1750.42	9817.83	1277.77
LPC 16:1 &/or LPC O-17:1 &/or LPC P-17:0	779.556	622.585	854.074	729.108	500.796	486.555	732.556	803.213	372.178	371.827	582.212	522.421	202.99	212.159	270.038	262.5	746.331	97.1633	630.78	161.026	462.159	106.928	236.922	34.232
LPC 17:0 &/or LPC O-18:0	339.917	511.391	360.625	393.485	461.518	467.696	370.79	363.784	405.896	381.572	452.313	402.51	297.106	297.831	225.708	229.726	401.355	76.6017	415.947	56.3167	410.573	29.8337	262.593	40.3054
LPC 18:0	1350.08	2053.98	1851.52	1687.64	2024.08	1970.78	2115.08	1876.65	2001.19	1664.38	2077.73	1652.11	1476.96	1511.06	1277.91	1414.81	1735.81	297.617	1996.65	99.7485	1848.85	222.356	1420.19	102.878
LPC 18:1	6884.03	9311.07	8691.24	7260.61	8079.79	8478.27	8006.11	7970.14	6729.46	5669.65	6371.82	5124.54	3638.91	3711.67	2507.28	2698.5	8036.74	1152.31	8133.58	234.284	5973.87	717.214	3139.09	624.759
LPC 18:2	3129.74	2222.77	3975.66	2979.57	1885	1761.06	3051.09	3483.42	1469.06	1234.97	2049.51	1592.29	763.485	738.087	935.434	950.232	3076.94	718.696	2545.14	853.799	1586.46	342.433	846.81	111.526
LPC 18:3	83.4896	47.0978	114.79	82.8221	37.7936	41.082	97.4765	96.7143	32.5422	29.7504	57.2886	42.8939	13.7447	15.07	25.0999	21.6906	82.0498	27.6659	68.2666	33.3171	40.6188	12.4688	18.9013	5.39976
LPC 19:0 &/or LPC O-20:0	45.1601	91.3126	70.1361	73.3643	91.8157	92.342	69.8405	72.8354	101.11	94.3161	97.9585	77.5554	77.7691	83.0875	72.8038	73.5546	69.9933	18.9964	81.7084	12.039	92.735	10.4936	76.8037	4.72488
LPC 20:0	72.7735	154.031	148.544	111.994	152.296	156.646	134.824	164.22	170.426	134.503	143.339	146.788	147.265	126.368	93.3445	96.8062	121.836	37.6556	151.996	12.4633	148.764	15.3398	115.946	25.6037
LPC 20:1	582.164	806.234	654.516	601.873	759.611	744.715	839.297	815.247	706.534	579.825	728.949	610.34	534.874	490.061	372.056	365.445	661.197	101.4	789.717	44.8758	656.412	72.4845	440.609	85.0108
LPC 20:2	214.661	356.354	267.97	234.01	319.289	312.121	315.279	283.339	276.585	208.746	258.364	170.595	185.972	150.678	86.2412	73.8989	268.249	62.734	307.507	16.3765	228.572	48.1223	124.197	53.1912
LPC 20:3	225.062	152.386	180.722	136.42	145.538	105.177	174.156	200.393	125.132	98.3725	111.822	99.3029	62.0379	67.2928	52.4598	50.6854	173.647	38.8649	156.316	40.7939	108.657	12.5791	58.119	7.89093
LPC 20:4	147.214	152.671	188.545	163.211	138.139	114.776	183.628	202.904	87.8754	73.5756	103.068	82.0189	54.2845	50.1012	47.6287	46.8652	162.91	18.3344	159.862	40.5054	86.6345	12.4291	49.7199	3.34181
LPC 20:5	299.888	252.013	420.628	353.597	226.548	180.704	356.995	369.234	175.454	132.364	174.37	135.852	79.522	73.0422	94.7975	82.1273	331.532	72.4559	283.37	94.0959	154.51	23.6053	82.3722	9.12178
LPC 22:0	17.0125	22.5596	30.0355	29.4415	33.0669	22.6484	52.3673	34.6571	27.2283	33.6682	33.2898	37.4319	35.6691	20.2859	24.3143	28.3173	24.7623	6.18099	35.6849	12.331	32.9045	4.22093	27.1466	6.55984
LPC 22:1	160.084	175.665	261.549	196.845	160.208	138.611	266.35	307.437	169.345	138.898	149.608	193.08	141.527	121.163	125.85	145.931	198.536	44.6289	218.151	81.6069	162.733	23.8399	133.618	11.9671
LPC 22:4	69.3578	137.43	117.901	99.5524	99.4146	104.905	108.314	112.857	90.0901	71.0455	69.0715	43.1392	55.1209	57.6711	27.0303	32.8743	106.06	28.9466	106.373	5.6681	68.3366	19.2873	43.1742	15.4876
LPC 22:5	396.514	522.687	490.846	430.211	507.954	510.616	493.233	478.499	387.667	370.105	382.714	341.728	233.619	207.692	192.413	171.629	460.065	57.1516	497.575	14.8382	370.554	20.5902	201.338	26.1067
LPC 22:6	1204.6	1403.69	1447.08	1291.48	1257.24	1283.94	1292.78	1382.11	1107.07	1050.22	1020.31	854.057	610.139	588.52	489.929	426.231	1336.71	109.797	1304.02	54.2097	1007.91	108.699	528.705	86.05
LPC 24:0	41.6236	51.3653	33.4298	50.411	56.5276	39.2622	56.7589	29.9261	39.5666	50.0874	51.128	33.2908	60.2982	55.3854	43.9968	33.9863	44.2074	8.41731	45.6187	13.2887	43.5182	8.5883	48.4167	11.797
LPC 24:1	86.4155	86.1192	111.054	73.1998	76.912	64.3429	110.103	86.4377	80.51	96.7166	115.314	92.1972	58.1954	88.3149	52.3934	54.3397	89.1972	15.8206	84.449	19.3491	96.1845	14.4663	63.3109	16.8428
LPC O-16:1 &/or LPC P-16:0	46.615	100.795	45.1216	55.9246	72.0505	80.9376	49.6048	48.4662	69.1414	61.5288	62.9448	52.6922	34.8743	33.4165	24.1726	23.0667	62.1141	26.2266	62.7648	16.2697	61.5768	6.78313	28.8825	6.12281
LPC O-18:1 &/or LPC P-18:0	192.972	251.73	200.499	180.42	215.326	218.547	173.322	191.651	166.766	172.241	180.425	145.839	103.961	99.2824	82.8662	75.1033	206.405	31.331	199.712	21.2915	166.318	14.7615	90.3033	13.5832
LPC O-18:2 &/or LPC P-18:1	34.6554	49.6777	44.8825	42.4412	38.3558	35.0889	39.056	41.9056	32.3404	33.0583	36.94	28.2519	17.6904	18.6187	14.7212	17.2638	42.9142	6.27297	38.6015	2.80016	32.6476	3.55946	17.0735	1.6671
LPC O-20:1 &/or LPC P-20:0	46.9678	73.9281	46.5397	54.8059	74.4092	81.4332	52.4075	57.7278	71.9714	62.6081	62.047	47.2858	44.6271	42.8037	31.6497	35.8828	55.5604	12.8212	66.4944	13.6761	60.978	10.2002	38.7408	6.04446
LPC O-22:0	28.4403	44.9544	39.135	36.4252	41.4621	49.1488	34.6509	40.0901	44.7582	38.4399	40.0477	39.6949	39.4785	31.1821	33.8729	30.3888	37.2387	6.86052	41.338	5.98048	40.7352	2.76933	33.7306	4.11183
LPC O-22:1 &/or LPC P-22:0	22.2415	24.6258	34.8733	31.296	24.7358	22.9056	23.3638	28.7983	0.206148	18.5862	0.235984	19.9748	16.3152	0.0684359	0.0377288	15.492	28.2591	5.8419	24.9509	2.68019	9.75078	11.0186	7.97834	9.15747
LPC O-24:0	56.0613	78.4653	80.6016	67.0741	89.5239	73.167	68.5169	70.5984	69.8435	64.8695	67.3851	64.5924	56.3527	52.4426	44.1051	46.0967	70.5506	11.3386	75.4516	9.57239	66.6726	2.45905	49.7493	5.65853
LPC O-24:2 &/or LPC P-24:1	121.33	183.218	170.625	159.064	194.162	186.362	152.754	173.291	158.334	165.828	156.494	134.839	119.266	117.541	104.015	97.9391	158.559	26.7078	176.642	18.1045	153.874	13.3164	109.69	10.3862
LPE 16:0	243.515	184.59	369.992	269.741	210.584	196.723	384.57	450.767	176.247	190.392	358.237	315.708	184.968	184.09	295.573	301.565	266.959	77.3689	310.661	126.609	260.146	90.5789	241.549	65.8873
LPE 17:0	8.41711	25.2869	15.5322	13.3278	24.5212	16.6189	21.8026	21.8921	18.4964	25.6309	47.3288	19.4565	13.9737	19.4154	28.5019	34.9087	15.641	7.08497	21.2087	3.30954	27.7282	13.4441	24.1999	9.32115
LPE 18:0	1013.9	1061.89	1196.47	1097.53	1254.63	1257.27	1982.69	2029.72	1670.59	1544.68	1965.28	1878	1747.32	1473.5	2075.11	2811.62	1092.45	77.3532	1631.08	433.586	1764.64	191.775	2026.89	578.079
LPE 18:1	326.705	238.442	322.666	292.967	252.748	240.406	372.656	417.904	218.613	217.669	290.161	288.056	201.344	189.112	222.104	256.989	295.195	40.7161	320.929	87.9628	253.625	40.984	217.387	29.7064
LPE 18:2	87.0141	25.1585	90.763	69.5188	29.6259	30.3007	57.0108	78.0396	22.6329	27.1214	37.9402	30.6301	16.9916	20.0423	34.0806	33.3567	68.1136	30.0962	48.7443	23.3255	29.5811	6.46278	26.1178	8.86952
LPE 19:0	7.68961	4.61931	12.4457	8.07015	11.7976	5.81732	13.7571	15.9012	12.1042	11.4747	11.0736	10.8677	14.1857	12.4149	17.7095	22.4598	8.2062	3.22102	11.8183	4.33748	11.38	0.544625	16.6925	4.43014
LPE 20:0	5.61514	17.9579	18.7188	12.3463	25.5172	28.3511	23.1216	26.501	26.8736	25.6505	34.0668	25.541	36.3515	36.3205	33.2511	30.3824	13.6595	6.06929	25.8727	2.17808	28.033	4.06766	34.0764	2.86
LPE 20:1	27.8238	33.8067	60.1408	34.7312	37.4426	29.6363	55.5282	63.0648	44.8906	35.4281	45.133	45.402	48.3235	49.0775	55.1551	65.8762	39.1256	14.3407	46.418	15.5166	42.7134	4.86137	54.6081	8.11075
LPE 20:2	12.1517	17.7595	20.3637	19.543	13.9795	17.1011	20.9992	17.4643	15.6191	11.4116	12.884	14.9872	7.92795	9.12744	12.5773	15.6614	17.4545	3.69857	17.386	2.87211	13.7255	1.93562	11.3235	3.49962
LPE 20:4	12.3883	9.76051	12.7544	10.6006	8.12252	6.67594	11.6746	15.0065	4.55257	4.10055	4.61831	5.55787	3.66372	3.34917	3.11028	5.54144	11.376	1.43012	10.3699	3.73704	4.70733	0.611956	3.91615	1.10697
LPE 20:5	6.8595	4.87142	8.44953	5.34558	8.02538	3.30555	7.50541	9.46291	1.45249	3.36822	2.13227	3.30401	1.31693	3.47301	1.3315	4.22091	6.38151	1.61851	7.07481	2.64571	2.56425	0.93385	2.58559	1.48818
LPE 22:0	3.64144	2.14228	6.46839	4.22964	2.97048	1.2662	6.91921	9.83671	2.27108	2.46078	1.80785	2.10065	1.6796	2.23074	3.71859	2.19333	4.12044	1.79512	5.24815	3.86829	2.16009	0.277093	2.45556	0.878758
LPE 22:1	8.63609	4.2694	4.48351	5.21646	3.25354	3.91203	9.97665	8.46988	5.39619	5.98358	4.78423	3.8521	6.72526	2.53141	9.26566	8.03335	5.65137	2.03072	6.40302	3.32501	5.00403	0.910781	6.63892	2.92822
LPE 22:5	22.18	17.0566	17.7186	15.132	15.6677	16.6439	17.9698	22.6476	15.5034	11.9282	19.2683	19.0018	7.41829	6.70243	10.5768	12.4864	18.0218	2.98137	18.2323	3.09108	16.4254	3.45421	9.296	2.71243
LPE 22:6	44.2302	37.0478	48.0801	36.639	33.4096	33.9427	41.0502	38.6717	29.3332	27.8047	36.7507	42.1983	20.6669	29.742	31.1216	24.8604	41.4993	5.60369	36.7685	3.70684	34.0217	6.70665	26.5977	4.78001
LPE 24:0	5.78626	5.60307	6.74083	8.64247	6.61454	4.09886	7.55404	6.00203	6.06877	4.96	5.46599	4.6371	4.60568	3.60379	3.96878	2.73657	6.69316	1.39198	6.06737	1.45933	5.28296	0.625152	3.72871	0.780312
LPE 24:1	3.86778	3.88841	3.65304	5.1113	3.69974	3.40257	4.90862	4.13984	3.26686	4.79492	3.24743	2.9893	3.81081	3.86001	2.50249	3.01208	4.13013	0.662711	4.03769	0.654863	3.57463	0.823304	3.29635	0.656611
LPG 16:0	2.92219	5.73009	9.18003	8.88393	5.45479	12.9802	8.30692	7.3775	10.2098	5.99469	12.3186	7.60776	5.42463	5.76185	6.14506	7.14447	6.67906	2.95132	8.52985	3.19579	9.0327	2.79538	6.119	0.744309
LPG 16:1	0.646319	0.318189	1.25523	0.591283	0.651593	0.453474	0.75999	0.704872	0.502053	0.760742	0.572809	0.658877	0.626711	0.539667	0.757617	0.836828	0.702754	0.395275	0.642482	0.133551	0.62362	0.111663	0.690206	0.132584
LPG 18:0	4.77001	8.58195	8.73335	10.9117	8.72847	10.6604	11.8784	14.4035	14.7808	9.89249	21.5099	9.11528	12.8839	18.5109	8.04636	13.7319	8.24926	2.55205	11.4177	2.37575	13.8246	5.70429	13.2933	4.28615
LPG 18:1	1.9577	3.18719	3.49868	3.8655	4.60906	6.67763	3.37294	3.37896	3.94476	5.116	8.3412	5.10588	5.99871	4.53847	3.22586	4.25146	3.12727	0.827527	4.50965	1.55784	5.62696	1.89116	4.50363	1.14496
LPG 20:2	1.15867	5.70575	1.74638	3.15929	4.17578	5.15922	2.77896	3.44578	3.76143	2.81725	4.57361	2.62363	2.88037	3.62077	0.93499	2.72933	2.94252	2.02446	3.88993	1.02051	3.44398	0.90233	2.54137	1.13956
LPG 22:6	4.12436	7.54594	3.74004	4.73609	7.59413	6.34509	4.02423	3.13113	5.7545	7.00321	7.99791	6.6318	5.3222	3.20415	3.58568	3.60066	5.03661	1.72243	5.27365	2.05621	6.84686	0.928954	3.92817	0.947295
LPI 14:0	0.942613	0.327365	0.849234	0.473062	0.197605	0.332479	0.833039	0.992883	0.37561	0.255978	0.428421	0.537338	0.423555	0.566866	0.393236	0.793327	0.648068	0.294789	0.589001	0.383697	0.399337	0.116911	0.544246	0.182504
LPI 15:0	1.62578	1.03238	0.709835	1.04645	1.1643	1.14691	1.47124	1.51257	0.717595	0.755688	1.05864	1.00206	0.736905	0.86805	1.04512	1.04214	1.10361	0.381251	1.32375	0.195024	0.883496	0.171844	0.923055	0.149175
LPI 16:0	70.6376	60.3841	60.2495	57.9012	58.0962	72.5013	63.7964	69.9261	43.3596	43.1228	56.0817	61.0359	37.8604	36.2747	36.42	40.2114	62.2931	5.67859	66.08	6.45453	50.9	9.07244	37.6916	1.82599
LPI 16:1	37.6414	14.3452	22.0929	21.2245	14.0918	13.4877	18.8959	25.074	7.54913	9.31151	15.9013	18.0096	6.37132	5.68452	10.6984	10.6247	23.826	9.84077	17.8874	5.36746	12.6929	5.0482	8.34472	2.69003
LPI 17:0	4.02375	4.74014	3.66893	3.74214	4.44278	5.90521	4.12445	3.45469	2.92652	2.95273	4.29714	4.2162	2.87711	3.90273	2.93723	3.03314	4.04374	0.488815	4.48178	1.03445	3.59815	0.761189	3.18755	0.481094
LPI 18:0	66.264	101.424	86.2242	91.2074	86.2835	102.467	115.818	91.5311	82.2576	67.7419	112.506	88.102	63.6996	85.8397	58.4953	60.78	86.28	14.7679	99.0251	13.0687	87.6517	18.6495	67.2037	12.6053
LPI 18:1	105.37	95.1411	94.8361	86.1539	90.3278	95.4441	100.586	107.597	77.6296	71.3728	106.839	93.0378	59.1128	67.075	57.3969	61.8297	95.3753	7.85874	98.4887	7.37638	87.2198	15.936	61.3536	4.22842
LPI 18:2	220.814	98.3889	131.472	122.643	101.312	100.855	115.931	157.515	53.0035	76.3443	110.523	132.849	42.6416	39.8298	78.7133	76.9702	143.329	53.5165	118.903	26.6764	93.1799	35.459	59.5387	21.1776
LPI 18:3	5.67632	2.12164	4.21351	3.52703	2.46983	2.28374	4.51546	7.3251	1.55155	2.00679	3.33013	3.61462	1.24552	1.372	3.13424	2.85925	3.88463	1.4781	4.14853	2.34668	2.62577	1.00184	2.15275	0.982361
LPI 19:0	0.889655	0.938693	1.49655	1.38584	1.28587	1.52004	1.69101	1.45386	0.853935	0.956082	1.0077	0.897581	0.684867	1.07606	0.973089	1.17145	1.17769	0.308266	1.48769	0.167595	0.928824	0.0672019	0.976366	0.210538
LPI 20:0	0.206546	1.41717	0.831791	0.259168	1.12241	0.804837	0.692711	0.74103	0.972747	1.16268	0.985325	0.258246	0.694798	1.23077	0.924072	0.791265	0.678667	0.567951	0.840246	0.193632	0.84475	0.400505	0.910227	0.233455
LPI 20:1	5.07197	8.22641	5.11585	5.16195	7.28546	7.78082	7.37923	7.1472	8.09906	4.87646	8.95154	6.14414	4.92048	6.7231	3.47173	3.76069	5.89405	1.55534	7.39818	0.272315	7.0178	1.84906	4.719	1.47547
LPI 20:2	20.479	15.856	9.4484	12.7056	16.911	17.5709	9.68207	14.8028	9.35983	13.0508	12.3058	15.7565	6.8152	7.39364	8.26729	6.09864	14.6223	4.69986	14.7417	3.57368	12.6182	2.63001	7.14369	0.91742
LPI 20:3	155.409	75.737	69.0941	62.6677	78.3367	73.4905	62.1632	109.555	41.338	67.325	70.826	75.2967	32.2386	31.0922	38.6969	40.9672	90.7269	43.45	80.8862	20.2782	63.6964	15.2585	35.7487	4.82801
[truncated: 967 more rows]

## Sheet: Lipids transition table
Lipid class	Lipid	Notes	Retention Time (min)	RT Window (min)	Precursor (m/z)	Product (m/z)	Collision Energy (V)	RF Lens (V)	Ionisation	Adduct_lcms	Chemical formula	Associated Internal Standard
[truncated: 1,186 more rows]

[truncated: 1 more sheets: Lipid standards]
